# Supplementary material for: Clostridial Butyrate Biosynthesis Enzymes Are Significantly Depleted in the Gut Microbiota of Nonobese Diabetic Mice
Source: mSphere. 2018 Oct 24;3(5):e00492-18. doi: 10.1128/mSphere.00492-18 (PMC6200989; doi:10.1128/mSphere.00492-18)
Supplement: DATA SET S1 [file sph006182677sd1.xlsx]

## Sheet: ID table
Protein ID	domain	phylum	class	order	family	genus	species	Function	InterPro name	Protein family	EC number	Ea16_W10_C2_M900_S4	Ea16_W10_C2_M901_S3	Ea16_W10_C3_M903A_S8	Ea16_W10_C4_M911_S12	Ea16_W10_C5_M921_S14	Ea16_W10_C7_M983_S20	NOD_W10_C2_M903_S5	NOD_W10_C2_M904_S6	NOD_W10_C3_M902A_S7	NOD_W10_C4_M910_S11	NOD_W10_C5_M920_S13	NOD_W10_C7_M980_S19
1_GL0005256	Bacteria	Firmicutes	Clostridia	Clostridiales	Lachnospiraceae	Roseburia		Protein FixB	Electron transfer flavoprotein, alpha subunit	ETF alpha-subunit/FixB family		6	3	6	14	11	2	0	0	2	1	2	0
1_GL0011591	Bacteria	Firmicutes	Clostridia	Clostridiales				50S ribosomal protein L11	Ribosomal protein L11, bacterial-type	Universal ribosomal protein uL11 family		2	0	0	3	1	0	0	0	0	0	0	0
1_GL0012988	Bacteria	Proteobacteria	Gammaproteobacteria	Enterobacterales	Enterobacteriaceae			6-phosphogluconate dehydrogenase, decarboxylating	6-phosphogluconate dehydrogenase	6-phosphogluconate dehydrogenase family	1.1.1.44	0	0	0	0	0	0	0	0	0	0	0	1
1_GL0013025	Bacteria	Proteobacteria	Gammaproteobacteria	Enterobacterales	Enterobacteriaceae			Propanediol utilization protein	Aspartyl/glutamyl-tRNA(Asn/Gln) amidotransferase, C subunit	Bacterial microcompartments protein family		1	0	0	1	0	0	0	1	0	1	0	0
1_GL0018849	Bacteria	Firmicutes						Reverse rubrerythrin			1.11.1.1	0	0	0	2	1	0	0	0	1	0	0	0
1_GL0024195	Bacteria	Firmicutes	Clostridia	Clostridiales	Lachnospiraceae	Roseburia		Maltodextrin import ATP-binding protein		ABC transporter superfamily	3.6.3.-	1	0	3	2	0	2	1	0	1	0	0	0
1_GL0029443	Bacteria	Firmicutes	Clostridia	Clostridiales	Lachnospiraceae	Roseburia		Ribonuclease Y	Ribonuclease Y	RNase Y family	3.1.-.-	0	0	1	0	0	0	0	0	0	0	0	0
1_GL0050682	Bacteria	Proteobacteria	Gammaproteobacteria	Enterobacterales				Glyceraldehyde-3-phosphate dehydrogenase	Glyceraldehyde/Erythrose phosphate dehydrogenase family	Glyceraldehyde-3-phosphate dehydrogenase family	1.2.1.12	4	1	5	3	2	6	14	2	5	2	5	10
1_GL0064176	Bacteria	Firmicutes	Clostridia	Clostridiales	Lachnospiraceae			50S ribosomal protein L30	Ribosomal protein L30, bacterial-type	Universal ribosomal protein uL30 family		0	0	0	1	0	0	0	0	0	0	0	0
1_GL0065763	Bacteria	Bacteroidetes	Bacteroidia	Bacteroidales	Prevotellaceae	Paraprevotella		Pyruvate, phosphate dikinase	Pyruvate, phosphate dikinase	PEP-utilizing enzyme family	2.7.9.1	1	0	0	0	0	0	0	0	0	0	0	0
1_GL0110059	Bacteria	Proteobacteria	Gammaproteobacteria	Enterobacterales	Enterobacteriaceae			Tryptophanase	Tryptophanase	Beta-eliminating lyase family	4.1.99.1	0	0	0	0	0	0	0	2	0	0	0	0
1_GL0114413	Bacteria	Proteobacteria	Gammaproteobacteria	Enterobacterales	Enterobacteriaceae			Phosphoglycerate mutase	Histidine phosphatase superfamily	Phosphoglycerate mutase family	5.4.2.11	0	0	0	0	0	0	0	1	0	0	0	0
1_GL0116495	Bacteria	Proteobacteria	Gammaproteobacteria	Enterobacterales	Enterobacteriaceae			NAD(P) transhydrogenase	NAD(P) transhydrogenase, alpha subunit	AlaDH/PNT family	1.6.1.2	0	0	1	0	0	0	2	0	0	0	0	0
10_GL0000676	Bacteria	Firmicutes						Branched-chain-amino-acid aminotransferase		Class-IV pyridoxal-phosphate-dependent aminotransferase family	2.6.1.42	0	0	3	0	0	0	0	0	0	0	0	0
10_GL0000915	Bacteria	Bacteroidetes	Bacteroidia	Bacteroidales				Triosephosphate isomerase	Triosephosphate isomerase, bacterial/eukaryotic	Triosephosphate isomerase family	5.3.1.1	2	1	0	0	1	0	2	2	0	0	0	0
10_GL0001313	Bacteria	Firmicutes	Clostridia	Clostridiales				Aspartate--ammonia ligase	Aspartate--ammonia ligase	Class-II aminoacyl-tRNA synthetase family	6.3.1.1	1	0	0	0	0	0	0	0	0	0	0	0
10_GL0003910	Bacteria	Bacteroidetes	Bacteroidia	Bacteroidales	Bacteroidaceae	Bacteroides		Phosphoglucomutase		Phosphohexose mutase family	5.4.2.2	0	0	0	0	0	0	0	0	2	0	0	0
10_GL0004543	Bacteria	Firmicutes	Clostridia	Clostridiales				Transketolase		Transketolase family	2.2.1.1	1	0	0	0	0	0	0	0	0	0	0	0
10_GL0004990	Bacteria	Firmicutes	Clostridia	Clostridiales					Phosphoenolpyruvate carboxykinase, ATP-utilising			0	0	0	1	0	0	0	0	0	0	0	0
10_GL0005386	Bacteria	Firmicutes	Clostridia	Clostridiales				Protein YhgE				0	0	0	1	2	0	1	1	0	0	4	0
10_GL0006191	Bacteria	Firmicutes						Oligopeptide-binding protein		Bacterial solute-binding protein 5 family		0	0	0	2	0	0	0	0	0	0	0	0
10_GL0009190	Bacteria	Firmicutes	Clostridia	Clostridiales				Maltodextrin import ATP-binding protein		ABC transporter superfamily	3.6.3.-	1	0	0	0	0	0	0	0	0	0	0	0
10_GL0010786	Bacteria	Firmicutes	Clostridia	Clostridiales					Peptidase C1A			0	0	0	0	0	0	1	0	0	0	0	0
10_GL0012157	Bacteria	Bacteroidetes	Bacteroidia	Bacteroidales	Bacteroidaceae	Bacteroides		Altronate oxidoreductase	Altronate oxidoreductase	Mannitol dehydrogenase family	1.1.1.58	0	0	1	0	0	0	0	0	0	0	0	0
10_GL0012637	Bacteria	Bacteroidetes	Bacteroidia	Bacteroidales				Beta/alpha-amylase		Glycosyl hydrolase 14 family	3.2.1.2	0	0	0	0	0	0	0	1	0	0	0	0
10_GL0013727	Bacteria	Bacteroidetes	Bacteroidia	Bacteroidales				50S ribosomal protein L19	Ribosomal protein L19	Bacterial ribosomal protein bL19 family		11	4	2	1	2	2	15	7	2	2	0	0
10_GL0013730	Bacteria	Bacteroidetes	Bacteroidia	Bacteroidales				Meso-diaminopimelate D-dehydrogenase	Diaminopimelate dehydrogenase, Ddh	Diaminopimelate dehydrogenase family	1.4.1.16	0	0	0	0	0	0	1	1	0	0	0	0
10_GL0014628	Bacteria	Bacteroidetes	Bacteroidia	Bacteroidales				4-alpha-glucanotransferase	Glycoside hydrolase, family 77	Disproportionating enzyme family	2.4.1.25	1	0	0	0	0	1	1	2	1	2	0	1
10_GL0015144	Bacteria	Firmicutes						30S ribosomal protein S10	Ribosomal protein S10	Universal ribosomal protein uS10 family		0	0	0	0	0	0	1	0	1	0	0	1
10_GL0018218	Bacteria	Firmicutes	Clostridia	Clostridiales	Clostridiaceae	Clostridium		1,4-alpha-glucan branching enzyme		Glycosyl hydrolase 13 family	2.4.1.18	0	0	1	0	0	0	0	0	0	0	0	0
10_GL0018745	Bacteria	Bacteroidetes	Bacteroidia	Bacteroidales	Bacteroidaceae	Bacteroides		TonB-dependent receptor SusC		TonB-dependent receptor family		0	0	0	0	0	0	1	1	0	0	0	0
10_GL0019535	Bacteria	Bacteroidetes						50S ribosomal protein L24	Ribosomal protein L24	Universal ribosomal protein uL24 family		5	3	0	2	0	0	7	2	0	2	0	0
10_GL0020847	Bacteria	Firmicutes	Clostridia	Clostridiales				30S ribosomal protein S6	Ribosomal protein S6, plastid/chloroplast	Bacterial ribosomal protein bS6 family		1	0	2	0	2	0	0	0	0	0	0	0
10_GL0021075	Bacteria	Bacteroidetes	Bacteroidia	Bacteroidales				L-arabinose isomerase	L-arabinose isomerase	Arabinose isomerase family	5.3.1.4	1	0	0	0	0	0	1	2	2	0	0	0
10_GL0022025	Bacteria	Firmicutes	Clostridia	Clostridiales				Elongation factor Tu	Translation elongation factor EFTu/EF1A, bacterial/organelle	TRAFAC class translation factor GTPase superfamily		4	3	5	3	4	3	3	2	0	2	0	1
10_GL0022154	Bacteria	Bacteroidetes	Bacteroidia	Bacteroidales				Outer membrane protein OprJ	RND efflux system, outer membrane lipoprotein, NodT	Outer membrane factor (OMF) (TC 1.B.17) family		0	1	0	0	0	0	0	0	0	0	1	0
10_GL0023036	Bacteria	Bacteroidetes	Bacteroidia	Bacteroidales				RNA polymerase	DNA-directed RNA polymerase, alpha subunit	RNA polymerase alpha chain family	2.7.7.6	0	0	0	0	0	0	0	1	0	0	0	0
10_GL0023280	Bacteria	Firmicutes	Clostridia	Clostridiales				D-galactose-binding periplasmic protein		Bacterial solute-binding protein 2 family		0	0	2	2	0	2	0	0	3	0	0	0
10_GL0023489	Bacteria	Firmicutes						Inosine-5'-monophosphate dehydrogenase	Inosine-5'-monophosphate dehydrogenase	IMPDH/GMPR family	1.1.1.205	1	0	0	2	1	0	0	0	0	0	0	0
10_GL0023681	Bacteria	Bacteroidetes	Bacteroidia	Bacteroidales	Bacteroidaceae	Bacteroides						0	0	1	0	0	0	0	0	1	0	0	0
10_GL0023918	Bacteria	Bacteroidetes	Bacteroidia	Bacteroidales	Bacteroidaceae	Bacteroides	Bacteroides massiliensis	TonB-dependent receptor SusC		TonB-dependent receptor family		0	0	1	0	1	0	0	0	1	0	0	0
10_GL0025407	Bacteria	Bacteroidetes	Bacteroidia	Bacteroidales	Prevotellaceae	Prevotella	Prevotella sp. CAG:873					0	1	0	0	0	0	0	0	0	0	0	0
10_GL0025535	Bacteria	Bacteroidetes	Bacteroidia	Bacteroidales	Bacteroidaceae	Bacteroides		TonB-dependent receptor SusC		TonB-dependent receptor family		1	0	4	2	3	4	0	0	2	4	0	2
10_GL0025698	Bacteria	Firmicutes	Clostridia	Clostridiales				Formate acetyltransferase	Formate acetyltransferase		2.3.1.54	0	0	0	1	0	0	0	0	0	0	0	0
10_GL0025717	Bacteria	Firmicutes	Clostridia	Clostridiales				ATP synthase	ATPase, F1 complex, beta subunit	ATPase alpha/beta chains family	3.6.3.14	3	2	3	5	2	5	0	2	2	0	0	0
10_GL0025756	Bacteria	Firmicutes						N,N'-diacetylchitobiose phosphorylase		Glycosyl hydrolase 94 family	2.4.1.280	2	0	0	0	0	0	0	0	0	0	0	0
10_GL0027346	Bacteria	Firmicutes	Clostridia	Clostridiales				Glucose-6-phosphate isomerase	Phosphoglucose isomerase (PGI)	GPI family	5.3.1.9	1	0	0	1	0	0	0	0	0	0	0	0
10_GL0027400	Bacteria	Bacteroidetes	Bacteroidia	Bacteroidales	Bacteroidaceae	Bacteroides		Transcription elongation factor GreA	Transcription elongation factor GreA/GreB	GreA/GreB family		1	0	0	1	0	2	1	1	1	1	0	0
10_GL0027530	Bacteria	Bacteroidetes	Bacteroidia	Bacteroidales				4-hydroxy-tetrahydrodipicolinate synthase		DapA family	4.3.3.7	0	0	1	0	0	0	0	0	1	0	0	1
10_GL0029345	Bacteria	Bacteroidetes	Bacteroidia	Bacteroidales	Prevotellaceae	Prevotella	Prevotella sp. CAG:485	Cytosol non-specific dipeptidase		Peptidase M20C family	3.4.13.18	1	0	0	0	0	0	1	1	0	0	0	0
10_GL0030247	Bacteria	Bacteroidetes	Bacteroidia	Bacteroidales				TonB-dependent receptor SusC		TonB-dependent receptor family		1	0	0	0	0	0	0	0	0	0	0	0
10_GL0030674	Bacteria	Firmicutes	Clostridia	Clostridiales								0	0	0	6	3	0	0	0	0	1	0	0
10_GL0030675	Bacteria	Firmicutes	Clostridia	Clostridiales	Lachnospiraceae	Roseburia	Roseburia intestinalis	Lactose transport system permease	L-2-hydroxyglutarate oxidase LhgO	Binding-protein-dependent transport system permease family		0	0	0	3	2	0	0	0	0	1	0	0
10_GL0030676	Bacteria	Firmicutes	Clostridia	Clostridiales	Lachnospiraceae	Roseburia		Lactose transport system permease		Binding-protein-dependent transport system permease family		0	0	0	1	1	0	0	0	0	0	0	0
10_GL0030677	Bacteria	Firmicutes	Clostridia	Clostridiales	Lachnospiraceae	Roseburia	Roseburia intestinalis	Lactose-binding protein		Bacterial solute-binding protein 1 family		0	0	0	12	4	0	0	0	0	1	9	0
10_GL0031204	Bacteria	Bacteroidetes	Bacteroidia	Bacteroidales	Prevotellaceae	Prevotella	Prevotella sp. CAG:873					1	0	0	0	0	0	0	0	0	0	0	0
10_GL0031924	Bacteria	Firmicutes						Reverse rubrerythrin			1.11.1.1	9	3	3	0	4	0	3	4	2	0	0	0
10_GL0034671	Bacteria	Firmicutes						Formate acetyltransferase			2.3.1.54	0	0	0	1	0	0	0	0	0	0	0	0
10_GL0035710	Bacteria	Firmicutes	Clostridia	Clostridiales	Lachnospiraceae		Lachnospiraceae bacterium 10-1					4	3	2	1	0	1	3	3	1	0	0	0
10_GL0035872	Bacteria	Bacteroidetes	Bacteroidia	Bacteroidales				Glutamate dehydrogenase	Glutamate dehydrogenase	Glu/Leu/Phe/Val dehydrogenases family	1.4.1.2	2	0	0	0	2	0	1	2	0	0	0	0
10_GL0036001	Bacteria	Bacteroidetes	Bacteroidia	Bacteroidales	Bacteroidaceae	Bacteroides		Uronate isomerase	Uronate isomerase	Metallo-dependent hydrolases superfamily	5.3.1.12	4	0	1	3	3	0	2	1	4	1	0	2
10_GL0036067	Bacteria	Bacteroidetes	Bacteroidia	Bacteroidales				2-oxoglutarate oxidoreductase			1.2.7.3	0	0	1	0	0	0	0	0	1	0	0	0
10_GL0037340	Bacteria	Bacteroidetes	Bacteroidia	Bacteroidales	Bacteroidaceae	Bacteroides	Bacteroides uniformis	TonB-dependent receptor SusC		TonB-dependent receptor family		0	0	0	0	3	2	0	0	3	3	0	7
10_GL0038117	Bacteria	Firmicutes	Erysipelotrichia	Erysipelotrichales	Erysipelotrichaceae	Faecalitalea	Faecalitalea cylindroides	Acetyl-CoA acetyltransferase	Thiolase	Thiolase family	2.3.1.9	0	0	0	1	0	0	0	0	0	0	0	0
10_GL0038427	Bacteria	Firmicutes	Clostridia	Clostridiales				30S ribosomal protein S18	Ribosomal protein S18	Bacterial ribosomal protein bS18 family		0	0	1	0	0	0	0	0	0	0	0	0
10_GL0038449	Bacteria	Firmicutes						Pyrophosphate--fructose 6-phosphate 1-phosphotransferase	ATP-dependent 6-phosphofructokinase	Phosphofructokinase type A (PFKA) family	2.7.1.90	0	0	2	2	0	0	0	1	0	0	0	0
10_GL0038845	Bacteria	Firmicutes	Clostridia	Clostridiales				50S ribosomal protein L29	Ribosomal protein L29	Universal ribosomal protein uL29 family		1	0	0	0	0	0	0	0	0	0	0	0
10_GL0039952	Bacteria	Bacteroidetes	Bacteroidia	Bacteroidales	Bacteroidaceae	Bacteroides		50S ribosomal protein L11	Ribosomal protein L11, bacterial-type	Universal ribosomal protein uL11 family		2	0	0	0	0	0	0	2	0	0	0	0
10_GL0039955	Bacteria	Bacteroidetes	Bacteroidia	Bacteroidales				50S ribosomal protein L7/L12	Ribosomal protein L7/L12	Bacterial ribosomal protein bL12 family		0	0	0	0	0	1	0	0	0	0	0	0
10_GL0040332	Bacteria	Firmicutes	Clostridia	Clostridiales	Lachnospiraceae			30S ribosomal protein S5	Ribosomal protein S5, bacterial-type	Universal ribosomal protein uS5 family		0	0	2	1	1	1	0	0	0	0	0	0
10_GL0040609	Bacteria	Bacteroidetes	Bacteroidia	Bacteroidales	Prevotellaceae	Prevotella		50S ribosomal protein L1	Ribosomal protein L1/ribosomal biogenesis protein	Universal ribosomal protein uL1 family		0	0	0	0	0	0	1	0	2	0	0	0
10_GL0040625	Bacteria	Firmicutes	Clostridia	Clostridiales				Transketolase		Transketolase family	2.2.1.1	1	0	0	0	1	0	0	0	0	0	0	0
10_GL0040780	Bacteria	Firmicutes	Clostridia	Clostridiales	Lachnospiraceae			Electron transfer flavoprotein	Electron transfer flavoprotein, beta subunit	ETF beta-subunit/FixA family		5	0	3	12	2	7	0	0	1	0	0	0
10_GL0044229	Bacteria	Firmicutes	Clostridia	Clostridiales				HTH-type transcriptional regulator YdeE	Transcription regulator HTH, AraC- type			0	0	0	2	0	0	0	0	0	0	0	0
10_GL0044488	Bacteria	Bacteroidetes	Bacteroidia	Bacteroidales				30S ribosomal protein S2	Ribosomal protein S2, bacteria/mitochondria/plastid	Universal ribosomal protein uS2 family		1	0	0	0	0	0	0	0	0	0	0	0
10_GL0044929	Bacteria	Firmicutes	Clostridia	Clostridiales	Lachnospiraceae	Dorea		L-lactate dehydrogenase	L-lactate dehydrogenase	LDH/MDH superfamily	1.1.1.27	1	0	0	1	1	0	0	2	0	0	0	0
10_GL0046234	Bacteria	Bacteroidetes	Bacteroidia	Bacteroidales								0	0	0	0	0	0	1	0	0	0	0	0
10_GL0047246	Bacteria											0	0	0	0	0	0	0	0	0	3	0	0
10_GL0048551	Bacteria	Firmicutes						50S ribosomal protein L10	Ribosomal protein L10	Universal ribosomal protein uL10 family		0	0	0	3	0	0	0	0	0	0	0	0
10_GL0051391	Bacteria	Bacteroidetes	Bacteroidia	Bacteroidales	Porphyromonadaceae	Parabacteroides	Parabacteroides sp. YL27	Internalin-J				1	1	0	2	0	1	1	0	2	2	0	1
10_GL0051672	Bacteria	Bacteroidetes	Bacteroidia	Bacteroidales				50S ribosomal protein L3	Ribosomal protein L3, bacterial/organelle-type	Universal ribosomal protein uL3 family		3	0	0	0	0	0	0	2	0	0	0	0
10_GL0051765	Bacteria	Bacteroidetes	Bacteroidia	Bacteroidales				50S ribosomal protein L15	Ribosomal protein L15	Universal ribosomal protein uL15 family		1	0	0	0	0	0	0	1	0	0	0	0
10_GL0051773	Bacteria	Bacteroidetes	Bacteroidia	Bacteroidales				50S ribosomal protein L17	Ribosomal protein L17	Bacterial ribosomal protein bL17 family		0	0	0	0	0	0	2	1	0	0	0	0
10_GL0052227	Bacteria	Bacteroidetes	Bacteroidia	Bacteroidales				3-oxoacyl-[acyl-carrier-protein] synthase	3-oxoacyl-[acyl-carrier-protein] synthase 2	Beta-ketoacyl-ACP synthases family	2.3.1.179	0	0	0	0	0	0	0	0	0	0	0	1
10_GL0052228	Bacteria	Bacteroidetes	Bacteroidia	Bacteroidales				Acyl carrier protein	Acyl carrier protein (ACP)	Acyl carrier protein (ACP) family		2	0	0	0	0	0	0	1	0	0	0	0
10_GL0052775	Bacteria	Bacteroidetes	Bacteroidia	Bacteroidales				50S ribosomal protein L25	Ribosomal protein L25	Bacterial ribosomal protein bL25 family		2	0	0	1	0	6	1	0	0	1	3	5
10_GL0053243	Bacteria	Bacteroidetes	Bacteroidia	Bacteroidales				Fumarate hydratase	Iron-dependent fumarate hydratase	Class-I fumarase family	4.2.1.2	2	1	0	0	0	0	0	1	0	0	0	0
10_GL0054085	Bacteria	Bacteroidetes	Bacteroidia	Bacteroidales	Bacteroidaceae	Bacteroides		Ketol-acid reductoisomerase		Ketol-acid reductoisomerase family	1.1.1.382	0	0	1	1	0	0	0	0	0	1	0	0
10_GL0055455	Bacteria	Bacteroidetes	Bacteroidia	Bacteroidales	Bacteroidaceae	Bacteroides		TonB-dependent receptor SusC		TonB-dependent receptor family		2	2	0	0	0	0	0	2	0	0	0	0
10_GL0056357	Bacteria							50S ribosomal protein L15	Ribosomal protein L15	Universal ribosomal protein uL15 family		3	4	4	4	5	10	5	5	5	4	0	2
10_GL0056845	Bacteria	Bacteroidetes	Bacteroidia	Bacteroidales	Bacteroidaceae	Bacteroides		Fructose-bisphosphate aldolase	Fructose-1,6-bisphosphate aldolase, class 2	Class II fructose-bisphosphate aldolase family	4.1.2.13	0	0	0	0	0	0	2	0	0	0	1	0
10_GL0058595	Bacteria	Bacteroidetes	Bacteroidia	Bacteroidales				Alkyl hydroperoxide reductase		AhpC/TSA family	1.11.1.15	2	1	0	0	0	0	2	2	0	0	0	0
10_GL0059710	Bacteria	Firmicutes	Clostridia	Clostridiales	Lachnospiraceae			30S ribosomal protein S4	Ribosomal protein S4/S9	Universal ribosomal protein uS4 family		0	0	4	1	0	1	0	0	1	0	0	0
10_GL0059862	Bacteria	Bacteroidetes	Bacteroidia	Bacteroidales				Chaperone protein DnaK	Heat shock protein 70 family	Heat shock protein 70 family		7	5	2	0	0	0	13	20	3	1	0	5
10_GL0061163	Bacteria	Bacteroidetes	Bacteroidia	Bacteroidales				Deoxyuridine 5'-triphosphate nucleotidohydrolase	Deoxyuridine triphosphate nucleotidohydrolase	DUTPase family	3.6.1.23	0	0	0	0	1	0	0	2	0	0	1	0
10_GL0061196	Bacteria	Firmicutes	Clostridia	Clostridiales				30S ribosomal protein S4	Ribosomal protein S4/S9	Universal ribosomal protein uS4 family		0	0	0	2	0	0	0	0	0	0	0	0
10_GL0061252	Bacteria	Bacteroidetes	Bacteroidia	Bacteroidales								0	3	0	0	0	0	5	2	0	0	1	0
10_GL0061295	Bacteria							Rubrerythrin				0	1	0	0	0	0	1	2	0	0	0	0
10_GL0061596	Bacteria	Bacteroidetes	Bacteroidia	Bacteroidales				Glucose-6-phosphate isomerase	Phosphoglucose isomerase (PGI)	GPI family	5.3.1.9	1	0	0	0	2	0	1	2	0	0	1	0
10_GL0061601	Bacteria	Bacteroidetes	Bacteroidia	Bacteroidales								1	0	0	0	0	0	0	0	0	0	0	0
10_GL0062643	Bacteria	Bacteroidetes	Bacteroidia	Bacteroidales				Phosphoglycerate kinase	Phosphoglycerate kinase	Phosphoglycerate kinase family	2.7.2.3	0	0	0	0	0	0	0	0	0	1	0	0
10_GL0063580	Bacteria	Bacteroidetes	Bacteroidia	Bacteroidales				50S ribosomal protein L6	Ribosomal protein L6, bacterial-type	Universal ribosomal protein uL6 family		0	0	0	0	0	0	0	1	0	1	0	0
10_GL0063930	Bacteria	Firmicutes	Clostridia	Clostridiales	Lachnospiraceae		Lachnospiraceae bacterium 10-1					2	0	2	0	2	3	0	1	1	2	0	6
10_GL0065172	Bacteria	Bacteroidetes	Bacteroidia	Bacteroidales								0	0	0	0	0	0	0	1	0	0	0	0
10_GL0065644	Bacteria	Bacteroidetes	Bacteroidia	Bacteroidales				30S ribosomal protein S4	Ribosomal protein S4/S9	Universal ribosomal protein uS4 family		3	1	0	0	2	0	2	4	0	0	0	0
10_GL0065650	Bacteria	Bacteroidetes	Bacteroidia	Bacteroidales				50S ribosomal protein L15	Ribosomal protein L15	Universal ribosomal protein uL15 family		2	0	0	0	2	0	1	3	0	0	2	0
10_GL0065654	Bacteria	Bacteroidetes	Bacteroidia	Bacteroidales				50S ribosomal protein L6	Ribosomal protein L6, bacterial-type	Universal ribosomal protein uL6 family		4	4	0	0	2	0	4	4	0	0	0	0
10_GL0065667	Bacteria	Bacteroidetes	Bacteroidia	Bacteroidales				50S ribosomal protein L23	Ribosomal protein L25/L23	Universal ribosomal protein uL23 family		0	0	0	0	0	2	0	0	0	0	1	5
10_GL0065672	Bacteria	Bacteroidetes	Bacteroidia	Bacteroidales				30S ribosomal protein S7	Ribosomal protein S7, bacterial/organellar-type	Universal ribosomal protein uS7 family		0	0	0	0	0	0	0	1	0	0	0	0
10_GL0065677	Bacteria	Firmicutes	Erysipelotrichia	Erysipelotrichales	Erysipelotrichaceae			Fructose-bisphosphate aldolase	Fructose-1,6-bisphosphate aldolase, class 2	Class II fructose-bisphosphate aldolase family	4.1.2.13	1	0	0	0	0	0	0	0	0	0	0	0
10_GL0065864	Bacteria	Bacteroidetes	Bacteroidia	Bacteroidales				DNA-binding protein HU		Bacterial histone-like protein family		0	0	0	0	1	1	1	2	1	1	0	0
10_GL0066481	Bacteria	Firmicutes	Clostridia	Clostridiales				ABC transporter permease protein		Binding-protein-dependent transport system permease family		3	0	1	2	1	2	0	1	0	0	0	0
10_GL0068473	Bacteria	Bacteroidetes	Bacteroidia	Bacteroidales				TonB-dependent receptor SusC		TonB-dependent receptor family		18	8	0	0	20	0	30	12	0	0	12	0
10_GL0068476	Bacteria	Bacteroidetes	Bacteroidia	Bacteroidales	Bacteroidaceae	Bacteroides	Bacteroides sp. CAG:927		Peptidase S8, subtilisin-related			0	0	0	0	0	0	0	0	0	1	0	0
10_GL0069802	Bacteria	Bacteroidetes	Bacteroidia	Bacteroidales	Prevotellaceae	Prevotella	Prevotella sp. CAG:873		tRNA N6-adenosine threonylcarbamoyltransferase, TsaD			1	0	0	0	0	0	0	0	0	0	0	0
10_GL0070621	Bacteria	Firmicutes	Clostridia	Clostridiales	Lachnospiraceae	Roseburia		Acyl-CoA dehydrogenase, short-chain specific		Acyl-CoA dehydrogenase family	1.3.8.1	0	0	0	1	0	0	0	0	0	0	0	0
10_GL0071145	Bacteria	Bacteroidetes	Bacteroidia	Bacteroidales	Bacteroidaceae	Bacteroides	Bacteroides massiliensis					0	0	0	0	0	0	0	0	2	0	0	5
10_GL0072819	Bacteria	Bacteroidetes	Bacteroidia	Bacteroidales	Bacteroidaceae	Bacteroides		Purine nucleoside phosphorylase	Purine nucleoside phosphorylase I, inosine/guanosine-specific	PNP/MTAP phosphorylase family	2.4.2.1	0	0	2	0	2	0	0	0	0	0	0	2
10_GL0074601	Bacteria	Bacteroidetes	Bacteroidia	Bacteroidales	Bacteroidaceae	Bacteroides	Bacteroides uniformis	TonB-dependent receptor SusC		TonB-dependent receptor family		0	0	2	0	2	2	2	1	2	2	0	2
10_GL0075006	Bacteria	Bacteroidetes	Bacteroidia	Bacteroidales	Prevotellaceae	Paraprevotella		Pyruvate-flavodoxin oxidoreductase	Pyruvate-flavodoxin oxidoreductase	NifJ family	1.2.7.-	3	2	0	0	0	0	9	4	0	1	0	0
10_GL0075354	Bacteria	Bacteroidetes	Bacteroidia	Bacteroidales	Bacteroidaceae	Bacteroides		D-alanine--D-alanine ligase	D-alanine--D-alanine ligase	D-alanine--D-alanine ligase family	6.3.2.4	0	0	0	0	0	3	0	1	2	1	0	2
10_GL0076371	Bacteria	Verrucomicrobia	Verrucomicrobiae	Verrucomicrobiales	Akkermansiaceae	Akkermansia		Glutamine synthetase		Glutamine synthetase family	6.3.1.2	0	0	0	1	0	0	0	0	0	0	0	0
10_GL0077153	Bacteria	Bacteroidetes	Bacteroidia	Bacteroidales								0	0	0	0	0	0	0	1	0	0	0	0
10_GL0077336	Bacteria	Firmicutes	Clostridia	Clostridiales					Riboflavin kinase			0	0	0	0	0	0	0	0	1	0	0	0
10_GL0077407	Bacteria	Firmicutes	Clostridia	Clostridiales				30S ribosomal protein S8	Ribosomal protein S8	Universal ribosomal protein uS8 family		1	0	9	7	2	5	1	0	6	0	0	0
10_GL0078581	Bacteria	Bacteroidetes	Bacteroidia	Bacteroidales	Porphyromonadaceae	Petrimonas	Petrimonas mucosa	Glucokinase		ROK (NagC/XylR) family	2.7.1.2	1	0	0	0	0	0	0	1	0	0	0	0
10_GL0079746	Bacteria	Bacteroidetes	Bacteroidia	Bacteroidales	Prevotellaceae	Prevotella	Prevotella sp. CAG:485	Phosphoglucomutase		Phosphohexose mutase family	5.4.2.2	1	0	0	0	0	0	0	1	0	0	0	0
10_GL0080671	Bacteria	Firmicutes	Clostridia	Clostridiales								0	0	1	0	0	1	0	0	0	0	0	0
10_GL0080831	Bacteria	Bacteroidetes	Bacteroidia	Bacteroidales				Phosphoribosylaminoimidazole-succinocarboxamide synthase		SAICAR synthetase family	6.3.2.6	0	0	0	0	0	0	1	0	0	0	0	0
10_GL0081632	Bacteria	Firmicutes						50S ribosomal protein L11	Ribosomal protein L11, bacterial-type	Universal ribosomal protein uL11 family		0	0	0	0	1	0	1	1	0	0	0	0
10_GL0083374	Bacteria	Firmicutes	Erysipelotrichia	Erysipelotrichales	Erysipelotrichaceae	Faecalibaculum	Faecalibaculum rodentium	Glyceraldehyde-3-phosphate dehydrogenase	Glyceraldehyde/Erythrose phosphate dehydrogenase family	Glyceraldehyde-3-phosphate dehydrogenase family	1.2.1.12	19	12	9	10	10	31	8	7	8	7	19	17
10_GL0083454	Bacteria	Firmicutes	Clostridia	Clostridiales				Butanol dehydrogenase		Iron-containing alcohol dehydrogenase family	1.1.1.-	1	0	0	0	0	0	0	0	0	0	0	0
10_GL0083658	Bacteria	Bacteroidetes	Bacteroidia	Bacteroidales				Bifunctional enzyme LpxC/FabZ	Beta-hydroxyacyl-(acyl-carrier-protein) dehydratase FabZ	LpxC family	3.5.1.108	0	0	0	0	0	0	1	0	0	0	0	0
10_GL0086863	Bacteria	Bacteroidetes	Bacteroidia	Bacteroidales				Deoxyribose-phosphate aldolase		DeoC/FbaB aldolase family	4.1.2.4	1	1	0	0	2	0	2	2	0	0	0	0
10_GL0087224	Bacteria	Bacteroidetes	Bacteroidia	Bacteroidales	Prevotellaceae	Prevotella		50S ribosomal protein L21	Ribosomal protein L21-like	Bacterial ribosomal protein bL21 family		2	1	0	0	0	0	2	2	0	0	0	0
10_GL0088139	Bacteria	Firmicutes	Clostridia	Clostridiales	Lachnospiraceae			Flagellin	Flagellin	Bacterial flagellin family		7	9	14	20	8	30	9	8	8	3	10	33
10_GL0088671	Bacteria	Bacteroidetes	Bacteroidia	Bacteroidales					Myo-inositol-1-phosphate synthase			0	0	0	1	0	1	0	0	2	0	0	0
10_GL0089389	Bacteria	Verrucomicrobia	Verrucomicrobiae	Verrucomicrobiales	Akkermansiaceae	Akkermansia		Glutamate dehydrogenase	Glutamate dehydrogenase	Glu/Leu/Phe/Val dehydrogenases family	1.4.1.4	0	0	0	1	0	0	0	0	0	0	0	0
10_GL0090845	Bacteria	Firmicutes						Pyruvate-flavodoxin oxidoreductase	Pyruvate-flavodoxin oxidoreductase	NifJ family	1.2.7.-	0	0	0	2	0	0	0	0	0	0	0	0
10_GL0091264	Bacteria	Bacteroidetes	Bacteroidia	Bacteroidales				Purine nucleoside phosphorylase	Purine nucleoside phosphorylase I, inosine/guanosine-specific	PNP/MTAP phosphorylase family	2.4.2.1	0	0	0	0	0	0	1	1	0	0	0	0
10_GL0092591	Bacteria	Bacteroidetes	Bacteroidia	Bacteroidales				60 kDa chaperonin		Chaperonin (HSP60) family		0	0	2	0	0	0	0	0	0	0	0	0
10_GL0092800	Bacteria	Bacteroidetes	Bacteroidia	Bacteroidales	Prevotellaceae	Prevotella	Prevotella sp. CAG:485	50S ribosomal protein L23	Ribosomal protein L25/L23	Universal ribosomal protein uL23 family		0	0	0	0	0	0	2	1	0	0	0	1
10_GL0093032	Bacteria	Firmicutes					Firmicutes bacterium CAG:110					0	0	4	7	0	6	2	3	6	5	0	3
10_GL0093439	Bacteria	Firmicutes	Clostridia	Clostridiales				30S ribosomal protein S12	Ribosomal protein S12/S23	Universal ribosomal protein uS12 family		0	0	3	5	1	5	0	0	0	0	0	0
10_GL0094576	Bacteria	Firmicutes	Clostridia	Clostridiales				50S ribosomal protein L20	Ribosomal protein L20	Bacterial ribosomal protein bL20 family		0	1	4	3	0	0	0	0	1	0	0	0
10_GL0095398	Bacteria								Biopolymer transport protein ExbD/TolR			0	0	0	0	0	0	0	0	0	1	0	0
10_GL0095947	Bacteria	Bacteroidetes	Bacteroidia	Bacteroidales	Prevotellaceae	Prevotella	Prevotella sp. CAG:485					0	0	0	0	0	0	0	1	0	0	0	0
10_GL0096062	Bacteria	Bacteroidetes	Bacteroidia	Bacteroidales	Bacteroidaceae	Bacteroides	Bacteroides massiliensis	Enolase	Enolase	Enolase family	4.2.1.11	1	1	0	0	5	0	1	0	0	0	0	0
10_GL0096491	Bacteria	Bacteroidetes	Bacteroidia	Bacteroidales				30S ribosomal protein S7	Ribosomal protein S7, bacterial/organellar-type	Universal ribosomal protein uS7 family		3	4	3	3	3	4	5	4	3	4	3	4
10_GL0096629	Bacteria	Firmicutes						3-isopropylmalate dehydratase	Aconitase/isopropylmalate dehydratase	LeuD family	4.2.1.33	1	0	0	0	0	0	0	0	0	0	0	0
10_GL0097859	Bacteria	Bacteroidetes	Bacteroidia	Bacteroidales	Bacteroidaceae	Bacteroides	Bacteroides massiliensis	ATP synthase	ATPase, F0 complex, subunit C, bacterial/chloroplast	ATPase C chain family		0	0	0	0	1	2	0	0	4	1	0	3
10_GL0098884	Bacteria	Bacteroidetes	Bacteroidia	Bacteroidales	Bacteroidaceae	Bacteroides		Gluconate 5-dehydrogenase		Short-chain dehydrogenases/reductases (SDR) family	1.1.1.69	2	0	1	2	0	1	0	0	0	0	0	0
10_GL0100024	Bacteria	Firmicutes						50S ribosomal protein L5	Ribosomal protein L5, bacterial-type	Universal ribosomal protein uL5 family		0	0	0	0	0	0	0	0	2	0	0	0
10_GL0100650	Bacteria	Bacteroidetes	Bacteroidia	Bacteroidales	Prevotellaceae	Prevotella			Gram-negative bacterial TonB protein			0	0	2	0	0	0	0	1	1	0	0	1
10_GL0100653	Bacteria											4	1	6	1	0	5	6	3	3	2	1	7
11_GL0002055	Bacteria	Bacteroidetes	Bacteroidia	Bacteroidales				Clp protease		ClpA/ClpB family		1	0	0	0	0	0	0	0	0	0	0	0
1-1_GL0002151	Bacteria	Firmicutes	Clostridia	Clostridiales				50S ribosomal protein L27	Ribosomal protein L27	Bacterial ribosomal protein bL27 family		0	0	3	0	0	0	0	0	0	0	0	0
1-1_GL0002265	Bacteria	Firmicutes										0	0	3	1	0	3	1	0	2	1	0	1
11_GL0003545	Bacteria	Firmicutes	Bacilli	Lactobacillales	Lactobacillaceae	Lactobacillus		Trigger factor	Trigger factor	FKBP-type PPIase family	5.2.1.8	0	0	0	0	0	0	0	0	1	0	0	0
1-1_GL0004052	Bacteria	Firmicutes						30S ribosomal protein S4	Ribosomal protein S4/S9	Universal ribosomal protein uS4 family		0	0	0	1	0	0	0	0	0	0	0	0
1-1_GL0004093	Bacteria	Bacteroidetes	Bacteroidia	Bacteroidales				Glucose-6-phosphate isomerase	Phosphoglucose isomerase (PGI)	GPI family	5.3.1.9	0	0	2	0	0	2	0	0	2	0	0	2
1-1_GL0004631	Bacteria	Firmicutes						50S ribosomal protein L7/L12	Ribosomal protein L7/L12	Bacterial ribosomal protein bL12 family		2	1	3	3	3	4	2	2	2	2	0	1
11_GL0004847	Bacteria	Firmicutes	Clostridia	Clostridiales				Glutamine synthetase		Glutamine synthetase family	6.3.1.2	1	0	0	2	0	0	0	0	0	0	0	0
1-1_GL0004928	Bacteria	Bacteroidetes	Bacteroidia	Bacteroidales	Prevotellaceae	Prevotella		2-oxoglutarate carboxylase			6.4.1.7	1	0	0	0	0	0	0	0	0	0	0	0
1-1_GL0006593	Bacteria	Firmicutes	Clostridia	Clostridiales	Oscillospiraceae	Oscillibacter	Oscillibacter sp. 1-3	Chemotaxis protein CheY				0	0	0	2	0	0	0	0	0	0	0	0
11_GL0006834	Bacteria	Firmicutes	Clostridia	Clostridiales	Eubacteriaceae	Eubacterium	Eubacterium plexicaudatum	Serine hydroxymethyltransferase	Serine hydroxymethyltransferase	SHMT family	2.1.2.1	2	0	0	1	0	0	0	0	0	0	0	0
1-1_GL0007339	Bacteria	Bacteroidetes	Bacteroidia	Bacteroidales	Bacteroidaceae	Bacteroides	Bacteroides sp. CAG:927	Glucosamine-6-phosphate deaminase	Glucosamine-6-phosphate isomerase	Glucosamine/galactosamine-6-phosphate isomerase family		0	0	0	0	0	0	0	1	2	0	0	0
1-1_GL0008240	Bacteria	Firmicutes	Clostridia	Clostridiales	Clostridiaceae	Clostridium		Glycine reductase complex	Glycine/sarcosine/betaine reductase, component B, fused alpha/beta		1.21.4.2	0	0	0	1	0	0	0	0	0	0	0	0
1-1_GL0008310	Bacteria	Bacteroidetes	Bacteroidia	Bacteroidales	Prevotellaceae	Prevotella	Prevotella sp. CAG:485	Outer membrane protein 40		OmpA family		0	0	0	0	0	0	0	2	0	0	0	0
1-1_GL0010780	Bacteria	Firmicutes	Clostridia	Clostridiales	Lachnospiraceae		Lachnospiraceae bacterium A4	Protein LacX				0	0	0	1	0	0	0	0	0	0	0	0
1-1_GL0011364	Bacteria	Bacteroidetes	Bacteroidia	Bacteroidales	Prevotellaceae	Prevotella		50S ribosomal protein L7/L12	Ribosomal protein L7/L12	Bacterial ribosomal protein bL12 family		2	0	0	0	0	0	0	0	0	0	0	0
1-1_GL0012387	Bacteria	Firmicutes	Clostridia	Clostridiales				50S ribosomal protein L7/L12	Ribosomal protein L7/L12	Bacterial ribosomal protein bL12 family		3	0	2	2	2	4	1	2	2	1	0	1
11_GL0012639	Bacteria	Firmicutes	Clostridia	Clostridiales	Clostridiaceae	Clostridium		Glutamate dehydrogenase	Glutamate dehydrogenase	Glu/Leu/Phe/Val dehydrogenases family	1.4.1.4	4	2	4	5	6	3	3	3	4	2	5	3
1-1_GL0013126	Bacteria	Firmicutes	Clostridia	Clostridiales	Lachnospiraceae	Roseburia		RNA polymerase	DNA-directed RNA polymerase, alpha subunit	RNA polymerase alpha chain family	2.7.7.6	0	0	1	2	0	0	0	0	0	0	0	0
11_GL0013336	Bacteria	Firmicutes	Clostridia	Clostridiales	Lachnospiraceae			Multiple sugar-binding periplasmic protein SbpA		Bacterial solute-binding protein 2 family		0	0	1	1	1	2	1	0	1	0	0	1
11_GL0013664	Bacteria	Firmicutes	Bacilli	Lactobacillales	Lactobacillaceae	Lactobacillus		30S ribosomal protein S20	Ribosomal protein S20	Bacterial ribosomal protein bS20 family		0	0	0	0	0	0	0	0	1	0	0	1
1-1_GL0014418	Bacteria	Bacteroidetes	Bacteroidia	Bacteroidales	Bacteroidaceae	Bacteroides	Bacteroides sp. CAG:927	Oxalyl-CoA decarboxylase	Oxalyl-CoA decarboxylase	TPP enzyme family	4.1.1.8	1	0	2	0	0	0	1	1	1	0	0	0
11_GL0014548	Bacteria	Firmicutes	Clostridia	Clostridiales	Lachnospiraceae	Roseburia	Roseburia faecis	Flagellin	Flagellin	Bacterial flagellin family		12	9	6	12	8	5	10	5	0	3	16	0
1-1_GL0014589	Bacteria	Bacteroidetes	Bacteroidia	Bacteroidales	Prevotellaceae	Prevotella	Prevotella sp. CAG:485		Ribosomal protein S30Ae/sigma 54 modulation protein			0	0	1	0	0	0	0	0	2	0	0	3
11_GL0014907	Bacteria	Firmicutes						30S ribosomal protein S4	Ribosomal protein S4/S9	Universal ribosomal protein uS4 family		0	0	1	2	0	0	0	0	0	0	0	0
11_GL0015257	Bacteria											3	1	0	0	0	0	1	1	0	0	0	0
1-1_GL0017092	Bacteria	Firmicutes										0	0	0	0	0	0	0	0	0	0	0	1
11_GL0018496	Bacteria	Firmicutes	Clostridia	Clostridiales	Clostridiaceae	Clostridium		Triosephosphate isomerase	Triosephosphate isomerase, bacterial/eukaryotic	Triosephosphate isomerase family	5.3.1.1	10	0	0	11	0	0	0	0	0	0	0	0
11_GL0018497	Bacteria	Firmicutes	Clostridia	Clostridiales				Phosphoglycerate kinase	Phosphoglycerate kinase	Phosphoglycerate kinase family	2.7.2.3	22	0	0	14	0	0	0	0	0	0	0	0
1-1_GL0019625	Bacteria	Firmicutes	Clostridia	Clostridiales	Lachnospiraceae		Lachnospiraceae bacterium A4	4-hydroxy-tetrahydrodipicolinate synthase	4-hydroxy-tetrahydrodipicolinate synthase, DapA	DapA family	4.3.3.7	0	0	0	4	3	0	0	0	0	0	0	0
1-1_GL0019638	Bacteria	Firmicutes	Clostridia	Clostridiales	Oscillospiraceae	Oscillibacter						0	0	0	0	0	2	0	0	0	0	0	1
1-1_GL0019823	Bacteria	Bacteroidetes	Bacteroidia	Bacteroidales				Inosine-5'-monophosphate dehydrogenase	Inosine-5'-monophosphate dehydrogenase	IMPDH/GMPR family	1.1.1.205	0	0	0	0	0	0	0	0	1	0	0	1
11_GL0020260	Bacteria	Firmicutes	Bacilli	Lactobacillales	Lactobacillaceae	Lactobacillus		50S ribosomal protein L22	Ribosomal protein L22, bacterial/chloroplast-type	Universal ribosomal protein uL22 family		0	0	0	0	0	0	0	0	0	0	0	2
11_GL0020261	Bacteria	Firmicutes	Bacilli	Lactobacillales	Lactobacillaceae	Lactobacillus		30S ribosomal protein S3	Ribosomal protein S3, bacterial	Universal ribosomal protein uS3 family		0	0	0	0	0	0	0	0	1	0	0	3
11_GL0020307	Bacteria	Firmicutes						Chemical-damaging agent resistance protein C		CAPAB/TerDEXZ family		0	0	0	0	0	0	0	1	0	0	0	0
11_GL0020901	Bacteria	Firmicutes	Clostridia	Clostridiales	Lachnospiraceae	Roseburia	Roseburia inulinivorans	Flagellin	Flagellin	Bacterial flagellin family		2	3	5	0	5	0	1	4	1	0	2	0
11_GL0021639	Bacteria	Firmicutes	Clostridia	Clostridiales	Eubacteriaceae	Eubacterium	Eubacterium plexicaudatum	30S ribosomal protein S10	Ribosomal protein S10	Universal ribosomal protein uS10 family		3	0	0	6	0	0	0	0	0	0	0	0
11_GL0021701	Bacteria	Firmicutes	Clostridia	Clostridiales	Clostridiaceae	Clostridium		Glutamate dehydrogenase	Glutamate dehydrogenase	Glu/Leu/Phe/Val dehydrogenases family	1.4.1.2	1	0	0	0	0	0	0	0	0	0	0	0
11_GL0021745	Bacteria	Firmicutes	Clostridia	Clostridiales				ATP synthase	ATPase, F1 complex, alpha subunit	ATPase alpha/beta chains family	3.6.3.14	7	1	5	4	5	5	0	2	0	0	0	0
11_GL0021891	Bacteria	Firmicutes	Clostridia	Clostridiales	Eubacteriaceae	Eubacterium	Eubacterium plexicaudatum	Electron transport complex	Electron transport complex, subunit RnfG/RsxG	RnfG family		1	0	0	1	0	0	0	0	0	0	0	0
11_GL0021962	Bacteria	Firmicutes	Bacilli	Lactobacillales	Lactobacillaceae	Lactobacillus		Ribosome-binding ATPase YchF	Ribosome-binding ATPase YchF/Obg-like ATPase 1	TRAFAC class OBG-HflX-like GTPase superfamily		0	0	0	0	0	0	0	0	1	0	0	0
11_GL0023896	Bacteria	Firmicutes	Clostridia	Clostridiales				4-hydroxybutyrate coenzyme A transferase	Butyryl-CoA:acetate CoA-transferase	Acetyl-CoA hydrolase/transferase family	2.8.3.-	6	0	0	2	0	0	0	1	0	0	0	0
1-1_GL0024683	Bacteria	Firmicutes						Protein HI_0131	Ferric binding protein			0	0	0	1	0	0	0	0	0	0	0	0
1-1_GL0026235	Bacteria	Bacteroidetes	Bacteroidia	Bacteroidales	Bacteroidaceae	Bacteroides		Formyl-CoA:oxalate CoA-transferase	Formyl-CoA:oxalate CoA-transferase	CaiB/BaiF CoA-transferase family	2.8.3.16	1	1	1	1	0	0	3	1	3	3	0	1
11_GL0026528	Bacteria	Firmicutes	Clostridia	Clostridiales				30S ribosomal protein S11	Ribosomal protein S11, bacterial-type	Universal ribosomal protein uS11 family		0	0	0	0	0	0	0	2	1	0	0	0
1-1_GL0026922	Bacteria	Firmicutes	Clostridia	Clostridiales				Phosphoglycerate kinase	Phosphoglycerate kinase	Phosphoglycerate kinase family	2.7.2.3	0	0	1	0	0	0	0	0	0	0	0	0
1-1_GL0027389	Bacteria	Bacteroidetes	Bacteroidia	Bacteroidales				Outer membrane protein 40		OmpA family		2	1	0	0	0	0	3	4	0	0	0	0
1-1_GL0027394	Bacteria	Firmicutes	Clostridia	Clostridiales								0	0	1	0	0	0	0	0	0	0	0	0
1-1_GL0027462	Bacteria											0	0	1	0	0	0	0	0	0	0	0	0
11_GL0027558	Bacteria	Bacteroidetes	Bacteroidia	Bacteroidales	Bacteroidaceae	Bacteroides	Bacteroides sp. CAG:927					0	0	0	0	0	0	0	0	0	2	0	0
1-1_GL0028395	Bacteria							Flagellin	Flagellin	Bacterial flagellin family		0	0	0	0	0	0	0	2	1	0	0	0
11_GL0028423	Bacteria	Firmicutes	Bacilli	Lactobacillales	Lactobacillaceae	Lactobacillus		50S ribosomal protein L32	Ribosomal protein L32p	Bacterial ribosomal protein bL32 family		0	0	0	0	0	0	0	0	1	0	0	2
11_GL0028428	Bacteria	Firmicutes	Bacilli	Lactobacillales	Lactobacillaceae	Lactobacillus		Pyruvate kinase	Pyruvate kinase	Pyruvate kinase family	2.7.1.40	0	3	0	0	1	0	1	1	8	0	0	8
11_GL0028479	Bacteria	Firmicutes	Bacilli	Lactobacillales	Lactobacillaceae	Lactobacillus	Lactobacillus reuteri	Enolase	Enolase	Enolase family	4.2.1.11	0	0	0	0	0	0	0	1	1	0	0	5
11_GL0028522	Bacteria	Firmicutes	Bacilli	Lactobacillales	Lactobacillaceae	Lactobacillus		60 kDa chaperonin		Chaperonin (HSP60) family		0	0	0	0	0	0	0	0	3	0	0	4
11_GL0028523	Bacteria	Firmicutes	Bacilli	Lactobacillales	Lactobacillaceae	Lactobacillus		10 kDa chaperonin	Chaperonin Cpn10	GroES chaperonin family		0	0	0	0	0	0	0	0	1	0	0	0
11_GL0029372	Bacteria	Firmicutes	Clostridia	Clostridiales				60 kDa chaperonin		Chaperonin (HSP60) family		0	0	0	1	0	0	0	0	0	0	0	0
11_GL0029877	Bacteria	Firmicutes	Clostridia	Clostridiales	Lachnospiraceae			Sugar-binding periplasmic protein	Carbohydrate ABC transporter substrate-binding, CPR0540	Bacterial solute-binding protein 1 family		2	3	5	5	2	4	0	1	6	0	3	0
1-1_GL0030056	Bacteria	Firmicutes	Clostridia	Clostridiales	Lachnospiraceae	Roseburia		30S ribosomal protein S16	Ribosomal protein S16	Bacterial ribosomal protein bS16 family		0	0	0	1	0	0	0	0	0	0	0	0
11_GL0030646	Bacteria	Firmicutes	Bacilli	Lactobacillales	Lactobacillaceae	Lactobacillus		L-lactate dehydrogenase	L-lactate dehydrogenase	LDH/MDH superfamily	1.1.1.27	0	2	2	0	2	1	1	2	3	1	0	4
1-1_GL0031276	Bacteria	Firmicutes	Clostridia	Clostridiales				NADH oxidase		NADH:flavin oxidoreductase/NADH oxidase family	1.-.-.-	0	0	0	0	1	0	0	0	0	0	0	0
11_GL0032798	Bacteria	Firmicutes	Bacilli	Lactobacillales	Lactobacillaceae	Lactobacillus		Elongation factor Ts	Translation elongation factor EFTs/EF1B	EF-Ts family		0	0	0	0	0	0	0	0	0	0	0	1
11_GL0032799	Bacteria	Firmicutes	Bacilli	Lactobacillales	Lactobacillaceae	Lactobacillus		30S ribosomal protein S2	Ribosomal protein S2, bacteria/mitochondria/plastid	Universal ribosomal protein uS2 family		0	1	0	0	0	0	0	0	0	0	0	0
1-1_GL0033123	Bacteria	Firmicutes	Clostridia	Clostridiales	Oscillospiraceae	Oscillibacter	Oscillibacter sp. 1-3	D-galactose-binding periplasmic protein		Bacterial solute-binding protein 2 family		1	0	0	1	1	0	0	0	0	0	0	0
11_GL0033346	Bacteria	Firmicutes	Bacilli	Lactobacillales	Lactobacillaceae	Lactobacillus		Pyruvate dehydrogenase E1 component			1.2.4.1	0	0	0	0	0	0	0	0	0	0	0	1
11_GL0033527	Bacteria	Firmicutes	Clostridia	Clostridiales				30S ribosomal protein S4	Ribosomal protein S4/S9	Universal ribosomal protein uS4 family		0	0	0	2	2	0	0	0	0	0	0	0
1-1_GL0034299	Bacteria	Proteobacteria	Gammaproteobacteria	Pseudomonadales	Moraxellaceae	Acinetobacter		Peptidyl-prolyl cis-trans isomerase	Peptidyl-prolyl cis-trans isomerase, FKBP-type	FKBP-type PPIase family	5.2.1.8	3	0	0	0	0	0	0	2	0	0	0	0
11_GL0034650	Bacteria	Firmicutes	Bacilli	Lactobacillales	Lactobacillaceae	Lactobacillus		Transcriptional regulatory protein LBUL_0609	Transcriptional regulator TACO1-like	TACO1 family		0	0	0	0	0	0	0	1	2	0	0	2
1-1_GL0034770	Bacteria	Firmicutes	Clostridia	Clostridiales	Oscillospiraceae	Oscillibacter		50S ribosomal protein L22	Ribosomal protein L22, bacterial/chloroplast-type	Universal ribosomal protein uL22 family		2	0	2	0	1	1	0	1	1	0	0	0
1-1_GL0036047	Bacteria	Bacteroidetes	Bacteroidia	Bacteroidales				N-acetyl-gamma-glutamyl-phosphate reductase	N-acetyl-gamma-glutamyl-phosphate reductase, type 1	NAGSA dehydrogenase family	1.2.1.38	0	0	0	0	0	0	0	0	0	0	0	1
1-1_GL0036580	Bacteria	Bacteroidetes	Bacteroidia	Bacteroidales				30S ribosomal protein S2	Ribosomal protein S2, bacteria/mitochondria/plastid	Universal ribosomal protein uS2 family		1	0	0	0	0	0	0	0	1	0	0	1
1-1_GL0036601	Bacteria	Firmicutes	Clostridia	Clostridiales	Lachnospiraceae			1,4-alpha-glucan branching enzyme		Glycosyl hydrolase 13 family	2.4.1.18	0	0	0	1	0	0	0	0	0	0	0	0
11_GL0037523	Bacteria	Firmicutes	Clostridia	Clostridiales	Eubacteriaceae	Eubacterium	Eubacterium plexicaudatum		Phosphoenolpyruvate carboxykinase, ATP-utilising			1	0	0	0	0	0	0	0	0	0	0	0
11_GL0037910	Bacteria	Firmicutes	Clostridia	Clostridiales	Lachnospiraceae		Lachnospiraceae bacterium 10-1	D-galactose-binding periplasmic protein		Bacterial solute-binding protein 2 family		0	0	1	0	0	0	0	0	2	0	0	0
1-1_GL0038351	Bacteria	Firmicutes						Reverse rubrerythrin			1.11.1.1	0	0	0	0	1	0	0	0	0	0	0	0
11_GL0038879	Bacteria	Firmicutes	Clostridia	Clostridiales	Eubacteriaceae	Eubacterium	Eubacterium plexicaudatum	Flavo-diiron protein	Rubredoxin-oxygen oxidoreductase	Zinc metallo-hydrolase group 3 family	1.6.3.4	0	0	0	2	0	0	0	0	0	0	0	0
1-1_GL0039105	Bacteria	Bacteroidetes	Bacteroidia	Bacteroidales				50S ribosomal protein L2	Ribosomal protein L2, bacterial/organellar-type	Universal ribosomal protein uL2 family		2	2	3	3	4	4	2	2	3	3	4	7
1-1_GL0039985	Bacteria	Bacteroidetes	Bacteroidia	Bacteroidales				30S ribosomal protein S8	Ribosomal protein S8	Universal ribosomal protein uS8 family		0	0	0	0	1	0	0	0	0	0	0	0
11_GL0040236	Bacteria	Firmicutes	Clostridia	Clostridiales	Eubacteriaceae	Eubacterium		Elongation factor Tu	Translation elongation factor EFTu/EF1A, bacterial/organelle	TRAFAC class translation factor GTPase superfamily		0	0	1	0	0	0	0	0	0	0	0	0
11_GL0040270	Bacteria	Firmicutes	Bacilli	Lactobacillales	Lactobacillaceae	Lactobacillus	Lactobacillus reuteri	Urease	Urease, gamma subunit	Urease gamma subunit family	3.5.1.5	0	0	0	0	0	0	0	0	2	0	0	0
1-1_GL0041857	Bacteria	Firmicutes						Maltodextrin import ATP-binding protein		ABC transporter superfamily	3.6.3.-	0	0	2	0	3	0	0	0	0	0	0	0
1-1_GL0042003	Bacteria							Protein YejA	Peptide/nickel binding protein, MppA-type			0	0	0	0	9	0	0	0	0	0	0	0
11_GL0042282	Bacteria	Firmicutes	Bacilli	Lactobacillales	Lactobacillaceae	Lactobacillus		Elongation factor G	Translation elongation factor EFG/EF2	TRAFAC class translation factor GTPase superfamily		0	0	0	0	0	0	0	0	0	0	0	1
11_GL0042298	Bacteria	Firmicutes	Bacilli	Lactobacillales				50S ribosomal protein L5	Ribosomal protein L5, bacterial-type	Universal ribosomal protein uL5 family		0	0	0	0	0	0	0	0	4	0	0	3
1-1_GL0042617	Bacteria	Firmicutes	Clostridia	Clostridiales				Flagellin	Flagellin	Bacterial flagellin family		0	0	2	0	0	0	0	0	0	0	0	0
11_GL0043820	Bacteria	Firmicutes	Clostridia	Clostridiales	Clostridiaceae	Clostridium		Acyl-CoA dehydrogenase, short-chain specific	Histidine triad (HIT) protein	Acyl-CoA dehydrogenase family	1.3.8.1	8	0	1	3	0	0	0	0	0	0	0	0
11_GL0044793	Bacteria	Firmicutes	Clostridia	Clostridiales	Clostridiaceae	Clostridium		50S ribosomal protein L14	Ribosomal protein L14, bacterial-type	Universal ribosomal protein uL14 family		0	0	0	6	0	0	0	0	0	0	0	0
1-1_GL0045076	Bacteria	Bacteroidetes	Bacteroidia	Bacteroidales				Glutamate dehydrogenase	Glutamate dehydrogenase	Glu/Leu/Phe/Val dehydrogenases family	1.4.1.2	0	0	0	0	3	0	0	0	0	0	0	0
1-1_GL0045077	Bacteria	Bacteroidetes	Bacteroidia	Bacteroidales				50S ribosomal protein L25	Ribosomal protein L25	Bacterial ribosomal protein bL25 family		0	0	0	0	1	0	0	0	0	0	0	0
11_GL0045252	Bacteria	Firmicutes	Clostridia	Clostridiales				Phosphoglycerate kinase	Phosphoglycerate kinase	Phosphoglycerate kinase family	2.7.2.3	13	6	1	9	0	1	1	3	0	1	0	0
1-1_GL0045738	Bacteria	Firmicutes	Clostridia	Clostridiales	Ruminococcaceae	Neglecta	Neglecta timonensis					0	0	0	2	1	0	0	0	0	0	0	0
11_GL0045957	Bacteria	Firmicutes	Clostridia	Clostridiales				50S ribosomal protein L29	Ribosomal protein L29	Universal ribosomal protein uL29 family		4	2	5	6	7	4	4	5	4	2	2	4
11_GL0046482	Bacteria	Firmicutes	Bacilli	Lactobacillales	Lactobacillaceae	Lactobacillus	Lactobacillus reuteri	30S ribosomal protein S6	Ribosomal protein S6, plastid/chloroplast	Bacterial ribosomal protein bS6 family		0	0	0	0	0	0	0	0	1	0	0	0
1-1_GL0047124	Bacteria	Firmicutes	Clostridia	Clostridiales	Oscillospiraceae	Oscillibacter	Oscillibacter sp. 1-3					1	0	0	1	0	0	0	0	0	0	0	0
11_GL0047288	Bacteria	Firmicutes	Bacilli	Lactobacillales	Lactobacillaceae	Lactobacillus	Lactobacillus reuteri	50S ribosomal protein L4	50S ribosomal protein uL4	Universal ribosomal protein uL4 family		0	0	0	0	0	0	0	0	1	0	0	0
11_GL0047394	Bacteria	Firmicutes	Clostridia	Clostridiales				Uronate isomerase	Uronate isomerase	Metallo-dependent hydrolases superfamily	5.3.1.12	1	1	0	0	0	0	0	0	0	0	0	0
11_GL0047821	Bacteria	Firmicutes						Glycogen synthase	Bacterial/plant glycogen synthase	Glycosyltransferase 1 family	2.4.1.21	2	3	2	4	3	2	3	2	1	1	0	0
1-1_GL0048064	Bacteria	Firmicutes	Clostridia	Clostridiales	Lachnospiraceae	Roseburia		Glucose-6-phosphate isomerase	Phosphoglucose isomerase (PGI)	GPI family	5.3.1.9	0	0	1	7	0	0	0	0	0	0	0	0
1-1_GL0048367	Bacteria	Firmicutes	Clostridia	Clostridiales				Elongation factor G	Translation elongation factor EFG/EF2	TRAFAC class translation factor GTPase superfamily		1	0	0	0	0	0	0	0	0	0	0	0
1-1_GL0048452	Bacteria	Firmicutes	Clostridia	Clostridiales	Lachnospiraceae	Roseburia	Roseburia intestinalis					0	0	1	4	0	1	0	0	0	0	0	2
1-1_GL0048593	Bacteria	Firmicutes						Branched-chain-amino-acid aminotransferase		Class-IV pyridoxal-phosphate-dependent aminotransferase family	2.6.1.42	0	0	0	0	0	0	0	0	1	0	0	0
11_GL0049046	Bacteria	Firmicutes	Clostridia	Clostridiales	Lachnospiraceae	Butyrivibrio						9	0	0	3	0	0	0	0	0	0	0	0
1-1_GL0049424	Bacteria	Bacteroidetes	Bacteroidia	Bacteroidales				50S ribosomal protein L24	Ribosomal protein L24	Universal ribosomal protein uL24 family		0	0	1	0	0	2	0	0	2	1	0	2
11_GL0049473	Bacteria	Firmicutes						Propanediol utilization protein		Bacterial microcompartments protein family		1	1	2	1	2	1	1	1	2	0	0	0
11_GL0050220	Bacteria	Firmicutes	Clostridia	Clostridiales	Eubacteriaceae	Eubacterium	Eubacterium plexicaudatum	UPF0145 protein Amet_0532		UPF0145 family		2	0	0	0	0	0	0	0	0	0	0	0
1-1_GL0050367	Bacteria	Firmicutes						60 kDa chaperonin		Chaperonin (HSP60) family		0	0	1	0	0	0	0	0	0	0	0	0
1-1_GL0050368	Bacteria	Firmicutes	Clostridia	Clostridiales	Lachnospiraceae			10 kDa chaperonin	Chaperonin Cpn10	GroES chaperonin family		0	0	2	0	0	0	0	0	0	0	0	0
11_GL0050512	Bacteria	Firmicutes	Bacilli	Lactobacillales	Lactobacillaceae	Lactobacillus	Lactobacillus reuteri					0	0	0	0	0	0	0	0	1	0	0	0
1-1_GL0050929	Bacteria	Bacteroidetes	Bacteroidia	Bacteroidales				Reverse rubrerythrin			1.11.1.1	1	0	0	2	2	0	1	1	2	3	0	0
11_GL0051056	Bacteria	Firmicutes	Clostridia	Clostridiales	Clostridiaceae	Clostridium	Clostridium sp. ASF356	50S ribosomal protein L23	Ribosomal protein L25/L23	Universal ribosomal protein uL23 family		0	0	0	1	0	0	0	0	0	0	0	0
1-1_GL0051570	Bacteria	Firmicutes										1	0	0	0	0	0	0	0	0	0	0	0
11_GL0053215	Bacteria	Firmicutes	Bacilli	Lactobacillales	Lactobacillaceae	Lactobacillus		30S ribosomal protein S5	Ribosomal protein S5, bacterial-type	Universal ribosomal protein uS5 family		0	1	0	0	0	0	0	1	0	0	0	0
11_GL0053217	Bacteria	Firmicutes	Bacilli	Lactobacillales	Lactobacillaceae	Lactobacillus		50S ribosomal protein L15	Ribosomal protein L15	Universal ribosomal protein uL15 family		0	0	0	0	0	0	0	0	0	0	0	1
11_GL0053221	Bacteria	Firmicutes	Bacilli	Lactobacillales	Lactobacillaceae	Lactobacillus	Lactobacillus reuteri	30S ribosomal protein S13	Ribosomal protein S13, bacterial-type	Universal ribosomal protein uS13 family		0	0	0	0	0	0	0	0	1	0	0	1
11_GL0053610	Bacteria	Firmicutes	Clostridia	Clostridiales				50S ribosomal protein L13	Ribosomal protein L13, bacterial-type	Universal ribosomal protein uL13 family		2	0	3	3	4	2	0	1	0	0	0	0
11_GL0054477	Bacteria	Firmicutes	Bacilli	Lactobacillales	Lactobacillaceae	Lactobacillus		50S ribosomal protein L7/L12	Ribosomal protein L7/L12	Bacterial ribosomal protein bL12 family		1	8	5	0	4	1	5	3	7	5	3	7
1-1_GL0054484	Bacteria	Firmicutes	Clostridia	Clostridiales	Ruminococcaceae			ABC transporter ATP-binding protein YknV		ABC transporter superfamily		4	0	2	2	0	0	2	0	2	2	0	1
11_GL0054635	Bacteria	Firmicutes						30S ribosomal protein S8	Ribosomal protein S8	Universal ribosomal protein uS8 family		0	0	0	0	0	0	0	0	1	0	0	0
11_GL0054940	Bacteria	Firmicutes						50S ribosomal protein L21	Ribosomal protein L21-like	Bacterial ribosomal protein bL21 family		1	1	3	5	1	0	0	0	0	0	0	0
11_GL0055890	Bacteria	Firmicutes	Clostridia	Clostridiales	Lachnospiraceae			ABC transporter periplasmic-binding protein		Bacterial solute-binding protein 2 family		0	0	3	4	0	5	0	1	3	2	0	2
11_GL0056580	Bacteria	Firmicutes	Clostridia	Clostridiales	Ruminococcaceae	Ruminococcus		50S ribosomal protein L2	Ribosomal protein L2, bacterial/organellar-type	Universal ribosomal protein uL2 family		0	0	1	0	0	0	0	0	0	0	0	0
1-1_GL0056660	Bacteria	Bacteroidetes	Bacteroidia	Bacteroidales				Glyceraldehyde-3-phosphate dehydrogenase	Glyceraldehyde/Erythrose phosphate dehydrogenase family	Glyceraldehyde-3-phosphate dehydrogenase family	1.2.1.12	0	0	0	0	0	0	2	2	0	0	0	0
1-1_GL0057265	Bacteria	Bacteroidetes	Bacteroidia	Bacteroidales	Prevotellaceae	Prevotella	Prevotella sp. CAG:485	RutC family protein jhp_0879	YjgF/YER057c/UK114 family	RutC family		0	0	0	0	0	0	0	0	1	0	0	0
1-1_GL0057720	Bacteria	Firmicutes	Clostridia	Clostridiales				Glutamate dehydrogenase	Glutamate dehydrogenase	Glu/Leu/Phe/Val dehydrogenases family	1.4.1.4	0	0	0	1	0	0	0	0	0	0	0	0
11_GL0057926	Bacteria	Firmicutes	Bacilli	Lactobacillales	Lactobacillaceae	Lactobacillus		Elongation factor Ts	Translation elongation factor EFTs/EF1B	EF-Ts family		0	0	0	0	0	0	0	0	2	0	0	0
1-1_GL0058790	Bacteria	Firmicutes	Clostridia	Clostridiales	Lachnospiraceae			Maltogenic alpha-amylase		Glycosyl hydrolase 13 family	3.2.1.133	4	1	0	2	2	0	2	2	2	2	1	3
11_GL0059124	Bacteria	Firmicutes	Clostridia	Clostridiales	Lachnospiraceae			3-hydroxybutyryl-CoA dehydrogenase	3-hydroxyacyl-CoA dehydrogenase	3-hydroxyacyl-CoA dehydrogenase family	1.1.1.157	0	0	8	10	0	3	0	0	2	0	0	0
11_GL0059162	Bacteria	Firmicutes	Clostridia	Clostridiales	Eubacteriaceae	Eubacterium	Eubacterium plexicaudatum	Chemotaxis protein CheV				5	0	0	3	0	0	0	0	0	0	0	0
11_GL0059590	Bacteria	Firmicutes	Clostridia	Clostridiales	Eubacteriaceae	Eubacterium	Eubacterium plexicaudatum	Urease	Urease, alpha subunit	Metallo-dependent hydrolases superfamily	3.5.1.5	37	2	0	14	0	0	0	1	0	0	0	0
11_GL0059591	Bacteria	Firmicutes	Clostridia	Clostridiales	Eubacteriaceae	Eubacterium	Eubacterium plexicaudatum	Urease		Urease beta subunit family	3.5.1.5	20	2	0	2	2	0	2	2	0	1	0	0
1-1_GL0059948	Bacteria	Bacteroidetes	Bacteroidia	Bacteroidales				IPT/TIG domain-containing protein BACOVA_02650				0	0	0	0	0	0	0	1	0	0	0	0
1-1_GL0060052	Bacteria	Firmicutes	Clostridia	Clostridiales	Eubacteriaceae	Eubacterium	Eubacterium ruminantium	Protein FixB	Electron transfer flavoprotein, alpha subunit	ETF alpha-subunit/FixB family		1	0	0	1	0	0	0	0	0	0	0	0
11_GL0060368	Bacteria	Firmicutes	Clostridia	Clostridiales	Eubacteriaceae	Eubacterium	Eubacterium plexicaudatum		ATP-dependent DNA helicase PcrA			4	0	0	4	0	0	0	0	0	0	0	0
11_GL0062061	Bacteria	Firmicutes	Clostridia	Clostridiales								0	0	0	0	3	0	0	0	0	0	0	0
1-1_GL0062436	Bacteria	Bacteroidetes	Bacteroidia	Bacteroidales								0	0	1	0	0	0	1	1	0	0	0	12
11_GL0062865	Bacteria	Firmicutes	Clostridia	Clostridiales				30S ribosomal protein S10	Ribosomal protein S10	Universal ribosomal protein uS10 family		1	1	0	4	0	0	0	0	0	0	0	0
1-1_GL0063097	Bacteria	Firmicutes	Clostridia	Clostridiales	Lachnospiraceae							0	0	2	0	12	0	0	0	0	0	1	0
1-1_GL0063111	Bacteria	Firmicutes	Clostridia	Clostridiales				L-arabinose isomerase	L-arabinose isomerase	Arabinose isomerase family	5.3.1.4	0	0	1	2	3	0	0	0	0	0	2	0
1-1_GL0063230	Bacteria	Bacteroidetes	Bacteroidia	Bacteroidales				30S ribosomal protein S7	Ribosomal protein S7, bacterial/organellar-type	Universal ribosomal protein uS7 family		2	0	2	0	1	0	0	1	2	2	0	2
11_GL0063254	Bacteria	Firmicutes	Bacilli	Lactobacillales	Lactobacillaceae	Lactobacillus		30S ribosomal protein S1	Ribosomal protein S1	Bacterial ribosomal protein bS1 family		0	1	0	0	0	0	0	1	1	0	0	1
1-1_GL0063435	Bacteria	Firmicutes	Clostridia	Clostridiales	Lachnospiraceae		[Eubacterium] rectale	Arabinose-binding protein		Bacterial solute-binding protein 1 family		1	0	0	0	0	0	0	0	0	0	0	0
1-1_GL0064871	Bacteria	Firmicutes	Clostridia					Trifunctional nucleotide phosphoesterase protein YfkN	5'-Nucleotidase/apyrase	5'-nucleotidase family	3.1.3.6	0	0	0	1	0	0	0	0	0	0	0	0
1-1_GL0065379	Bacteria	Firmicutes						50S ribosomal protein L21	Ribosomal protein L21-like	Bacterial ribosomal protein bL21 family		0	0	0	2	0	0	0	0	0	0	0	0
1-1_GL0065584	Bacteria	Bacteroidetes	Bacteroidia	Bacteroidales	Prevotellaceae	Prevotella	Prevotella sp. CAG:485					0	0	0	0	0	0	0	1	0	0	0	0
11_GL0065713	Bacteria	Firmicutes	Clostridia	Clostridiales				60 kDa chaperonin		Chaperonin (HSP60) family		26	7	31	51	12	20	8	7	6	4	9	2
1-1_GL0066071	Bacteria	Proteobacteria	Alphaproteobacteria	Rhodospirillales	Acetobacteraceae	Roseomonas	Roseomonas cervicalis	Maltodextrin import ATP-binding protein		ABC transporter superfamily	3.6.3.-	3	1	0	2	0	0	0	1	0	0	0	0
1-1_GL0066406	Bacteria	Firmicutes	Clostridia	Clostridiales				Argininosuccinate synthase	Argininosuccinate synthase, type 1 subfamily	Argininosuccinate synthase family	6.3.4.5	0	0	0	1	0	0	0	0	0	0	0	0
1-1_GL0067139	Bacteria	Firmicutes						50S ribosomal protein L20	Ribosomal protein L20	Bacterial ribosomal protein bL20 family		0	0	0	0	0	0	0	0	0	1	0	0
1-1_GL0067216	Bacteria	Firmicutes										0	0	0	1	0	2	0	1	1	0	0	0
1-1_GL0068275	Bacteria	Bacteroidetes	Bacteroidia	Bacteroidales				30S ribosomal protein S8	Ribosomal protein S8	Universal ribosomal protein uS8 family		0	0	0	0	0	0	0	0	1	0	0	0
1-1_GL0068693	Bacteria	Firmicutes	Clostridia	Clostridiales				30S ribosomal protein S9	Ribosomal protein S9, bacterial/plastid	Universal ribosomal protein uS9 family		0	0	0	3	0	0	0	1	0	0	0	0
1-1_GL0069134	Bacteria	Firmicutes						D-galactose-binding periplasmic protein		Bacterial solute-binding protein 2 family		1	0	0	0	0	0	0	1	0	0	0	0
1-1_GL0069833	Bacteria	Firmicutes	Clostridia	Clostridiales				50S ribosomal protein L30	Ribosomal protein L30, bacterial-type	Universal ribosomal protein uL30 family		2	0	0	2	1	0	0	2	0	1	0	0
1-1_GL0069870	Bacteria	Bacteroidetes	Bacteroidia	Bacteroidales	Prevotellaceae	Prevotella	Prevotella sp. CAG:485					0	0	0	0	1	0	0	0	1	0	0	1
11_GL0070393	Bacteria	Firmicutes	Clostridia	Clostridiales	Clostridiaceae	Clostridium		50S ribosomal protein L21	Ribosomal protein L21-like	Bacterial ribosomal protein bL21 family		0	0	1	0	0	0	0	0	0	0	0	0
1-1_GL0070410	Bacteria											0	0	2	0	7	0	1	0	0	0	0	3
11_GL0070422	Bacteria	Firmicutes	Clostridia	Clostridiales				50S ribosomal protein L29	Ribosomal protein L29	Universal ribosomal protein uL29 family		0	0	0	2	0	0	0	0	0	2	0	0
1-1_GL0070441	Bacteria	Bacteroidetes	Bacteroidia	Bacteroidales	Porphyromonadaceae	Parabacteroides	Parabacteroides sp. YL27	50S ribosomal protein L30	Ribosomal protein L30, bacterial-type	Universal ribosomal protein uL30 family		0	0	2	0	0	2	0	0	2	0	0	2
1-1_GL0071573	Bacteria	Firmicutes	Clostridia	Clostridiales				Thioredoxin reductase		Class-II pyridine nucleotide-disulfide oxidoreductase family	1.8.1.9	0	0	1	0	0	0	0	0	0	0	0	0
11_GL0072892	Bacteria	Firmicutes						Glyceraldehyde-3-phosphate dehydrogenase	Glyceraldehyde/Erythrose phosphate dehydrogenase family	Glyceraldehyde-3-phosphate dehydrogenase family	1.2.1.12	0	1	0	0	0	0	0	0	0	0	0	0
1-1_GL0074148	Bacteria	Firmicutes	Clostridia	Clostridiales	Ruminococcaceae							1	0	0	0	0	0	0	0	0	0	0	0
1-1_GL0074860	Bacteria	Firmicutes										0	0	2	3	0	0	0	0	0	0	0	0
11_GL0076119	Bacteria	Firmicutes	Clostridia	Clostridiales	Lachnospiraceae		Lachnospiraceae bacterium A4	Cyclomaltodextrin glucanotransferase		Glycosyl hydrolase 13 family	2.4.1.19	0	1	0	1	0	0	0	0	0	0	0	0
11_GL0076988	Bacteria	Firmicutes	Clostridia	Clostridiales				Glycine--tRNA ligase	Glycyl-tRNA synthetase/DNA polymerase subunit gamma-2	Class-II aminoacyl-tRNA synthetase family	6.1.1.14	2	0	1	1	0	0	0	1	0	0	0	0
1-1_GL0077524	Bacteria	Firmicutes						Flagellar filament core protein	Flagellin	Bacterial flagellin family		1	0	0	0	0	0	0	0	0	0	0	0
1-1_GL0077767	Bacteria	Bacteroidetes	Bacteroidia	Bacteroidales	Prevotellaceae	Prevotella		30S ribosomal protein S15	Ribosomal protein S15, bacterial-type	Universal ribosomal protein uS15 family		1	3	0	0	5	0	5	5	0	0	3	0
1-1_GL0077775	Bacteria	Bacteroidetes	Bacteroidia	Bacteroidales				30S ribosomal protein S4	Ribosomal protein S4/S9	Universal ribosomal protein uS4 family		0	0	0	0	0	1	0	0	1	0	0	0
1-1_GL0077792	Bacteria	Bacteroidetes	Bacteroidia	Bacteroidales	Prevotellaceae	Prevotella		50S ribosomal protein L29	Ribosomal protein L29	Universal ribosomal protein uL29 family		1	1	0	0	0	0	1	0	0	0	0	0
1-1_GL0077793	Bacteria	Bacteroidetes	Bacteroidia	Bacteroidales				50S ribosomal protein L16	Ribosomal protein L16	Universal ribosomal protein uL16 family		9	5	5	5	7	8	7	7	6	5	0	1
1-1_GL0079464	Bacteria	Firmicutes	Clostridia	Clostridiales				Maltodextrin phosphorylase	Glycogen/starch/alpha-glucan phosphorylase	Glycogen phosphorylase family	2.4.1.1	0	0	0	2	0	0	0	0	0	0	0	0
1-1_GL0079531	Bacteria	Bacteroidetes	Bacteroidia					Triosephosphate isomerase	Triosephosphate isomerase, bacterial/eukaryotic	Triosephosphate isomerase family	5.3.1.1	0	0	2	0	0	1	0	0	0	2	0	3
11_GL0079604	Bacteria	Firmicutes	Clostridia	Clostridiales				UPF0145 protein Amet_0532		UPF0145 family		1	0	0	2	0	0	0	0	0	0	0	0
1-1_GL0080710	Bacteria	Firmicutes	Clostridia	Clostridiales	Lachnospiraceae		Lachnospiraceae bacterium 28-4		Carbohydrate ABC transporter substrate-binding, CPR0540			0	0	1	0	0	0	0	0	0	0	0	0
11_GL0081706	Bacteria	Firmicutes	Clostridia	Clostridiales					Cardiolipin synthase, Firmicutes-type			0	0	0	0	2	0	0	0	0	0	0	0
11_GL0081709	Bacteria	Firmicutes	Clostridia	Clostridiales				Electron transfer flavoprotein	Electron transfer flavoprotein, beta subunit	ETF alpha-subunit/FixB family		0	0	0	0	1	0	0	0	0	0	0	0
1-1_GL0081840	Bacteria	Bacteroidetes	Bacteroidia	Bacteroidales				Alkyl hydroperoxide reductase		AhpC/TSA family	1.11.1.15	0	0	0	0	0	0	0	2	0	0	0	0
1-1_GL0082352	Bacteria	Bacteroidetes	Bacteroidia	Bacteroidales				Xylose isomerase	Xylose isomerase, bacterial-type	Xylose isomerase family	5.3.1.5	0	0	0	0	2	0	2	1	0	0	0	0
1-1_GL0084350	Bacteria	Bacteroidetes	Bacteroidia	Bacteroidales	Prevotellaceae	Prevotella	Prevotella sp. CAG:873					1	0	0	0	7	3	1	2	1	1	3	1
1-1_GL0088282	Bacteria	Firmicutes	Clostridia	Clostridiales	Lachnospiraceae		Lachnospiraceae bacterium A4	Flagellar hook protein	Fagellar hook-basal body protein, FlgE/F/G	Flagella basal body rod proteins family		0	0	3	4	0	0	1	0	1	1	0	0
11_GL0088692	Bacteria	Firmicutes	Clostridia	Clostridiales				30S ribosomal protein S9	Ribosomal protein S9, bacterial/plastid	Universal ribosomal protein uS9 family		1	0	1	0	1	1	0	0	0	0	0	0
11_GL0089436	Bacteria	Firmicutes	Bacilli	Lactobacillales	Lactobacillaceae	Lactobacillus		Protein SH1689				0	0	0	0	0	0	0	0	1	0	0	0
1-1_GL0089617	Bacteria	Bacteroidetes	Bacteroidia	Bacteroidales				Methylmalonyl-CoA mutase		Methylmalonyl-CoA mutase family	5.4.99.2	7	2	7	2	4	6	3	5	8	5	3	5
11_GL0090856	Bacteria	Firmicutes	Clostridia	Clostridiales				Chaperone protein DnaK	Heat shock protein 70 family	Heat shock protein 70 family		5	0	1	8	0	0	0	0	0	0	0	0
1-1_GL0090870	Bacteria	Bacteroidetes	Bacteroidia	Bacteroidales				Glutamate dehydrogenase	Glutamate dehydrogenase	Glu/Leu/Phe/Val dehydrogenases family	1.4.1.2	0	0	0	0	0	0	0	0	1	0	0	0
11_GL0091110	Bacteria							Flagellin	Flagellin	Bacterial flagellin family		25	16	3	0	2	1	41	9	5	0	1	2
1-1_GL0091474	Bacteria	Firmicutes	Clostridia	Clostridiales	Oscillospiraceae	Oscillibacter		50S ribosomal protein L21	Ribosomal protein L21-like	Bacterial ribosomal protein bL21 family		1	0	0	0	1	1	0	0	0	0	0	0
11_GL0092755	Bacteria	Firmicutes	Clostridia	Clostridiales	Lachnospiraceae							0	0	1	2	1	0	0	0	0	0	0	0
1-1_GL0093739	Bacteria	Firmicutes	Clostridia	Clostridiales				D-galactose-binding periplasmic protein		Bacterial solute-binding protein 2 family		1	0	1	1	0	0	1	0	0	0	0	0
1-1_GL0095104	Bacteria	Firmicutes	Clostridia	Clostridiales	Oscillospiraceae	Oscillibacter	Oscillibacter sp. 1-3	Flagellin	Flagellin	Bacterial flagellin family		4	4	0	8	18	13	9	10	0	7	0	13
1-1_GL0095193	Bacteria	Bacteroidetes	Bacteroidia	Bacteroidales	Bacteroidaceae	Bacteroides		Protein in bgaB 5'region		Glycosyl hydrolase 53 family		0	0	2	0	0	3	0	0	2	0	0	3
1-1_GL0095242	Bacteria	Bacteroidetes	Bacteroidia	Bacteroidales				Reverse rubrerythrin			1.11.1.1	1	0	0	2	0	0	0	0	0	0	0	0
1-1_GL0095602	Bacteria	Firmicutes	Clostridia	Clostridiales	Lachnospiraceae		Lachnospiraceae bacterium A4	Flagellin	Flagellin	Bacterial flagellin family		3	0	1	4	6	13	3	5	9	4	0	11
11_GL0095770	Bacteria	Firmicutes	Bacilli	Lactobacillales	Lactobacillaceae	Lactobacillus		30S ribosomal protein S1	Ribosomal protein S1	Bacterial ribosomal protein bS1 family		0	0	0	0	0	0	0	0	1	0	0	0
11_GL0095772	Bacteria	Firmicutes	Bacilli	Lactobacillales	Lactobacillaceae	Lactobacillus		DNA-binding protein HU		Bacterial histone-like protein family		0	4	0	0	0	0	0	2	4	0	0	7
1-1_GL0096151	Bacteria	Firmicutes	Clostridia	Clostridiales	Lachnospiraceae		Lachnospiraceae bacterium 28-4	Flagellin	Flagellin	Bacterial flagellin family		0	0	4	0	3	1	2	0	2	0	6	7
1-1_GL0096918	Bacteria	Firmicutes	Clostridia	Clostridiales	Lachnospiraceae			Arabinogalactan oligomer transport system permease		Binding-protein-dependent transport system permease family		0	0	2	0	0	2	0	0	0	0	0	1
11_GL0098754	Bacteria	Firmicutes	Clostridia	Clostridiales	Eubacteriaceae	Eubacterium	Eubacterium plexicaudatum					2	0	0	5	0	0	0	0	0	0	0	0
11_GL0101033	Bacteria	Firmicutes	Clostridia	Clostridiales				Phosphoglycerate mutase	Phosphoglycerate mutase, 2,3-bisphosphoglycerate-independent	BPG-independent phosphoglycerate mutase family	5.4.2.12	1	0	0	0	0	0	0	0	0	0	0	0
1-1_GL0101526	Bacteria	Firmicutes						Enolase	Enolase	Enolase family	4.2.1.11	1	0	0	2	0	0	0	0	1	0	0	0
11_GL0101716	Bacteria	Firmicutes	Clostridia	Clostridiales	Lachnospiraceae			Short-chain-enoyl-CoA hydratase	Crotonase superfamily	Enoyl-CoA hydratase/isomerase family	4.2.1.150	4	1	1	6	0	0	0	0	0	0	0	0
11_GL0101826	Bacteria	Firmicutes	Clostridia	Clostridiales				50S ribosomal protein L15	Ribosomal protein L15	Universal ribosomal protein uL15 family		0	0	0	1	0	0	0	0	0	0	0	0
11_GL0102428	Bacteria	Firmicutes	Bacilli	Lactobacillales	Lactobacillaceae	Lactobacillus		30S ribosomal protein S9	Ribosomal protein S9, bacterial/plastid	Universal ribosomal protein uS9 family		0	0	0	0	0	0	0	0	1	0	0	1
1-1_GL0102575	Bacteria	Firmicutes	Clostridia	Clostridiales	Lachnospiraceae			Elongation factor G	Translation elongation factor EFG/EF2	TRAFAC class translation factor GTPase superfamily		0	0	5	3	0	2	0	0	0	0	0	0
11_GL0102613	Bacteria	Firmicutes					Firmicutes bacterium CAG:534	Flagellin	Flagellin	Bacterial flagellin family		0	0	0	0	0	0	0	0	6	0	0	0
1-1_GL0103864	Bacteria	Firmicutes						6-phosphofructokinase	ATP-dependent 6-phosphofructokinase	Phosphofructokinase type A (PFKA) family	2.7.1.11	0	0	1	1	0	0	0	0	0	0	0	0
1-1_GL0104508	Bacteria	Firmicutes						50S ribosomal protein L2	Ribosomal protein L2, bacterial/organellar-type	Universal ribosomal protein uL2 family		0	0	1	0	0	0	0	0	0	0	0	0
1-1_GL0104702	Bacteria	Firmicutes					Firmicutes bacterium CAG:114					0	0	1	0	0	0	0	1	0	0	0	0
1-1_GL0106792	Bacteria	Firmicutes	Clostridia	Clostridiales	Lachnospiraceae		Lachnospiraceae bacterium 10-1					1	1	0	0	0	1	1	0	0	0	0	0
1-1_GL0109169	Bacteria	Bacteroidetes	Bacteroidia	Bacteroidales	Prevotellaceae	Prevotella	Prevotella sp. CAG:485	50S ribosomal protein L4	50S ribosomal protein uL4	Universal ribosomal protein uL4 family		0	0	2	0	0	1	0	0	0	0	0	0
11_GL0110084	Bacteria	Firmicutes	Clostridia	Clostridiales								0	0	0	1	0	0	0	0	0	0	0	0
1-1_GL0110149	Bacteria							60 kDa chaperonin		Chaperonin (HSP60) family		0	0	2	0	1	4	0	0	3	0	0	2
1-1_GL0110655	Bacteria	Firmicutes							Flagellin			7	1	1	6	1	0	0	0	0	0	0	0
1-1_GL0111104	Bacteria	Firmicutes	Clostridia	Clostridiales	Oscillospiraceae	Oscillibacter	Oscillibacter sp. 1-3					0	0	0	1	0	0	0	0	0	0	0	0
11_GL0111114	Bacteria	Firmicutes	Clostridia	Clostridiales				Protein YbhJ	Aconitase/isopropylmalate dehydratase	Aconitase/IPM isomerase family		0	0	1	2	0	0	0	0	0	0	0	0
11_GL0111597	Bacteria	Firmicutes	Bacilli	Lactobacillales	Lactobacillaceae	Lactobacillus		Glucose-6-phosphate isomerase	Phosphoglucose isomerase (PGI)	GPI family	5.3.1.9	0	0	0	0	0	0	0	0	2	0	0	0
1-1_GL0112912	Bacteria	Bacteroidetes	Bacteroidia	Bacteroidales	Porphyromonadaceae	Parabacteroides	Parabacteroides sp. YL27					0	0	0	0	0	0	0	0	0	0	0	1
11_GL0113086	Bacteria	Firmicutes	Clostridia	Clostridiales				ATP synthase	ATPase, F1 complex, alpha subunit	ATPase alpha/beta chains family	3.6.3.14	2	1	0	1	1	0	0	0	0	0	0	0
1-1_GL0113093	Bacteria	Bacteroidetes	Bacteroidia	Bacteroidales	Prevotellaceae	Prevotella		Succinate dehydrogenase flavoprotein		FAD-dependent oxidoreductase 2 family	1.3.5.1	2	5	0	0	0	0	2	1	1	0	0	0
1-1_GL0113116	Bacteria	Firmicutes	Clostridia	Clostridiales	Oscillospiraceae	Oscillibacter		Acetyl-CoA acetyltransferase	Thiolase	Thiolase family	2.3.1.9	0	0	1	0	0	0	0	0	0	0	0	0
11_GL0113744	Bacteria	Firmicutes	Clostridia	Clostridiales	Eubacteriaceae	Eubacterium	Eubacterium plexicaudatum	50S ribosomal protein L16	Ribosomal protein L16	Universal ribosomal protein uL16 family		0	0	0	1	0	0	0	0	0	0	0	0
11_GL0113828	Bacteria	Firmicutes	Clostridia	Clostridiales	Eubacteriaceae	Eubacterium	Eubacterium plexicaudatum					0	0	0	1	0	0	0	0	0	0	0	0
1-1_GL0114159	Bacteria	Firmicutes	Clostridia	Clostridiales	Ruminococcaceae	Ruminiclostridium			Peptide/nickel binding protein, MppA-type			5	0	4	5	6	3	0	1	5	3	0	1
1-1_GL0114307	Bacteria	Firmicutes	Clostridia	Clostridiales				Multiple sugar-binding periplasmic receptor ChvE		Bacterial solute-binding protein 2 family		4	3	2	7	2	2	2	2	2	4	0	3
1-1_GL0116240	Bacteria	Firmicutes						Hsp20 family chaperone	Small heat shock protein HSP20	Small heat shock protein (HSP20) family		0	0	0	1	0	0	0	0	0	0	0	0
1-1_GL0116823	Bacteria	Firmicutes						50S ribosomal protein L30	Ribosomal protein L30, bacterial-type	Universal ribosomal protein uL30 family		0	0	0	1	0	0	0	0	0	0	0	0
1-1_GL0117089	Bacteria	Bacteroidetes	Bacteroidia	Bacteroidales				30S ribosomal protein S1	Ribosomal protein S1	Bacterial ribosomal protein bS1 family		2	0	0	0	0	0	1	2	0	0	0	0
11_GL0117824	Bacteria	Firmicutes	Clostridia	Clostridiales				Chaperone protein HtpG	Heat shock protein Hsp90 family	Heat shock protein 90 family		2	0	2	2	1	1	0	0	0	0	0	0
11_GL0119874	Bacteria	Firmicutes	Clostridia	Clostridiales				50S ribosomal protein L3	Ribosomal protein L3, bacterial/organelle-type	Universal ribosomal protein uL3 family		3	5	4	4	0	5	2	2	1	0	0	0
11_GL0121106	Bacteria	Firmicutes	Clostridia	Clostridiales	Lachnospiraceae	Butyrivibrio	Butyrivibrio proteoclasticus	UDP-glucose 4-epimerase	UDP-glucose 4-epimerase GalE	NAD(P)-dependent epimerase/dehydratase family	5.1.3.2	0	0	0	1	0	0	0	0	0	0	0	0
11_GL0121725	Bacteria	Firmicutes	Clostridia	Clostridiales	Eubacteriaceae	Eubacterium	Eubacterium plexicaudatum		Type VII secretion system ESAT-6-like			1	0	0	0	2	0	0	0	0	0	0	0
11_GL0122736	Bacteria	Firmicutes	Clostridia	Clostridiales				Reverse rubrerythrin	Leu/Ile/Val-binding protein		1.11.1.1	121	90	149	159	92	148	95	46	45	55	83	45
1-1_GL0123231	Bacteria	Firmicutes						Oligopeptide-binding protein	Peptide/nickel binding protein, MppA-type	Bacterial solute-binding protein 5 family		1	0	2	1	0	0	1	0	0	1	0	0
1-1_GL0123655	Bacteria	Firmicutes	Clostridia	Clostridiales	Lachnospiraceae	Roseburia		Electron transfer flavoprotein	Electron transfer flavoprotein, beta subunit	ETF beta-subunit/FixA family		3	2	4	7	2	1	1	3	2	0	0	0
1-1_GL0124337	Bacteria	Firmicutes						50S ribosomal protein L23	Ribosomal protein L25/L23	Universal ribosomal protein uL23 family		1	3	6	5	3	4	0	2	2	3	0	0
1-1_GL0124338	Bacteria	Firmicutes	Clostridia	Clostridiales	Lachnospiraceae	Roseburia		50S ribosomal protein L2	Ribosomal protein L2, bacterial/organellar-type	Universal ribosomal protein uL2 family		2	1	0	3	0	0	0	0	0	0	0	0
1-1_GL0124341	Bacteria	Firmicutes						30S ribosomal protein S3	Ribosomal protein S3, bacterial	Universal ribosomal protein uS3 family		12	1	2	3	5	0	2	0	0	0	0	0
1-1_GL0124913	Bacteria	Firmicutes	Clostridia	Clostridiales				Enolase	Enolase	Enolase family	4.2.1.11	1	0	0	2	0	0	0	1	0	0	0	0
1-1_GL0125401	Bacteria	Firmicutes	Clostridia	Clostridiales	Lachnospiraceae	Roseburia		Phosphoglycerate kinase	Phosphoglycerate kinase	Phosphoglycerate kinase family	2.7.2.3	0	0	0	4	2	0	0	0	0	0	0	0
11_GL0125782	Bacteria	Firmicutes	Clostridia	Clostridiales	Clostridiaceae	Clostridium	Clostridium sp. ASF356	D-lactate dehydrogenase	Histidine phosphatase superfamily	D-isomer specific 2-hydroxyacid dehydrogenase family	1.1.1.28	4	0	5	3	0	0	0	0	0	0	0	0
1-1_GL0126172	Bacteria	Firmicutes	Clostridia	Clostridiales								0	0	2	0	0	0	0	0	2	0	0	0
11_GL0126226	Bacteria	Firmicutes						Pyridoxal 5'-phosphate synthase	Pyridoxal 5'-phosphate synthase subunit PdxS/SNZ	PdxS/SNZ family	4.3.3.6	0	0	0	1	0	0	0	0	0	0	0	0
11_GL0126850	Bacteria	Firmicutes						Glucose-6-phosphate isomerase	Phosphoglucose isomerase (PGI)	GPI family	5.3.1.9	1	0	0	2	0	0	0	0	0	0	0	0
11_GL0126982	Bacteria	Firmicutes	Bacilli	Lactobacillales	Lactobacillaceae	Lactobacillus		50S ribosomal protein L13	Ribosomal protein L13, bacterial-type	Universal ribosomal protein uL13 family		0	0	0	0	0	0	0	0	0	0	0	2
11_GL0126983	Bacteria	Firmicutes	Bacilli	Lactobacillales	Lactobacillaceae	Lactobacillus		30S ribosomal protein S9	Ribosomal protein S9, bacterial/plastid	Universal ribosomal protein uS9 family		0	0	0	0	0	0	0	1	2	0	0	1
11_GL0127106	Bacteria	Firmicutes	Clostridia	Clostridiales	Lachnospiraceae	Roseburia	Roseburia sp. CAG:182	Protein TonB		TonB family		2	0	0	1	0	0	0	0	0	0	0	0
1-1_GL0127438	Bacteria						uncultured bacterium BAC25G1	Alpha-amylase		Glycosyl hydrolase 13 family	3.2.1.1	0	0	0	0	0	0	0	1	1	2	0	1
11_GL0127591	Bacteria	Firmicutes	Clostridia	Clostridiales	Clostridiaceae	Clostridium		L-arabinose isomerase	L-arabinose isomerase	Arabinose isomerase family	5.3.1.4	0	0	1	2	0	0	0	0	0	2	0	0
1-1_GL0127826	Bacteria	Firmicutes	Clostridia	Clostridiales								0	1	0	0	0	1	2	1	0	0	0	2
11_GL0128739	Bacteria	Firmicutes	Clostridia	Clostridiales	Lachnospiraceae			Protein FixB	Electron transfer flavoprotein, alpha subunit	ETF alpha-subunit/FixB family		0	0	0	3	0	0	0	0	0	0	0	0
11_GL0128741	Bacteria	Firmicutes	Clostridia	Clostridiales				Acyl-CoA dehydrogenase, short-chain specific	P-type ATPase, subfamily IB	Acyl-CoA dehydrogenase family	1.3.8.1	9	1	3	4	2	0	0	2	0	1	0	0
11_GL0129611	Bacteria	Firmicutes						30S ribosomal protein S2	Ribosomal protein S2, bacteria/mitochondria/plastid	Universal ribosomal protein uS2 family		1	0	2	3	1	2	0	1	0	0	0	0
1-1_GL0129847	Bacteria	Firmicutes	Clostridia	Clostridiales	Lachnospiraceae				Bordetella uptake gene			1	0	1	1	2	1	0	1	1	0	0	0
1-1_GL0130387	Bacteria	Firmicutes	Clostridia	Clostridiales								0	0	1	2	0	2	0	0	0	1	0	0
1-1_GL0130967	Bacteria	Firmicutes	Clostridia	Clostridiales	Lachnospiraceae	Butyrivibrio		Oligopeptide-binding protein		Bacterial solute-binding protein 5 family		0	0	1	0	0	2	0	0	0	1	0	1
11_GL0131218	Bacteria	Firmicutes	Clostridia	Clostridiales	Eubacteriaceae	Eubacterium	Eubacterium plexicaudatum	50S ribosomal protein L6	Ribosomal protein L6, bacterial-type	Universal ribosomal protein uL6 family		1	0	0	3	0	0	0	0	0	0	0	0
11_GL0131219	Bacteria	Firmicutes	Clostridia	Clostridiales	Eubacteriaceae	Eubacterium	Eubacterium plexicaudatum	50S ribosomal protein L18	Ribosomal protein L18/L5	Universal ribosomal protein uL18 family		4	5	2	7	1	2	2	2	1	2	0	0
11_GL0131220	Bacteria	Firmicutes	Clostridia	Clostridiales	Eubacteriaceae	Eubacterium	Eubacterium plexicaudatum	30S ribosomal protein S5	Ribosomal protein S5, bacterial-type	Universal ribosomal protein uS5 family		1	0	0	2	0	0	0	0	0	0	0	0
1-1_GL0131432	Bacteria	Bacteroidetes	Bacteroidia	Bacteroidales				Pyruvate, phosphate dikinase	Pyruvate, phosphate dikinase	PEP-utilizing enzyme family	2.7.9.1	0	0	0	0	0	0	0	0	1	0	0	1
1-1_GL0132075	Bacteria	Firmicutes						Glutamate dehydrogenase	Glutamate dehydrogenase	Glu/Leu/Phe/Val dehydrogenases family	1.4.1.4	0	0	2	0	1	2	0	0	2	2	0	2
11_GL0132248	Bacteria	Firmicutes	Clostridia	Clostridiales	Lachnospiraceae			ABC transporter extracellular-binding protein YurO		Bacterial solute-binding protein 1 family		0	0	2	2	0	0	0	0	0	0	0	0
1-1_GL0132447	Bacteria	Firmicutes										0	0	0	3	0	0	0	0	0	0	0	0
1-1_GL0133133	Bacteria	Firmicutes	Clostridia	Clostridiales				Chaperone protein DnaK	Heat shock protein 70 family	Heat shock protein 70 family		1	0	2	2	0	0	0	0	0	0	0	0
1-1_GL0134042	Bacteria	Firmicutes	Clostridia	Clostridiales								0	0	0	0	2	0	0	1	0	0	0	0
1-1_GL0134521	Bacteria	Firmicutes					Firmicutes bacterium ASF500					0	0	0	5	0	0	0	0	0	0	0	0
11_GL0135991	Bacteria	Bacteroidetes	Bacteroidia	Bacteroidales	Prevotellaceae	Prevotella		Fructose-bisphosphate aldolase	Fructose-1,6-bisphosphate aldolase, class 2	Class II fructose-bisphosphate aldolase family	4.1.2.13	0	0	1	0	0	0	0	0	0	0	0	0
11_GL0136523	Bacteria	Firmicutes	Clostridia	Clostridiales	Lachnospiraceae			Formate acetyltransferase	Formate acetyltransferase		2.3.1.54	7	1	2	5	2	2	0	2	0	0	0	0
1-1_GL0137078	Bacteria	Bacteroidetes	Bacteroidia	Bacteroidales	Prevotellaceae	Prevotella	Prevotella sp. CAG:485	Cytosol non-specific dipeptidase		Peptidase M20C family	3.4.13.18	0	0	2	0	0	1	0	0	4	0	0	6
11_GL0137082	Bacteria	Firmicutes	Bacilli	Lactobacillales	Lactobacillaceae	Lactobacillus	Lactobacillus reuteri	Xylulose-5-phosphate phosphoketolase		XFP family	4.1.2.9	0	0	0	0	0	0	0	0	4	0	0	1
1-1_GL0137416	Bacteria	Firmicutes	Clostridia	Clostridiales	Clostridiaceae	Clostridium	Clostridium phoceensis	Phosphoenolpyruvate carboxykinase	Phosphoenolpyruvate carboxykinase, ATP-utilising	Phosphoenolpyruvate carboxykinase (ATP) family	4.1.1.49	0	0	0	1	0	0	0	0	0	0	0	0
1-1_GL0137848	Bacteria	Bacteroidetes	Bacteroidia	Bacteroidales				Internalin-J				0	0	0	0	9	0	0	0	0	0	3	0
11_GL0139234	Bacteria	Firmicutes						50S ribosomal protein L15	Ribosomal protein L15	Universal ribosomal protein uL15 family		4	1	0	7	1	0	0	1	0	0	0	0
11_GL0139585	Bacteria	Firmicutes	Clostridia	Clostridiales	Lachnospiraceae			30S ribosomal protein S15	Ribosomal protein S15, bacterial-type	Universal ribosomal protein uS15 family		1	1	1	2	0	0	0	3	3	0	0	0
1-1_GL0140856	Bacteria	Firmicutes						Reverse rubrerythrin	Toxin YoeB		1.11.1.1	0	0	2	0	0	0	0	0	2	0	0	0
1-1_GL0141555	Bacteria	Firmicutes	Clostridia	Clostridiales	Lachnospiraceae			50S ribosomal protein L29	Ribosomal protein L29	Universal ribosomal protein uL29 family		0	0	1	0	2	0	0	0	1	0	0	0
1-1_GL0141777	Bacteria	Firmicutes	Clostridia					Cell surface glycoprotein				2	4	52	129	165	0	16	19	91	174	125	83
11_GL0141778	Bacteria	Firmicutes	Bacilli	Lactobacillales	Lactobacillaceae	Lactobacillus	Lactobacillus johnsonii	Aminopeptidase	Peptidase C1B, bleomycin hydrolase	Peptidase C1 family	3.4.22.40	0	0	0	0	0	0	0	0	2	0	0	0
11_GL0143116	Bacteria	Firmicutes	Clostridia	Clostridiales	Lachnospiraceae			Flagellin	Flagellin	Bacterial flagellin family		0	0	8	0	13	7	0	0	13	0	9	2
11_GL0143615	Bacteria	Firmicutes	Clostridia	Clostridiales				Fructose-bisphosphate aldolase	Fructose-1,6-bisphosphate aldolase, class 2	Class II fructose-bisphosphate aldolase family	4.1.2.13	8	0	0	26	2	0	0	0	0	0	0	0
1-1_GL0143794	Bacteria	Bacteroidetes	Bacteroidia	Bacteroidales								0	0	0	0	0	0	0	0	0	0	0	1
1-1_GL0143798	Bacteria	Firmicutes	Clostridia	Clostridiales	Lachnospiraceae				Carbohydrate ABC transporter substrate-binding, CPR0540			0	0	0	2	0	0	0	0	0	0	0	0
1-1_GL0143854	Bacteria											0	0	0	0	5	0	0	1	0	0	0	0
11_GL0144239	Bacteria	Firmicutes	Bacilli	Lactobacillales	Lactobacillaceae	Lactobacillus		50S ribosomal protein L22	Ribosomal protein L22, bacterial/chloroplast-type	Universal ribosomal protein uL22 family		0	0	0	0	0	0	0	0	1	0	0	0
1-1_GL0144446	Bacteria	Firmicutes	Clostridia	Clostridiales	Clostridiaceae	Clostridium		Glutamine synthetase	Glutamine synthetase type I	Glutamine synthetase family	6.3.1.2	0	0	0	3	1	0	0	1	0	1	0	0
1-1_GL0144660	Bacteria	Firmicutes	Clostridia	Clostridiales				Electron transfer flavoprotein	Electron transfer flavoprotein, beta subunit	ETF beta-subunit/FixA family		3	0	0	0	0	0	0	0	0	0	0	0
11_GL0146410	Bacteria	Bacteroidetes	Bacteroidia	Bacteroidales				30S ribosomal protein S8	Ribosomal protein S8	Universal ribosomal protein uS8 family		1	0	0	0	0	2	0	1	1	0	2	1
11_GL0146412	Bacteria	Bacteroidetes	Bacteroidia	Bacteroidales	Bacteroidaceae	Bacteroides	Bacteroides massiliensis	50S ribosomal protein L18	Ribosomal protein L18/L5	Universal ribosomal protein uL18 family		0	0	0	0	0	0	0	2	1	0	0	0
1-1_GL0146495	Bacteria	Firmicutes	Clostridia	Clostridiales	Lachnospiraceae	Butyrivibrio	Butyrivibrio hungatei	Chaperone protein DnaK	Heat shock protein 70 family	Heat shock protein 70 family		0	0	0	1	0	0	0	0	0	0	0	0
1-1_GL0146614	Bacteria	Firmicutes						60 kDa chaperonin		Chaperonin (HSP60) family		0	0	2	0	0	0	0	0	0	0	0	0
1-1_GL0146646	Bacteria	Bacteroidetes	Bacteroidia	Bacteroidales				50S ribosomal protein L13	Ribosomal protein L13, bacterial-type	Universal ribosomal protein uL13 family		0	0	0	0	5	0	0	0	0	0	0	0
11_GL0146827	Bacteria	Firmicutes	Clostridia	Clostridiales				50S ribosomal protein L19	Ribosomal protein L19	Bacterial ribosomal protein bL19 family		0	0	0	1	0	0	0	0	0	0	0	0
1-1_GL0147155	Bacteria	Proteobacteria	Gammaproteobacteria	Enterobacterales	Pectobacteriaceae			L-rhamnose isomerase	Rhamnose isomerase	Rhamnose isomerase family	5.3.1.14	1	0	2	0	0	1	1	0	3	1	0	2
1-1_GL0149410	Bacteria	Firmicutes	Clostridia	Clostridiales				Protein TP_0007				1	1	2	2	0	0	1	0	1	1	0	1
1-1_GL0150368	Bacteria	Firmicutes	Clostridia	Clostridiales	Lachnospiraceae			Elongation factor G		TRAFAC class translation factor GTPase superfamily		0	0	1	0	0	0	0	0	0	0	0	0
1-1_GL0150450	Bacteria	Firmicutes	Clostridia	Clostridiales				S-adenosylmethionine synthase	S-adenosylmethionine synthetase	AdoMet synthase family	2.5.1.6	0	0	0	1	0	0	0	0	0	0	0	0
11_GL0151247	Bacteria	Firmicutes	Clostridia	Clostridiales	Clostridiaceae	Clostridium		Flagellin	Flagellin	Bacterial flagellin family		3	4	2	5	0	1	1	0	6	0	0	4
1-1_GL0151480	Bacteria	Firmicutes	Clostridia	Clostridiales				50S ribosomal protein L2	Ribosomal protein L2, bacterial/organellar-type	Universal ribosomal protein uL2 family		0	0	0	1	0	0	0	0	0	0	0	0
1-1_GL0151489	Bacteria	Firmicutes	Clostridia	Clostridiales	Eubacteriaceae	Eubacterium	Eubacterium plexicaudatum	50S ribosomal protein L5	Ribosomal protein L5, bacterial-type	Universal ribosomal protein uL5 family		2	0	0	4	0	0	0	0	0	0	0	0
1-1_GL0151544	Bacteria	Firmicutes	Clostridia	Clostridiales	Lachnospiraceae		Lachnospiraceae bacterium 28-4					0	0	2	0	3	2	0	0	2	0	0	0
1-1_GL0152117	Bacteria	Bacteroidetes	Bacteroidia	Bacteroidales				Glycine cleavage system H protein		GcvH family		0	0	0	0	0	0	0	0	2	0	0	0
1-1_GL0152128	Bacteria	Firmicutes										2	0	0	0	0	0	0	0	0	0	0	0
1-1_GL0152373	Bacteria	Firmicutes						Glucose-6-phosphate isomerase	Phosphoglucose isomerase (PGI)	GPI family	5.3.1.9	0	0	0	1	0	0	0	0	0	0	0	0
11_GL0153046	Bacteria	Firmicutes	Clostridia	Clostridiales				3-hydroxybutyryl-CoA dehydrogenase	3-hydroxyacyl-CoA dehydrogenase	3-hydroxyacyl-CoA dehydrogenase family	1.1.1.157	0	0	0	3	1	0	0	0	0	0	0	0
11_GL0153951	Bacteria	Firmicutes	Clostridia	Clostridiales				50S ribosomal protein L10	Ribosomal protein L10	Universal ribosomal protein uL10 family		1	2	1	0	0	0	0	0	0	0	0	0
11_GL0154552	Bacteria							Phosphoserine aminotransferase	Phosphoserine aminotransferase	Class-V pyridoxal-phosphate-dependent aminotransferase family	2.6.1.52	2	1	2	0	1	0	0	0	0	0	0	1
11_GL0155663	Bacteria	Firmicutes	Clostridia	Clostridiales	Lachnospiraceae			50S ribosomal protein L3	Ribosomal protein L3, bacterial/organelle-type	Universal ribosomal protein uL3 family		0	0	0	0	0	0	0	0	1	0	0	0
11_GL0155893	Bacteria	Firmicutes	Clostridia	Clostridiales	Ruminococcaceae	Ruminiclostridium			Peptidase M74, penicillin-insensitive murein endopeptidase			0	1	0	0	0	0	0	0	0	0	0	0
11_GL0157733	Bacteria	Firmicutes	Clostridia	Clostridiales				5,10-methylenetetrahydrofolate reductase	5,10-methylenetetrahydrofolate reductase	Methylenetetrahydrofolate reductase family	1.5.1.20	1	0	0	0	0	1	1	0	0	1	0	0
11_GL0158489	Bacteria	Firmicutes	Clostridia	Clostridiales	Eubacteriaceae	Eubacterium	Eubacterium plexicaudatum	60 kDa chaperonin		Chaperonin (HSP60) family		28	0	12	50	1	16	0	2	0	1	0	0
11_GL0159265	Bacteria	Firmicutes	Clostridia	Clostridiales	Eubacteriaceae	Eubacterium	Eubacterium plexicaudatum	50S ribosomal protein L13	Ribosomal protein L13, bacterial-type	Universal ribosomal protein uL13 family		0	0	0	1	0	0	0	0	0	0	0	0
11_GL0161386	Bacteria	Firmicutes	Clostridia	Clostridiales				30S ribosomal protein S19	Ribosomal protein S19, bacterial-type	Universal ribosomal protein uS19 family		3	0	0	5	0	0	1	0	1	0	0	3
1-2_GL0003673	Bacteria	Firmicutes	Clostridia	Clostridiales								0	0	0	3	0	0	0	0	0	0	0	0
1-2_GL0003683	Bacteria	Bacteroidetes	Bacteroidia	Bacteroidales				50S ribosomal protein L22	Ribosomal protein L22, bacterial/chloroplast-type	Universal ribosomal protein uL22 family		2	2	0	0	0	0	2	2	0	0	0	0
1-2_GL0004991	Bacteria	Firmicutes						50S ribosomal protein L23	Ribosomal protein L25/L23	Universal ribosomal protein uL23 family		0	0	1	0	0	0	0	2	0	0	0	0
1-2_GL0018835	Bacteria	Firmicutes						Polyribonucleotide nucleotidyltransferase		Polyribonucleotide nucleotidyltransferase family	2.7.7.8	0	0	1	1	0	1	0	0	0	0	0	0
1-2_GL0021056	Bacteria	Firmicutes						Nodulation protein NolA				0	0	0	0	1	0	0	0	0	0	0	0
1-2_GL0030338	Bacteria	Firmicutes						Transketolase		Transketolase family		0	0	0	1	0	0	0	0	0	0	0	0
1-2_GL0031375	Bacteria	Firmicutes	Clostridia	Clostridiales				Methyl-accepting chemotaxis protein	Chemotaxis methyl-accepting receptor			0	0	0	1	0	0	0	0	0	0	0	0
1-2_GL0035057	Bacteria	Firmicutes	Clostridia	Clostridiales				30S ribosomal protein S8	Ribosomal protein S8	Universal ribosomal protein uS8 family		0	0	0	1	0	0	0	0	0	1	0	0
1-2_GL0041485	Bacteria	Firmicutes					Firmicutes bacterium ASF500					0	0	1	2	0	0	0	0	3	3	0	0
1-2_GL0042138	Bacteria	Firmicutes	Clostridia	Clostridiales	Clostridiaceae	Clostridium		60 kDa chaperonin		Chaperonin (HSP60) family		0	0	3	3	1	1	0	0	1	0	0	0
1-2_GL0045692	Bacteria	Firmicutes	Clostridia	Clostridiales				30S ribosomal protein S11	Ribosomal protein S11, bacterial-type	Universal ribosomal protein uS11 family		1	0	0	0	0	0	0	0	0	0	0	0
1-2_GL0047903	Bacteria	Firmicutes	Clostridia	Clostridiales	Lachnospiraceae			30S ribosomal protein S16	Ribosomal protein S16	Bacterial ribosomal protein bS16 family		0	0	2	0	0	1	0	0	1	0	0	0
1-2_GL0048689	Bacteria	Firmicutes	Clostridia	Clostridiales	Lachnospiraceae		Lachnospiraceae bacterium 28-4	Propanediol utilization protein		Bacterial microcompartments protein family		1	1	0	0	0	0	1	2	2	0	0	0
1-2_GL0055303	Bacteria	Firmicutes	Clostridia	Clostridiales	Lachnospiraceae		Lachnospiraceae bacterium 28-4					0	0	3	0	0	2	0	0	0	0	0	0
1-2_GL0056607	Bacteria	Firmicutes	Clostridia	Clostridiales				Oligopeptide-binding protein		Bacterial solute-binding protein 5 family		0	0	3	0	5	2	0	0	0	0	0	1
1-2_GL0057475	Bacteria	Firmicutes	Clostridia	Clostridiales	Lachnospiraceae		Lachnospiraceae bacterium A4					0	0	2	0	0	0	0	0	0	0	0	0
1-2_GL0057532	Bacteria	Firmicutes	Clostridia	Clostridiales	Lachnospiraceae		Lachnospiraceae bacterium 28-4	Platelet binding protein GspB	Glycoside hydrolase, family 26	SraP family		0	0	0	0	2	0	0	0	0	0	1	0
1-2_GL0058309	Bacteria	Bacteroidetes	Bacteroidia	Bacteroidales	Bacteroidaceae	Bacteroides						0	0	0	0	0	0	0	0	1	0	0	0
1-2_GL0058723	Bacteria	Firmicutes	Clostridia	Clostridiales				Pyrophosphate--fructose 6-phosphate 1-phosphotransferase	ATP-dependent 6-phosphofructokinase	Phosphofructokinase type A (PFKA) family	2.7.1.90	0	0	0	1	0	0	0	0	0	0	0	0
1-2_GL0061314	Bacteria	Firmicutes						Ornithine carbamoyltransferase	Ornithine carbamoyltransferase	ATCase/OTCase family	2.1.3.3	1	0	0	2	0	0	0	0	0	0	0	0
1-2_GL0062321	Bacteria	Firmicutes	Clostridia	Clostridiales								0	0	0	15	0	2	0	1	5	5	0	0
1-2_GL0063317	Bacteria	Firmicutes						Fructose-bisphosphate aldolase	Fructose-1,6-bisphosphate aldolase, class 2	Class II fructose-bisphosphate aldolase family	4.1.2.13	0	0	0	1	0	0	0	0	0	0	0	0
1-2_GL0067336	Bacteria	Firmicutes	Clostridia	Clostridiales				50S ribosomal protein L28	Ribosomal protein L28/L24	Bacterial ribosomal protein bL28 family		0	0	0	1	0	0	0	0	0	0	0	0
1-2_GL0067606	Bacteria	Bacteroidetes	Bacteroidia	Bacteroidales	Prevotellaceae	Prevotella		Glutamate dehydrogenase	Glutamate dehydrogenase	Glu/Leu/Phe/Val dehydrogenases family	1.4.1.2	3	0	0	0	1	2	7	0	5	0	1	4
1-2_GL0068305	Bacteria	Firmicutes	Clostridia	Clostridiales				CD4+ T-cell-stimulating antigen		BMP lipoprotein family		0	0	0	1	1	0	0	0	0	0	0	0
1-2_GL0075518	Bacteria	Firmicutes	Clostridia	Clostridiales				Carbohydrate diacid regulator		CdaR family		0	0	1	0	0	0	0	0	0	0	0	0
1-2_GL0075664	Bacteria	Firmicutes						4-deoxy-L-threo-5-hexosulose-uronate ketol-isomerase	KduI/IolB isomerase	KduI family	5.3.1.17	0	0	1	0	0	2	0	0	0	1	0	0
1-2_GL0076052	Bacteria	Firmicutes	Clostridia	Clostridiales								0	0	0	0	0	2	0	0	0	0	0	2
1-2_GL0078720	Bacteria	Firmicutes	Bacilli	Lactobacillales	Streptococcaceae			Enolase	Enolase	Enolase family	4.2.1.11	0	0	0	0	3	0	0	0	0	0	0	0
1-2_GL0079256	Bacteria	Firmicutes						ABC transporter ATP-binding protein YhcH		ABC transporter superfamily		0	0	3	1	0	0	0	0	0	0	0	0
1-2_GL0079531	Bacteria	Bacteroidetes	Bacteroidia	Bacteroidales				TonB-dependent receptor SusC		TonB-dependent receptor family		0	0	6	0	0	6	0	0	6	0	0	8
1-2_GL0084340	Bacteria	Bacteroidetes	Bacteroidia	Bacteroidales				50S ribosomal protein L15	Ribosomal protein L15	Universal ribosomal protein uL15 family		0	0	1	0	0	5	0	0	9	1	0	1
1-2_GL0085582	Bacteria	Firmicutes						30S ribosomal protein S5	Ribosomal protein S5, bacterial-type	Universal ribosomal protein uS5 family		0	0	0	0	1	0	0	0	0	0	0	0
1-2_GL0086355	Bacteria	Firmicutes	Clostridia	Clostridiales				ATP synthase	ATPase, F1 complex, beta subunit	ATPase alpha/beta chains family	3.6.3.14	0	0	0	1	0	0	0	1	0	0	0	0
1-2_GL0086390	Bacteria	Firmicutes	Clostridia	Clostridiales				Acetyl-CoA acetyltransferase	Thiolase	Thiolase family	2.3.1.9	2	0	0	0	0	0	0	0	0	0	0	0
1-2_GL0090986	Bacteria	Firmicutes	Clostridia	Clostridiales				Butyrate kinase	Butyrate kinase	Acetokinase family	2.7.2.7	0	0	0	2	0	0	0	0	0	0	0	0
1-2_GL0091173	Bacteria	Firmicutes	Clostridia	Clostridiales				50S ribosomal protein L7/L12	Ribosomal protein L7/L12	Bacterial ribosomal protein bL12 family		2	0	2	3	1	2	0	2	2	0	0	0
1-2_GL0100942	Bacteria	Firmicutes	Clostridia									5	0	18	14	0	30	6	15	17	9	0	30
1-2_GL0102408	Bacteria	Bacteroidetes										0	0	0	0	0	0	0	0	1	0	0	1
1-2_GL0105077	Bacteria							Beta-galactosidase	Glycoside hydrolase, family 2	Glycosyl hydrolase 2 family	3.2.1.23	0	0	0	1	0	0	0	0	0	0	0	0
1-2_GL0107421	Bacteria	Bacteroidetes	Bacteroidia	Bacteroidales				Glucokinase		ROK (NagC/XylR) family	2.7.1.2	0	0	0	0	0	0	0	0	1	0	0	0
1-2_GL0110297	Bacteria	Firmicutes	Clostridia	Clostridiales	Lachnospiraceae		Lachnospiraceae bacterium 28-4					0	0	9	0	6	0	0	0	2	1	1	0
1-2_GL0113170	Bacteria	Firmicutes	Clostridia	Clostridiales				Electron transfer flavoprotein	Electron transfer flavoprotein, beta subunit	ETF beta-subunit/FixA family		3	0	0	1	0	0	0	0	0	0	0	0
1-2_GL0113279	Bacteria	Firmicutes						Enolase	Enolase	Enolase family	4.2.1.11	0	0	0	1	0	0	0	0	0	0	0	0
1-2_GL0113636	Bacteria	Bacteroidetes	Flavobacteriia	Flavobacteriales	Flavobacteriaceae							0	0	0	5	0	1	0	0	1	0	0	0
1-2_GL0114823	Bacteria	Firmicutes	Clostridia	Clostridiales								0	0	7	13	2	0	0	0	0	0	0	0
1-2_GL0115428	Bacteria	Firmicutes	Clostridia	Clostridiales				Glutamate dehydrogenase	Glutamate dehydrogenase	Glu/Leu/Phe/Val dehydrogenases family	1.4.1.4	1	0	0	1	0	0	0	0	0	0	0	0
1-2_GL0115440	Bacteria	Firmicutes	Clostridia	Clostridiales				Protein FixB	Electron transfer flavoprotein, alpha subunit	ETF alpha-subunit/FixB family		1	0	0	1	0	0	0	0	0	0	0	0
1-2_GL0117033	Bacteria	Firmicutes	Clostridia	Clostridiales	Clostridiaceae	Clostridium	Clostridium sp. CAG:1024					2	0	1	3	0	0	0	0	0	1	0	0
1-2_GL0119140	Bacteria	Firmicutes	Clostridia	Clostridiales	Clostridiaceae	Clostridium	Clostridium sp. CAG:1024	Bifunctional protein FolD	Tetrahydrofolate dehydrogenase/cyclohydrolase	Tetrahydrofolate dehydrogenase/cyclohydrolase family	1.5.1.5	0	0	0	1	0	0	0	0	0	0	0	0
1-2_GL0125494	Bacteria	Bacteroidetes	Bacteroidia	Bacteroidales	Prevotellaceae	Prevotella	Prevotella sp. CAG:485					0	0	2	0	0	0	0	0	3	0	0	5
1-2_GL0126791	Bacteria	Firmicutes						50S ribosomal protein L7/L12	Ribosomal protein L7/L12	Bacterial ribosomal protein bL12 family		2	1	3	2	2	2	1	2	0	0	0	0
1-2_GL0128845	Bacteria	Bacteroidetes	Bacteroidia	Bacteroidales	Bacteroidaceae	Bacteroides	Bacteroides thetaiotaomicron	TonB-dependent receptor SusC		TonB-dependent receptor family		0	0	0	0	0	0	0	0	1	0	0	2
1-2_GL0129193	Bacteria	Firmicutes	Clostridia	Clostridiales								0	0	1	7	4	0	0	3	7	7	0	0
1-2_GL0129659	Bacteria	Firmicutes	Clostridia	Clostridiales	Lachnospiraceae	Butyrivibrio	Butyrivibrio proteoclasticus	Pyruvate, phosphate dikinase	Pyruvate, phosphate dikinase	PEP-utilizing enzyme family	2.7.9.1	0	0	2	3	0	0	0	0	0	0	0	0
1-2_GL0129942	Bacteria	Firmicutes	Clostridia	Clostridiales				Formate acetyltransferase			2.3.1.54	1	0	1	4	0	0	0	0	0	0	0	0
13_GL0002115	Bacteria	Bacteroidetes	Bacteroidia	Bacteroidales				Pyruvate-flavodoxin oxidoreductase	Pyruvate-flavodoxin oxidoreductase	NifJ family	1.2.7.-	0	0	0	1	0	0	0	0	0	2	0	0
13_GL0003413	Bacteria	Firmicutes	Erysipelotrichia	Erysipelotrichales	Erysipelotrichaceae			Acetyl-CoA acetyltransferase	Thiolase	Thiolase family	2.3.1.9	0	0	0	0	0	0	0	0	1	0	0	0
13_GL0007468	Bacteria	Bacteroidetes	Bacteroidia	Bacteroidales				Elongation factor Ts	Translation elongation factor EFTs/EF1B	EF-Ts family		2	0	0	2	0	0	0	0	0	5	0	0
13_GL0007970	Bacteria	Bacteroidetes	Bacteroidia	Bacteroidales	Prevotellaceae	Prevotella	Prevotella sp. CAG:485	50S ribosomal protein L29	Ribosomal protein L29	Universal ribosomal protein uL29 family		0	0	0	0	2	0	0	0	0	0	0	0
1-3_GL0011727	Bacteria	Firmicutes							Peptide/nickel binding protein, MppA-type			0	0	0	1	1	0	0	0	0	1	0	0
13_GL0013957	Bacteria	Bacteroidetes	Bacteroidia	Bacteroidales	Rikenellaceae	Alistipes		50S ribosomal protein L3	Ribosomal protein L3, bacterial/organelle-type	Universal ribosomal protein uL3 family		1	0	0	0	0	0	0	0	0	0	0	0
13_GL0014671	Bacteria	Bacteroidetes	Bacteroidia	Bacteroidales	Prevotellaceae	Prevotella	Prevotella sp. CAG:1031	Oxalyl-CoA decarboxylase	Oxalyl-CoA decarboxylase	TPP enzyme family	4.1.1.8	0	0	0	2	0	0	0	0	0	4	0	0
1-3_GL0015466	Bacteria	Firmicutes	Clostridia	Clostridiales				Binding protein BRA0748/BS1330_II0741		Bacterial solute-binding protein 1 family		2	0	0	0	1	0	0	0	0	0	0	0
13_GL0016743	Bacteria	Firmicutes						30S ribosomal protein S3	Ribosomal protein S3, bacterial	Universal ribosomal protein uS3 family		0	0	0	1	0	0	0	0	0	0	0	0
13_GL0016888	Bacteria	Bacteroidetes	Bacteroidia	Bacteroidales	Bacteroidaceae	Bacteroides		Enolase	Enolase	Enolase family	4.2.1.11	25	19	18	13	28	66	27	16	34	19	49	74
1-3_GL0018101	Bacteria	Firmicutes										51	11	2	47	1	2	21	43	5	31	0	0
13_GL0021096	Bacteria	Bacteroidetes	Bacteroidia	Bacteroidales				Oxalyl-CoA decarboxylase	Oxalyl-CoA decarboxylase	TPP enzyme family	4.1.1.8	0	0	0	0	0	0	0	1	0	0	0	0
13_GL0025771	Bacteria											0	0	0	1	0	0	2	2	0	7	0	0
1-3_GL0030842	Bacteria	Bacteroidetes	Bacteroidia	Bacteroidales				Transcriptional regulatory protein RprY				1	2	0	0	0	0	2	2	0	0	0	0
13_GL0031841	Bacteria	Firmicutes						Stress response protein SCP2		CAPAB/TerDEXZ family		2	0	0	0	0	0	0	0	0	0	0	0
13_GL0034327	Bacteria											0	0	0	0	0	0	0	0	0	0	1	0
13_GL0038342	Bacteria	Bacteroidetes	Bacteroidia	Bacteroidales					Peptidase S8, subtilisin-related			0	0	0	0	0	0	0	0	0	2	0	0
1-3_GL0040107	Bacteria	Firmicutes						Reverse rubrerythrin			1.11.1.1	0	0	8	0	3	1	0	0	0	0	0	0
13_GL0040722	Bacteria	Firmicutes	Clostridia	Clostridiales				50S ribosomal protein L15	Ribosomal protein L15	Universal ribosomal protein uL15 family		2	1	1	0	1	1	0	1	0	0	0	0
1-3_GL0041031	Bacteria	Bacteroidetes	Bacteroidia	Bacteroidales								14	7	0	0	0	0	5	4	0	0	0	0
13_GL0044108	Bacteria	Bacteroidetes	Bacteroidia	Bacteroidales	Prevotellaceae	Prevotella		30S ribosomal protein S7	Ribosomal protein S7, bacterial/organellar-type	Universal ribosomal protein uS7 family		0	0	0	0	0	0	1	3	1	0	0	0
1-3_GL0044465	Bacteria	Firmicutes	Clostridia	Clostridiales				Phosphate acetyltransferase		Phosphate acetyltransferase and butyryltransferase family	2.3.1.8	1	0	0	3	2	0	0	0	1	0	0	0
13_GL0047402	Bacteria	Bacteroidetes	Bacteroidia	Bacteroidales	Bacteroidaceae	Bacteroides		Malate dehydrogenase	Malate dehydrogenase, type 2	LDH/MDH superfamily	1.1.1.37	0	0	0	2	0	0	0	0	0	3	0	0
13_GL0047643	Bacteria	Bacteroidetes	Bacteroidia	Bacteroidales				Malate dehydrogenase	Malate dehydrogenase, type 3	LDH/MDH superfamily	1.1.1.37	2	1	2	1	4	1	3	2	2	2	3	2
1-3_GL0048866	Bacteria	Firmicutes	Clostridia	Clostridiales	Lachnospiraceae		Lachnospiraceae bacterium	Glyceraldehyde-3-phosphate dehydrogenase	Glyceraldehyde/Erythrose phosphate dehydrogenase family	Glyceraldehyde-3-phosphate dehydrogenase family	1.2.1.12	31	11	11	22	13	8	7	12	3	5	5	0
1-3_GL0050988	Bacteria							Glutamine synthetase		Glutamine synthetase family	6.3.1.2	4	1	1	2	0	0	0	1	0	0	0	0
13_GL0051706	Bacteria	Bacteroidetes	Bacteroidia	Bacteroidales	Prevotellaceae	Prevotella		Methylmalonyl-CoA mutase	Methylmalonyl-CoA mutase, beta chain	Methylmalonyl-CoA mutase family	5.4.99.2	0	0	0	0	0	0	0	0	0	4	0	0
13_GL0052438	Bacteria	Bacteroidetes	Bacteroidia	Bacteroidales					Peptidase S8, subtilisin-related			0	0	0	0	0	0	0	0	0	1	0	0
1-3_GL0056070	Bacteria	Firmicutes						50S ribosomal protein L14	Ribosomal protein L14, bacterial-type	Universal ribosomal protein uL14 family		0	0	2	0	1	0	0	0	0	0	0	0
13_GL0057971	Bacteria	Proteobacteria						60 kDa chaperonin		Chaperonin (HSP60) family		1	0	1	2	0	0	1	0	0	0	0	0
1-3_GL0064523	Bacteria	Firmicutes						50S ribosomal protein L24	Ribosomal protein L24	Universal ribosomal protein uL24 family		0	0	0	1	0	0	0	0	0	0	0	0
1-3_GL0065613	Bacteria	Bacteroidetes	Bacteroidia	Bacteroidales	Prevotellaceae	Prevotella	Prevotella sp. CAG:485					0	0	11	0	0	12	0	0	11	0	0	18
1-3_GL0068792	Bacteria	Firmicutes	Clostridia	Clostridiales				Formate acetyltransferase	Formate acetyltransferase		2.3.1.54	0	0	0	2	0	0	0	0	0	0	0	0
13_GL0069416	Bacteria	Firmicutes	Clostridia	Clostridiales				Fructose-bisphosphate aldolase	Fructose-1,6-bisphosphate aldolase, class 2	Class II fructose-bisphosphate aldolase family	4.1.2.13	0	0	0	0	0	0	2	0	0	0	0	0
1-3_GL0069431	Bacteria	Firmicutes	Clostridia	Clostridiales				Flagellin	Flagellin	Bacterial flagellin family		0	0	1	0	0	0	0	0	0	0	0	0
13_GL0070963	Bacteria	Firmicutes	Clostridia	Clostridiales				Adenylosuccinate synthetase	Adenylosuccinate synthetase	Adenylosuccinate synthetase family	6.3.4.4	0	0	1	0	0	0	0	0	0	0	0	0
13_GL0071920	Bacteria	Bacteroidetes	Bacteroidia	Bacteroidales					Outer membrane protein SusF/SusE			0	0	0	1	0	0	0	0	0	2	0	0
1-3_GL0078640	Bacteria	Bacteroidetes	Bacteroidia	Bacteroidales				Acetate kinase	Acetate/Proprionate kinase	Acetokinase family	2.7.2.1	2	2	0	0	1	0	2	1	0	0	0	0
1-3_GL0079162	Bacteria	Firmicutes	Clostridia	Clostridiales	Clostridiaceae	Thermotalea	Thermotalea metallivorans	50S ribosomal protein L23	Ribosomal protein L25/L23	Universal ribosomal protein uL23 family		3	2	4	4	2	3	2	2	2	2	0	0
13_GL0087101	Bacteria	Bacteroidetes	Bacteroidia	Bacteroidales	Odoribacteraceae	Butyricimonas	Butyricimonas synergistica	Histidine--tRNA ligase	Histidine-tRNA ligase	Class-II aminoacyl-tRNA synthetase family	6.1.1.21	0	0	0	0	0	0	0	0	1	0	0	0
13_GL0088920	Bacteria	Bacteroidetes	Bacteroidia	Bacteroidales				2-oxoglutarate oxidoreductase			1.2.7.3	0	0	0	0	0	0	0	0	0	2	0	0
13_GL0090876	Bacteria	Firmicutes	Clostridia	Clostridiales				Elongation factor G		TRAFAC class translation factor GTPase superfamily		0	0	0	2	0	0	0	0	0	0	0	0
13_GL0091799	Bacteria	Bacteroidetes	Bacteroidia	Bacteroidales				Glycine cleavage system H protein		GcvH family		3	0	0	0	0	0	0	1	0	0	0	0
1-3_GL0092198	Bacteria	Bacteroidetes	Bacteroidia	Bacteroidales	Porphyromonadaceae	Porphyromonas		30S ribosomal protein S7	Ribosomal protein S7, bacterial/organellar-type	Universal ribosomal protein uS7 family		0	0	0	0	0	0	1	0	0	0	0	0
1-3_GL0105719	Bacteria	Firmicutes	Clostridia	Clostridiales				Flagellin	Flagellin	Bacterial flagellin family		6	0	5	7	0	1	3	1	4	0	0	0
1-3_GL0107379	Bacteria	Firmicutes						Glyceraldehyde-3-phosphate dehydrogenase	Glyceraldehyde/Erythrose phosphate dehydrogenase family	Glyceraldehyde-3-phosphate dehydrogenase family	1.2.1.12	0	0	1	1	0	0	0	0	0	0	0	0
1-3_GL0108416	Bacteria	Firmicutes						50S ribosomal protein L21	Ribosomal protein L21-like	Bacterial ribosomal protein bL21 family		0	0	0	1	0	0	0	0	0	0	0	0
1-3_GL0108876	Bacteria	Firmicutes						Asparagine--tRNA ligase	Aminoacyl-tRNA synthetase, class II (D/K/N)-like	Class-II aminoacyl-tRNA synthetase family	6.1.1.22	0	0	0	1	0	0	0	0	0	0	0	0
1-3_GL0117244	Bacteria	Bacteroidetes						Acyl carrier protein	Acyl carrier protein (ACP)	Acyl carrier protein (ACP) family		0	0	0	0	7	0	0	0	0	0	0	0
1-3_GL0119111	Bacteria	Bacteroidetes	Bacteroidia	Bacteroidales				Pyruvate-flavodoxin oxidoreductase	Pyruvate-flavodoxin oxidoreductase	NifJ family	1.2.7.-	0	0	2	0	0	2	0	0	4	0	0	3
1-3_GL0120131	Bacteria	Firmicutes										0	0	0	0	0	1	0	0	1	0	0	4
1-4_GL0000633	Bacteria	Firmicutes						Flagellin	Flagellin	Bacterial flagellin family		1	1	0	0	0	0	0	0	0	0	0	0
1-4_GL0007179	Bacteria	Firmicutes	Clostridia	Clostridiales	Oscillospiraceae	Oscillibacter	Oscillibacter sp. 1-3	3-aminobutyryl-CoA ammonia lyase	Flagellar basal-body rod protein FlgB	KAL family	4.3.1.14	2	0	0	2	3	0	0	2	0	0	0	0
14_GL0007870	Bacteria	Firmicutes						50S ribosomal protein L3	Ribosomal protein L3, bacterial/organelle-type	Universal ribosomal protein uL3 family		0	0	0	1	0	0	0	0	0	0	0	0
14_GL0007873	Bacteria	Firmicutes	Clostridia	Clostridiales				50S ribosomal protein L2	Ribosomal protein L2, bacterial/organellar-type	Universal ribosomal protein uL2 family		0	0	0	1	0	0	0	0	0	0	0	0
1-4_GL0010439	Bacteria	Firmicutes	Clostridia	Clostridiales				4-hydroxy-3-methylbut-2-enyl diphosphate reductase	Ribosomal protein S1	IspH family	1.17.7.4	0	0	1	1	0	0	0	0	0	0	0	0
14_GL0015245	Bacteria	Firmicutes	Erysipelotrichia	Erysipelotrichales	Erysipelotrichaceae	Coprobacillus		Small, acid-soluble spore protein	Small acid-soluble spore protein, alpha/beta-type	Alpha/beta-type SASP family		0	0	0	0	6	0	0	0	0	0	4	0
1-4_GL0015484	Bacteria	Firmicutes						Reverse rubrerythrin			1.11.1.1	0	0	1	0	0	0	0	0	0	0	0	0
1-4_GL0021054	Bacteria	Firmicutes						Flagellin	Flagellin	Bacterial flagellin family		0	0	2	0	3	0	0	0	0	0	0	0
14_GL0021521	Bacteria	Bacteroidetes	Bacteroidia	Bacteroidales				Triosephosphate isomerase	Triosephosphate isomerase, bacterial/eukaryotic	Triosephosphate isomerase family	5.3.1.1	0	0	0	0	0	0	0	0	0	1	0	0
1-4_GL0024814	Bacteria	Firmicutes	Clostridia	Clostridiales				Phosphoglucomutase		Phosphohexose mutase family	5.4.2.2	3	2	4	5	2	5	0	2	3	2	0	0
14_GL0026869	Bacteria	Firmicutes	Clostridia	Clostridiales	Lachnospiraceae	Roseburia		50S ribosomal protein L4	50S ribosomal protein uL4	Universal ribosomal protein uL4 family		0	0	0	1	0	0	0	0	0	0	0	0
14_GL0028185	Bacteria	Spirochaetes	Spirochaetia	Spirochaetales	Spirochaetaceae	Treponema	Treponema bryantii					1	0	0	0	0	0	0	0	0	0	0	0
1-4_GL0028742	Bacteria	Firmicutes	Clostridia	Clostridiales	Eubacteriaceae	Eubacterium	Eubacterium plexicaudatum	Acyl-CoA dehydrogenase, short-chain specific		Acyl-CoA dehydrogenase family	1.3.8.1	0	0	0	2	0	0	0	0	0	0	0	0
1-4_GL0028897	Bacteria	Firmicutes						30S ribosomal protein S5	Ribosomal protein S5, bacterial-type	Universal ribosomal protein uS5 family		4	1	0	2	3	0	0	1	0	0	0	0
1-4_GL0033943	Bacteria	Firmicutes						L-methionine gamma-lyase	O-acetylhomoserine/O-acetylserine sulfhydrylase	Trans-sulfuration enzymes family	4.4.1.11	1	0	0	0	0	0	0	0	0	0	0	0
1-4_GL0039015	Bacteria	Firmicutes	Clostridia	Clostridiales				Pyruvate-flavodoxin oxidoreductase	Pyruvate-flavodoxin oxidoreductase	NifJ family	1.2.7.-	6	0	0	0	0	0	0	0	0	0	0	0
14_GL0040747	Bacteria	Bacteroidetes	Bacteroidia	Bacteroidales				RNA polymerase	DNA-directed RNA polymerase, subunit beta-prime	RNA polymerase beta' chain family	2.7.7.6	2	2	2	1	5	8	1	2	2	3	0	5
14_GL0042830	Bacteria	Bacteroidetes	Bacteroidia	Bacteroidales				Phosphoenolpyruvate carboxykinase	Phosphoenolpyruvate carboxykinase, ATP-utilising	Phosphoenolpyruvate carboxykinase (ATP) family	4.1.1.49	0	0	0	1	0	0	0	0	0	0	0	0
14_GL0045535	Bacteria	Firmicutes	Clostridia	Clostridiales	Ruminococcaceae	Ruminococcus						0	0	2	0	1	2	0	0	0	0	1	3
14_GL0046264	Bacteria	Firmicutes						Acetyl-CoA acetyltransferase	Thiolase	Thiolase family	2.3.1.9	10	2	0	3	0	0	0	0	0	1	0	0
1-4_GL0052604	Bacteria	Firmicutes						30S ribosomal protein S20	Ribosomal protein S20	Bacterial ribosomal protein bS20 family		0	0	1	0	0	0	0	0	0	0	0	0
1-4_GL0052680	Bacteria	Firmicutes						Rubrerythrin			1.11.1.1	1	0	1	0	0	2	0	0	0	0	0	0
14_GL0053187	Bacteria	Firmicutes	Clostridia	Clostridiales				Methionine--tRNA ligase	Methionine-tRNA synthetase, type 2	Class-I aminoacyl-tRNA synthetase family	6.1.1.10	1	0	0	1	0	0	0	1	0	0	0	0
1-4_GL0054618	Bacteria	Firmicutes						Acetyl-CoA acetyltransferase	Thiolase	Thiolase family	2.3.1.9	0	0	0	1	0	0	0	0	0	0	0	0
1-4_GL0056392	Bacteria	Firmicutes	Clostridia	Clostridiales		Flavonifractor		50S ribosomal protein L22	Ribosomal protein L22, bacterial/chloroplast-type	Universal ribosomal protein uL22 family		0	0	0	1	1	0	0	1	0	0	0	0
14_GL0057001	Bacteria	Firmicutes						Protein TP_0007				4	0	5	0	6	1	0	1	0	0	0	2
14_GL0058938	Bacteria	Firmicutes	Clostridia	Clostridiales				30S ribosomal protein S11	Ribosomal protein S11, bacterial-type	Universal ribosomal protein uS11 family		1	0	2	1	2	0	0	2	0	0	0	0
1-4_GL0059754	Bacteria	Firmicutes	Clostridia	Clostridiales		Epulopiscium		30S ribosomal protein S6	Ribosomal protein S6, plastid/chloroplast	Bacterial ribosomal protein bS6 family		0	0	1	1	0	0	0	0	0	0	0	0
1-4_GL0059880	Bacteria	Firmicutes	Clostridia	Clostridiales	Clostridiaceae	Clostridium						0	0	0	1	0	0	0	0	0	0	0	0
14_GL0060733	Bacteria	Firmicutes						30S ribosomal protein S8	Ribosomal protein S8	Universal ribosomal protein uS8 family		4	2	0	6	1	0	2	3	0	0	0	0
1-4_GL0066114	Bacteria	Firmicutes	Clostridia	Clostridiales				Triosephosphate isomerase	Triosephosphate isomerase, bacterial/eukaryotic	Triosephosphate isomerase family	5.3.1.1	1	1	9	6	1	3	0	1	1	2	0	2
14_GL0069880	Bacteria	Firmicutes	Clostridia	Clostridiales				Ketol-acid reductoisomerase		Ketol-acid reductoisomerase family	1.1.1.86	2	2	2	1	3	3	2	4	2	2	1	2
1-4_GL0072276	Bacteria	Firmicutes	Clostridia	Clostridiales	Lachnospiraceae	Butyrivibrio						0	0	0	2	0	0	0	0	0	0	0	0
14_GL0079660	Bacteria	Firmicutes	Clostridia	Clostridiales					Leu/Ile/Val-binding protein			1	0	1	0	1	3	0	1	0	0	0	0
1-4_GL0080002	Bacteria	Proteobacteria	Betaproteobacteria	Burkholderiales		Sphaerotilus	Sphaerotilus natans					0	0	54	0	2	29	0	0	0	0	0	15
14_GL0084450	Bacteria	Bacteroidetes	Bacteroidia	Bacteroidales				50S ribosomal protein L10		Universal ribosomal protein uL10 family		0	0	0	0	0	0	0	0	0	1	0	0
1-4_GL0087458	Bacteria	Firmicutes	Clostridia	Clostridiales	Lachnospiraceae	Blautia	Blautia hydrogenotrophica	Fructose-bisphosphate aldolase	Fructose-1,6-bisphosphate aldolase, class 2	Class II fructose-bisphosphate aldolase family	4.1.2.13	21	11	17	20	17	9	6	5	3	3	9	2
1-4_GL0090751	Bacteria	Firmicutes	Clostridia	Clostridiales				Ketol-acid reductoisomerase		Ketol-acid reductoisomerase family	1.1.1.86	0	0	0	1	0	0	0	0	0	0	0	0
1-4_GL0094030	Bacteria	Firmicutes	Clostridia	Clostridiales				Flagellin	Flagellin	Bacterial flagellin family		0	0	0	0	0	0	0	0	0	0	0	2
14_GL0098314	Bacteria	Bacteroidetes	Bacteroidia	Bacteroidales								0	0	0	1	0	0	0	0	0	0	0	0
14_GL0099030	Bacteria	Bacteroidetes	Bacteroidia	Bacteroidales				50S ribosomal protein L10		Universal ribosomal protein uL10 family		0	0	0	0	1	0	0	0	0	0	0	0
1-4_GL0101707	Bacteria	Firmicutes	Clostridia	Clostridiales				Aldehyde-alcohol dehydrogenase	Bifunctional aldehyde-alcohol dehydrogenase	Aldehyde dehydrogenase family	1.1.1.1	0	0	3	0	0	2	0	0	0	0	0	0
14_GL0104084	Bacteria	Firmicutes	Clostridia	Clostridiales	Oscillospiraceae	Oscillibacter	Oscillibacter sp. 1-3					0	0	1	0	0	2	0	0	0	0	0	0
14_GL0112758	Bacteria	Bacteroidetes	Bacteroidia	Bacteroidales	Tannerellaceae	Parabacteroides						0	0	0	1	0	0	0	0	1	2	0	1
14_GL0116857	Bacteria	Bacteroidetes	Bacteroidia	Bacteroidales				50S ribosomal protein L18	Ribosomal protein L18/L5	Universal ribosomal protein uL18 family		4	3	0	3	0	0	3	0	0	4	0	0
14_GL0120762	Bacteria	Firmicutes	Clostridia	Clostridiales	Eubacteriaceae	Eubacterium		Elongation factor P	Translation elongation factor P/YeiP	Elongation factor P family		0	0	1	0	0	0	0	0	0	0	0	0
14_GL0122778	Bacteria	Firmicutes	Clostridia	Clostridiales				Fructose-bisphosphate aldolase	Fructose-1,6-bisphosphate aldolase, class 2	Class II fructose-bisphosphate aldolase family	4.1.2.13	6	2	9	6	3	4	0	2	1	0	0	0
14_GL0126569	Bacteria	Firmicutes	Clostridia	Clostridiales	Lachnospiraceae	Roseburia		30S ribosomal protein S4	Ribosomal protein S4/S9	Universal ribosomal protein uS4 family		11	4	33	16	17	8	4	4	8	9	3	3
14_GL0127726	Bacteria	Firmicutes	Clostridia	Clostridiales	Lachnospiraceae			Pyrophosphate--fructose 6-phosphate 1-phosphotransferase	ATP-dependent 6-phosphofructokinase	Phosphofructokinase type A (PFKA) family	2.7.1.90	3	0	0	0	0	0	0	2	2	0	0	0
14_GL0132775	Bacteria	Firmicutes	Clostridia	Clostridiales				Flagellin	Flagellin	Bacterial flagellin family		0	0	0	0	1	0	0	0	0	0	0	0
14_GL0138078	Bacteria	Firmicutes	Clostridia	Clostridiales				30S ribosomal protein S9	Ribosomal protein S9, bacterial/plastid	Universal ribosomal protein uS9 family		2	0	0	3	0	0	0	0	0	0	0	0
14_GL0138079	Bacteria	Firmicutes	Clostridia	Clostridiales				50S ribosomal protein L13	Ribosomal protein L13, bacterial-type	Universal ribosomal protein uL13 family		0	0	0	1	0	0	0	0	0	0	0	0
1-5_GL0023177	Bacteria	Firmicutes	Clostridia	Clostridiales								0	0	0	0	0	13	0	0	2	0	0	11
1-5_GL0024855	Bacteria	Firmicutes						50S ribosomal protein L5	Ribosomal protein L5, bacterial-type	Universal ribosomal protein uL5 family		0	0	0	1	0	0	0	0	0	0	0	0
1-5_GL0034417	Bacteria	Firmicutes						10 kDa chaperonin	Chaperonin Cpn10	GroES chaperonin family		0	0	1	0	0	0	0	0	0	0	0	0
1-5_GL0034758	Bacteria							Glutamine synthetase		Glutamine synthetase family	6.3.1.2	1	0	0	2	0	1	0	1	0	0	0	0
1-5_GL0068223	Bacteria							Flagellin	Flagellin	Bacterial flagellin family		1	0	0	0	0	0	0	0	0	0	0	0
1-5_GL0069824	Bacteria	Firmicutes	Clostridia	Clostridiales				Flagellin	Flagellin	Bacterial flagellin family		0	0	4	0	0	0	0	0	5	0	0	0
1-5_GL0071059	Bacteria	Firmicutes	Clostridia					Short-chain-enoyl-CoA hydratase	Crotonase superfamily	Enoyl-CoA hydratase/isomerase family	4.2.1.150	0	0	0	0	1	0	0	0	0	0	0	0
1-5_GL0077992	Bacteria	Firmicutes	Clostridia	Clostridiales								0	0	0	3	0	0	0	0	0	0	0	0
1-6_GL0007575	Bacteria	Firmicutes	Bacilli	Lactobacillales	Lactobacillaceae	Lactobacillus	Lactobacillus johnsonii					0	0	0	0	0	0	0	0	0	0	0	1
1-6_GL0008922	Bacteria	Firmicutes	Bacilli	Lactobacillales	Lactobacillaceae	Lactobacillus	Lactobacillus johnsonii	50S ribosomal protein L13	Ribosomal protein L13, bacterial-type	Universal ribosomal protein uL13 family		0	2	0	0	0	0	1	1	7	0	0	4
16_GL0012697	Bacteria	Bacteroidetes	Bacteroidia	Bacteroidales				Outer membrane protein 40		OmpA family		1	0	0	0	0	0	0	0	0	0	0	0
16_GL0013288	Bacteria											1	0	1	1	0	0	0	0	0	0	0	0
16_GL0016101	Bacteria	Bacteroidetes	Bacteroidia	Bacteroidales				50S ribosomal protein L16	Ribosomal protein L16	Universal ribosomal protein uL16 family		0	1	0	0	0	0	2	1	0	0	0	0
16_GL0021205	Bacteria	Bacteroidetes	Bacteroidia	Bacteroidales	Bacteroidaceae	Bacteroides	Bacteroides sp. CAG:927					0	0	0	0	0	1	0	0	0	0	0	0
16_GL0024291	Bacteria	Bacteroidetes	Bacteroidia	Bacteroidales	Prevotellaceae	Prevotella						1	0	0	0	0	0	0	0	0	0	0	0
16_GL0030558	Bacteria	Bacteroidetes	Bacteroidia	Bacteroidales				DNA double-strand break repair Rad50 ATPase		SMC family		1	0	0	0	0	0	0	0	0	0	0	0
1-6_GL0030721	Bacteria	Firmicutes	Bacilli	Lactobacillales	Lactobacillaceae	Lactobacillus		50S ribosomal protein L7/L12	Ribosomal protein L7/L12	Bacterial ribosomal protein bL12 family		0	6	0	0	0	0	2	0	3	0	0	2
1-6_GL0032005	Bacteria	Firmicutes	Clostridia	Clostridiales	Oscillospiraceae	Oscillibacter	Oscillibacter sp. 1-3		Flagellin			0	0	0	0	0	0	1	2	0	0	0	0
16_GL0032081	Bacteria	Bacteroidetes	Bacteroidia	Bacteroidales				RutC family protein PM1466	YjgF/YER057c/UK114 family	RutC family		1	0	0	0	0	0	2	0	0	0	0	0
16_GL0033184	Bacteria	Bacteroidetes	Bacteroidia					50S ribosomal protein L16	Ribosomal protein L16	Universal ribosomal protein uL16 family		0	0	0	0	0	0	0	0	0	0	0	1
16_GL0033189	Bacteria	Bacteroidetes						50S ribosomal protein L5	Ribosomal protein L5, bacterial-type	Universal ribosomal protein uL5 family		1	0	0	0	0	0	0	1	0	0	0	0
1-6_GL0034480	Bacteria	Firmicutes	Bacilli	Lactobacillales	Lactobacillaceae	Lactobacillus		50S ribosomal protein L15	Ribosomal protein L15	Universal ribosomal protein uL15 family		0	0	0	0	0	0	0	0	3	0	0	0
1-6_GL0038420	Bacteria	Firmicutes	Bacilli	Lactobacillales	Lactobacillaceae	Lactobacillus		30S ribosomal protein S10	Ribosomal protein S10	Universal ribosomal protein uS10 family		0	3	1	0	1	0	0	2	6	0	1	7
16_GL0039249	Bacteria	Bacteroidetes	Bacteroidia	Bacteroidales				2-dehydro-3-deoxygluconokinase		Carbohydrate kinase pfkB family	2.7.1.45	0	0	2	0	2	0	0	0	3	0	0	1
16_GL0042201	Bacteria	Bacteroidetes	Bacteroidia	Bacteroidales	Prevotellaceae	Prevotella		50S ribosomal protein L13	Ribosomal protein L13, bacterial-type	Universal ribosomal protein uL13 family		0	0	0	0	2	0	0	0	0	0	0	0
1-6_GL0042518	Bacteria	Firmicutes	Bacilli	Lactobacillales	Lactobacillaceae	Lactobacillus		Ribosome hibernation promotion factor	Ribosomal protein S30Ae/sigma 54 modulation protein	HPF/YfiA ribosome-associated protein family		0	0	0	0	0	0	0	0	0	0	0	1
16_GL0043738	Bacteria	Bacteroidetes	Bacteroidia	Bacteroidales	Bacteroidaceae	Bacteroides	Bacteroides sp. CAG:927	Pyruvate synthase	Pyruvate-flavodoxin oxidoreductase		1.2.7.1	2	0	1	2	1	0	0	0	0	0	0	0
16_GL0045567	Bacteria	Firmicutes	Clostridia	Clostridiales	Ruminococcaceae							0	0	4	0	0	0	0	0	4	0	0	0
16_GL0046839	Bacteria	Bacteroidetes	Bacteroidia	Bacteroidales	Porphyromonadaceae	Porphyromonas	Porphyromonas endodontalis	Phosphoserine aminotransferase	Phosphoserine aminotransferase	Class-V pyridoxal-phosphate-dependent aminotransferase family	2.6.1.52	0	0	0	0	0	0	0	0	1	0	0	1
16_GL0047559	Bacteria	Bacteroidetes	Bacteroidia	Bacteroidales								1	0	0	0	0	0	0	1	0	0	0	0
16_GL0051080	Bacteria	Firmicutes						30S ribosomal protein S10	Ribosomal protein S10	Universal ribosomal protein uS10 family		0	0	0	0	1	0	0	0	0	0	0	0
16_GL0054282	Bacteria	Bacteroidetes	Bacteroidia	Bacteroidales	Porphyromonadaceae	Parabacteroides	Parabacteroides sp. YL27					0	0	2	0	3	0	0	0	2	3	0	2
16_GL0059971	Bacteria	Firmicutes	Clostridia	Clostridiales				Formate acetyltransferase	Formate acetyltransferase		2.3.1.54	0	0	0	4	0	0	0	0	0	0	0	0
16_GL0060795	Bacteria	Bacteroidetes	Bacteroidia	Bacteroidales				Pyruvate, phosphate dikinase	Pyruvate, phosphate dikinase	PEP-utilizing enzyme family	2.7.9.1	0	0	2	0	0	0	0	1	0	1	0	0
16_GL0062866	Bacteria	Bacteroidetes	Bacteroidia	Bacteroidales	Prevotellaceae	Prevotella		Triosephosphate isomerase	Triosephosphate isomerase, bacterial/eukaryotic	Triosephosphate isomerase family	5.3.1.1	1	3	1	0	0	2	5	3	2	2	0	0
16_GL0064998	Bacteria	Bacteroidetes	Bacteroidia	Bacteroidales				30S ribosomal protein S2	Ribosomal protein S2, bacteria/mitochondria/plastid	Universal ribosomal protein uS2 family		1	0	1	1	2	1	1	0	0	1	0	0
16_GL0065002	Bacteria	Bacteroidetes	Bacteroidia	Bacteroidales				Uridine phosphorylase	Nucleoside phosphorylase	PNP/UDP phosphorylase family	2.4.2.3	0	0	0	0	0	0	0	0	1	0	0	0
1-6_GL0065011	Bacteria	Firmicutes	Clostridia	Clostridiales				Rod shape-determining protein MreB	Cell shape determining protein MreB/Mrl	FtsA/MreB family		0	0	0	1	0	0	0	0	0	0	0	0
16_GL0065582	Bacteria	Bacteroidetes	Bacteroidia	Bacteroidales				Lipoprotein YiaD		OmpA family		1	0	0	0	0	0	2	2	0	0	0	0
16_GL0065675	Bacteria	Bacteroidetes	Bacteroidia	Bacteroidales					Choloylglycine hydrolase/Peptidase C59 family			0	0	2	0	1	2	0	0	2	2	0	3
16_GL0066320	Bacteria	Firmicutes					Firmicutes bacterium ASF500	ABC transporter extracellular-binding protein YurO		Bacterial solute-binding protein 1 family		0	0	0	0	9	0	0	1	0	0	1	0
1-6_GL0074192	Bacteria	Firmicutes	Clostridia	Clostridiales								0	0	1	0	0	0	0	0	0	0	0	0
1-6_GL0074193	Bacteria	Firmicutes	Clostridia	Clostridiales					Molybdenum cofactor biosynthesis protein A			0	0	0	1	0	0	0	0	0	0	0	0
16_GL0075681	Bacteria	Bacteroidetes	Bacteroidia	Bacteroidales	Prevotellaceae	Prevotella		TonB-dependent receptor SusC		TonB-dependent receptor family		2	1	0	0	0	0	2	1	0	0	0	0
16_GL0077826	Bacteria	Bacteroidetes	Bacteroidia	Bacteroidales								0	0	5	0	0	9	0	0	10	5	0	4
16_GL0080887	Bacteria	Firmicutes	Clostridia	Clostridiales				Fructose-bisphosphate aldolase	Fructose-1,6-bisphosphate aldolase, class 2	Class II fructose-bisphosphate aldolase family	4.1.2.13	2	1	7	6	3	0	2	0	2	1	0	0
16_GL0088349	Bacteria	Bacteroidetes	Bacteroidia	Bacteroidales				Reverse rubrerythrin			1.11.1.1	3	1	5	4	4	4	3	4	6	4	0	3
1-6_GL0089144	Bacteria	Bacteroidetes	Bacteroidia	Bacteroidales	Bacteroidaceae	Bacteroides						0	0	0	0	0	0	0	0	0	0	0	1
16_GL0089919	Bacteria	Bacteroidetes	Bacteroidia	Bacteroidales				30S ribosomal protein S13	Ribosomal protein S13, bacterial-type	Universal ribosomal protein uS13 family		1	0	0	0	0	0	0	0	0	0	0	0
16_GL0092014	Bacteria	Bacteroidetes	Bacteroidia	Bacteroidales				30S ribosomal protein S2	Ribosomal protein S2, bacteria/mitochondria/plastid	Universal ribosomal protein uS2 family		1	0	0	0	0	0	0	2	0	0	0	0
16_GL0092029	Bacteria							Phosphoenolpyruvate carboxykinase	Phosphoenolpyruvate carboxykinase, ATP-utilising	Phosphoenolpyruvate carboxykinase (ATP) family	4.1.1.49	0	1	1	1	0	0	0	0	0	1	0	0
1-6_GL0092337	Bacteria	Firmicutes	Bacilli	Lactobacillales	Lactobacillaceae	Lactobacillus		DNA-binding protein HU		Bacterial histone-like protein family		0	0	2	0	1	0	0	2	4	0	0	5
16_GL0092784	Bacteria	Bacteroidetes	Bacteroidia	Bacteroidales				Methylmalonyl-CoA mutase		Methylmalonyl-CoA mutase family	5.4.99.2	4	0	4	2	0	0	4	3	4	6	0	6
1-6_GL0094859	Bacteria	Firmicutes	Bacilli	Lactobacillales	Lactobacillaceae	Lactobacillus		50S ribosomal protein L1	Ribosomal protein L1/ribosomal biogenesis protein	Universal ribosomal protein uL1 family		0	0	0	0	0	0	0	0	2	0	0	2
1-6_GL0097787	Bacteria	Firmicutes	Bacilli	Lactobacillales	Streptococcaceae	Lactococcus	Lactococcus lactis	60 kDa chaperonin		Chaperonin (HSP60) family		0	4	1	2	0	1	0	1	4	0	0	4
1-6_GL0097802	Bacteria	Firmicutes	Clostridia	Clostridiales	Clostridiaceae			Glycine reductase complex	Glycine/sarcosine/betaine reductase, component B, fused alpha/beta		1.21.4.2	2	0	2	4	0	0	0	0	0	0	0	0
16_GL0098671	Bacteria	Bacteroidetes	Bacteroidia	Bacteroidales				Phosphoglucomutase		Phosphohexose mutase family	5.4.2.2	6	5	6	2	12	4	4	4	12	6	0	2
16_GL0101153	Bacteria	Firmicutes	Clostridia	Clostridiales	Eubacteriaceae	Eubacterium						0	0	0	0	0	0	0	1	2	0	0	0
16_GL0105773	Bacteria	Bacteroidetes	Bacteroidia	Bacteroidales					KDPG/KHG aldolase			2	0	2	1	0	2	1	0	1	2	0	2
16_GL0111357	Bacteria	Bacteroidetes	Bacteroidia	Bacteroidales				Orotidine 5'-phosphate decarboxylase	Orotidine 5'-phosphate decarboxylase, type 2	OMP decarboxylase family	4.1.1.23	0	0	0	0	0	0	0	0	1	0	0	0
16_GL0113188	Bacteria	Bacteroidetes	Bacteroidia	Bacteroidales				Triosephosphate isomerase	Triosephosphate isomerase, bacterial/eukaryotic	Triosephosphate isomerase family	5.3.1.1	0	0	0	0	0	0	0	0	1	0	0	0
16_GL0114841	Bacteria							Phosphoglucomutase		Phosphohexose mutase family	5.4.2.2	2	1	3	1	3	4	2	3	3	3	3	5
17_GL0007508	Bacteria	Firmicutes						UPF0210 protein EUBELI_01067	Uncharacterised protein family UPF0210	UPF0210 family		0	0	0	1	0	0	0	1	1	0	0	1
1-7_GL0008112	Bacteria	Firmicutes						Flagellin	Flagellin	Bacterial flagellin family		0	0	2	0	0	1	0	0	6	0	0	0
1-7_GL0014806	Bacteria	Firmicutes						Reverse rubrerythrin			1.11.1.1	0	0	0	0	3	0	0	0	0	0	0	0
17_GL0015109	Bacteria	Firmicutes	Clostridia	Clostridiales								0	0	0	0	1	0	0	0	0	0	0	0
1-7_GL0019594	Bacteria	Firmicutes	Clostridia	Clostridiales								0	0	0	0	107	0	0	0	0	2	55	0
17_GL0026920	Bacteria	Bacteroidetes	Bacteroidia	Bacteroidales				Malate dehydrogenase	Malate dehydrogenase, type 3	LDH/MDH superfamily	1.1.1.37	1	0	0	1	0	0	2	4	0	1	0	0
17_GL0026987	Bacteria	Firmicutes	Clostridia	Clostridiales				50S ribosomal protein L17	Ribosomal protein L17	Bacterial ribosomal protein bL17 family		1	0	0	0	0	0	0	0	0	0	0	0
17_GL0029690	Bacteria	Firmicutes						Beta-galactosidase	Glycoside hydrolase, family 2	Glycosyl hydrolase 2 family	3.2.1.23	0	0	0	0	1	0	0	0	0	0	0	0
1-7_GL0032360	Bacteria	Firmicutes	Bacilli	Lactobacillales	Lactobacillaceae	Lactobacillus		50S ribosomal protein L4	50S ribosomal protein uL4	Universal ribosomal protein uL4 family		0	2	1	0	0	0	0	1	7	0	0	4
17_GL0036656	Bacteria	Firmicutes	Clostridia	Clostridiales	Clostridiaceae			Acyl-CoA dehydrogenase, short-chain specific	Histidine triad (HIT) protein	Acyl-CoA dehydrogenase family	1.3.8.1	2	1	2	2	0	0	1	1	0	0	0	0
17_GL0036868	Bacteria	Firmicutes						Flagellin	Flagellin	Bacterial flagellin family		5	3	6	4	6	10	2	7	8	2	16	10
17_GL0036931	Bacteria	Firmicutes						Aspartate-semialdehyde dehydrogenase	Aspartate-semialdehyde dehydrogenase	Aspartate-semialdehyde dehydrogenase family	1.2.1.11	0	0	2	1	0	0	0	0	0	0	0	0
1-7_GL0037676	Bacteria	Firmicutes						Pyrophosphate--fructose 6-phosphate 1-phosphotransferase	ATP-dependent 6-phosphofructokinase	Phosphofructokinase type A (PFKA) family	2.7.1.90	0	0	0	1	0	0	0	0	0	0	0	0
17_GL0038159	Bacteria	Firmicutes						GTP-sensing transcriptional pleiotropic repressor CodY	GTP-sensing transcriptional pleiotropic repressor CodY	CodY family		0	0	1	1	0	0	0	0	0	0	0	0
1-7_GL0040609	Bacteria	Firmicutes						30S ribosomal protein S17	Ribosomal protein S17, bacterial-type	Universal ribosomal protein uS17 family		1	1	2	3	0	2	0	0	0	0	0	0
17_GL0041884	Bacteria	Firmicutes	Clostridia	Clostridiales	Lachnospiraceae	Dorea	Dorea sp. 5-2					0	0	0	0	0	0	0	1	0	0	0	0
17_GL0042091	Bacteria	Firmicutes	Clostridia	Clostridiales								0	0	0	0	0	0	0	0	1	1	0	0
17_GL0044368	Bacteria	Firmicutes	Clostridia	Clostridiales	Eubacteriaceae	Eubacterium		UDP-glucose 4-epimerase	Nucleotide sugar epimerase	NAD(P)-dependent epimerase/dehydratase family	5.1.3.2	1	0	0	1	0	0	0	0	0	0	0	0
17_GL0044981	Bacteria	Firmicutes						Chemotaxis protein CheY				1	0	0	0	0	0	0	0	0	0	0	0
17_GL0046655	Bacteria	Firmicutes	Clostridia	Clostridiales	Ruminococcaceae		Ruminococcaceae bacterium D16					0	0	0	4	0	0	0	0	0	0	0	0
17_GL0047720	Bacteria	Firmicutes	Clostridia	Clostridiales	Lachnospiraceae	Butyrivibrio						0	0	0	0	0	0	1	0	0	0	0	0
17_GL0049444	Bacteria	Firmicutes	Clostridia	Clostridiales	Lachnospiraceae		Lachnospiraceae bacterium A4					0	0	0	0	10	0	0	10	0	0	11	0
17_GL0053464	Bacteria	Firmicutes	Clostridia	Clostridiales	Lachnospiraceae	Coprococcus		Periplasmic oligopeptide-binding protein	Peptide/nickel binding protein, MppA-type	Bacterial solute-binding protein 5 family		0	0	0	0	0	0	0	1	0	0	0	0
17_GL0055907	Bacteria	Firmicutes	Clostridia	Clostridiales	Lachnospiraceae	Butyrivibrio						0	0	0	0	0	0	1	0	0	0	0	0
17_GL0057825	Bacteria	Firmicutes						Uronate isomerase	Uronate isomerase	Metallo-dependent hydrolases superfamily	5.3.1.12	2	0	0	0	0	0	0	0	0	0	0	0
1-7_GL0059162	Bacteria	Firmicutes						Reverse rubrerythrin			1.11.1.1	4	4	1	1	5	2	4	3	2	2	1	0
17_GL0059566	Bacteria	Firmicutes	Clostridia	Clostridiales								1	0	0	0	0	0	0	0	0	0	0	0
17_GL0061002	Bacteria	Firmicutes	Clostridia	Clostridiales				Glutamate dehydrogenase	Glutamate dehydrogenase	Glu/Leu/Phe/Val dehydrogenases family	1.4.1.4	1	0	0	0	0	0	0	0	0	0	0	0
17_GL0062979	Bacteria	Firmicutes	Clostridia	Clostridiales	Lachnospiraceae	Dorea	Dorea sp. 5-2					0	0	0	1	0	0	0	0	0	0	0	0
17_GL0063450	Bacteria	Firmicutes	Clostridia	Clostridiales				NADP-reducing hydrogenase		Complex I 51 kDa subunit family	1.12.1.3	0	1	0	0	0	0	0	0	0	0	0	0
17_GL0063811	Bacteria	Firmicutes	Clostridia	Clostridiales	Lachnospiraceae	Dorea		Elongation factor Tu	Translation elongation factor EFTu/EF1A, bacterial/organelle	TRAFAC class translation factor GTPase superfamily		2	0	3	1	0	1	0	1	1	0	0	0
17_GL0071543	Bacteria	Firmicutes	Clostridia	Clostridiales				Propanediol utilization protein	Microcompartment protein PduB	EutL/PduB family		4	1	2	5	2	7	0	2	2	1	0	1
17_GL0072766	Bacteria	Firmicutes	Clostridia	Clostridiales				Phosphoglucomutase		Phosphohexose mutase family	5.4.2.2	1	0	0	2	0	0	0	0	0	0	0	0
17_GL0075552	Bacteria	Firmicutes	Clostridia	Clostridiales	Eubacteriaceae	Eubacterium	Eubacterium plexicaudatum					15	12	0	0	0	0	10	8	0	0	0	0
1-7_GL0078730	Bacteria	Firmicutes	Clostridia	Clostridiales	Lachnospiraceae		Lachnospiraceae bacterium 10-1	D-galactose-binding periplasmic protein		Bacterial solute-binding protein 2 family		0	0	1	0	0	0	0	0	1	0	0	0
1-7_GL0083119	Bacteria	Fusobacteria	Fusobacteriia	Fusobacteriales	Leptotrichiaceae	Leptotrichia	Leptotrichia goodfellowii	Glycine reductase complex		GrdB/GrdF/GrdH family	1.21.4.2	0	0	0	1	0	0	0	0	0	0	0	0
17_GL0083156	Bacteria	Firmicutes	Clostridia	Clostridiales	Lachnospiraceae			Propanediol utilization protein		Bacterial microcompartments protein family		6	1	4	3	9	15	1	3	2	3	1	0
1-7_GL0086249	Bacteria	Firmicutes	Clostridia	Clostridiales				50S ribosomal protein L7/L12	Ribosomal protein L7/L12	Bacterial ribosomal protein bL12 family		1	0	2	2	2	1	1	2	0	0	0	0
1-7_GL0087518	Bacteria	Firmicutes	Clostridia	Clostridiales	Lachnospiraceae	Roseburia		50S ribosomal protein L2	Ribosomal protein L2, bacterial/organellar-type	Universal ribosomal protein uL2 family		0	0	1	0	0	0	0	0	0	0	0	0
17_GL0089821	Bacteria	Firmicutes	Clostridia	Clostridiales				1-deoxy-D-xylulose-5-phosphate synthase		Transketolase family	2.2.1.7	0	0	0	1	0	0	0	0	0	0	0	0
1-7_GL0092134	Bacteria	Firmicutes						Maltodextrin import ATP-binding protein		ABC transporter superfamily	3.6.3.-	3	0	0	1	0	0	0	0	0	0	0	0
1-7_GL0096262	Bacteria	Firmicutes						Glyceraldehyde-3-phosphate dehydrogenase	Glyceraldehyde/Erythrose phosphate dehydrogenase family	Glyceraldehyde-3-phosphate dehydrogenase family	1.2.1.12	7	9	5	5	7	7	4	7	4	4	0	1
1-7_GL0105710	Bacteria	Firmicutes						PhoH-like protein		PhoH family		1	1	0	1	0	0	0	0	0	0	0	0
17_GL0106998	Bacteria	Firmicutes					Firmicutes bacterium ASF500					1	0	0	0	0	0	0	0	0	0	0	0
17_GL0109415	Bacteria	Firmicutes	Bacilli	Lactobacillales	Lactobacillaceae	Lactobacillus		50S ribosomal protein L24	Ribosomal protein L24	Universal ribosomal protein uL24 family		0	0	0	0	0	0	0	0	1	0	0	2
17_GL0112381	Bacteria							3-hydroxybutyryl-CoA dehydrogenase	3-hydroxyacyl-CoA dehydrogenase	3-hydroxyacyl-CoA dehydrogenase family	1.1.1.157	0	0	0	1	0	0	0	0	0	0	0	0
17_GL0114053	Bacteria	Firmicutes					Firmicutes bacterium CAG:534	Flagellin	Flagellin	Bacterial flagellin family		2	2	3	0	4	0	0	3	2	0	1	0
17_GL0115572	Bacteria	Firmicutes	Clostridia	Clostridiales				HTH-type transcriptional regulator YdeE	Transcription regulator HTH, AraC- type			0	2	0	0	0	0	0	0	0	0	0	0
17_GL0116694	Bacteria	Firmicutes	Clostridia	Clostridiales	Lachnospiraceae	Butyrivibrio						0	0	0	0	0	0	0	0	2	0	0	0
1-7_GL0118751	Bacteria	Bacteroidetes	Bacteroidia	Bacteroidales	Tannerellaceae	Parabacteroides		50S ribosomal protein L25	Ribosomal protein L25	Bacterial ribosomal protein bL25 family		0	0	1	2	2	2	0	0	2	2	0	2
17_GL0119520	Bacteria	Firmicutes	Clostridia	Clostridiales	Lachnospiraceae	Dorea	Dorea sp. 5-2	Flagellin	Flagellin	Bacterial flagellin family		0	0	0	0	0	0	0	2	0	0	0	0
1-7_GL0120192	Bacteria	Bacteroidetes	Bacteroidia	Bacteroidales	Tannerellaceae	Parabacteroides		Urease	Urease, gamma subunit	Urease gamma subunit family	3.5.1.5	0	0	5	1	0	4	0	0	13	1	0	0
17_GL0124446	Bacteria	Firmicutes	Clostridia	Clostridiales				Iron-sulfur cluster assembly scaffold protein IscU		NifU family		0	0	0	1	0	0	0	0	0	0	0	0
1-7_GL0127377	Bacteria	Firmicutes						Flagellin	Flagellin	Bacterial flagellin family		0	0	0	2	0	0	0	0	0	0	0	0
17_GL0128217	Bacteria							Levodione reductase		Short-chain dehydrogenases/reductases (SDR) family	1.1.1.-	1	0	0	0	0	0	0	0	0	0	0	0
17_GL0129130	Bacteria	Firmicutes						Flagellin	Flagellin	Bacterial flagellin family		0	0	0	0	2	0	0	0	0	0	0	0
17_GL0135280	Bacteria	Firmicutes						Adenylate kinase	Adenylate kinase subfamily	Adenylate kinase family	2.7.4.3	1	0	0	1	0	0	0	0	0	0	0	0
17_GL0135885	Bacteria	Firmicutes	Clostridia	Clostridiales	Oscillospiraceae	Oscillibacter	Oscillibacter sp. 1-3	Flagellin	Flagellin	Bacterial flagellin family		2	3	5	5	14	5	7	8	5	3	15	4
17_GL0139094	Bacteria	Firmicutes	Clostridia	Clostridiales	Lachnospiraceae	Dorea	Dorea sp. 5-2					0	0	0	0	0	0	2	3	0	1	0	0
17_GL0140266	Bacteria	Firmicutes	Clostridia	Clostridiales	Clostridiaceae	Clostridium		Triosephosphate isomerase	Triosephosphate isomerase, bacterial/eukaryotic	Triosephosphate isomerase family	5.3.1.1	2	0	12	6	2	18	0	2	2	1	0	1
17_GL0140787	Bacteria	Firmicutes	Clostridia	Clostridiales				Phosphoglycerate mutase	Phosphoglycerate mutase, 2,3-bisphosphoglycerate-independent	BPG-independent phosphoglycerate mutase family	5.4.2.12	0	0	0	1	0	0	0	0	0	0	0	0
17_GL0142746	Bacteria	Firmicutes	Clostridia	Clostridiales				50S ribosomal protein L6	Ribosomal protein L6, bacterial-type	Universal ribosomal protein uL6 family		0	0	0	1	0	0	0	0	0	0	0	0
17_GL0148215	Bacteria	Firmicutes	Clostridia	Clostridiales								0	0	0	1	2	0	0	0	0	5	0	0
17_GL0148318	Bacteria	Firmicutes						Phenylalanine--tRNA ligase	Phenylalanine-tRNA ligase, class IIc, beta subunit	Phenylalanyl-tRNA synthetase beta subunit family	6.1.1.20	0	0	0	0	0	0	0	0	1	0	0	0
17_GL0153092	Bacteria	Firmicutes	Clostridia	Clostridiales				Pyruvate, phosphate dikinase	Pyruvate, phosphate dikinase	PEP-utilizing enzyme family	2.7.9.1	0	0	0	1	0	0	0	0	0	0	0	0
17_GL0155160	Bacteria							30S ribosomal protein S13	Ribosomal protein S13, bacterial-type	Universal ribosomal protein uS13 family		2	0	3	3	3	2	1	2	1	1	0	1
17_GL0156103	Bacteria	Firmicutes						UDP-kanosamine synthase oxidoreductase subunit	DNA gyrase, subunit A		1.1.1.-	0	0	0	2	0	0	0	0	0	0	0	0
17_GL0160550	Bacteria	Firmicutes	Clostridia	Clostridiales	Oscillospiraceae	Oscillibacter	Oscillibacter sp. 1-3	Flagellin	Flagellin	Bacterial flagellin family		0	0	7	0	0	0	0	1	5	0	0	0
17_GL0161339	Bacteria	Firmicutes	Clostridia	Clostridiales	Oscillospiraceae	Oscillibacter		50S ribosomal protein L10	Ribosomal protein L10	Universal ribosomal protein uL10 family		3	1	1	2	2	0	0	1	0	1	0	0
1-8_GL0000693	Bacteria	Firmicutes						Flagellin	Flagellin	Bacterial flagellin family		0	0	0	0	0	0	0	0	7	0	0	0
1-8_GL0008723	Bacteria	Firmicutes	Clostridia	Clostridiales					Dihydroorotate dehydrogenase, class 1/ 2			1	0	0	0	0	0	0	0	0	0	0	0
1-8_GL0016906	Bacteria	Firmicutes	Bacilli	Lactobacillales	Lactobacillaceae	Lactobacillus		60 kDa chaperonin		Chaperonin (HSP60) family		0	2	1	0	0	0	0	0	4	1	0	4
1-8_GL0028287	Bacteria	Firmicutes	Clostridia	Clostridiales				50S ribosomal protein L20	Ribosomal protein L20	Bacterial ribosomal protein bL20 family		0	0	1	2	0	0	0	0	2	1	0	0
1-8_GL0032947	Bacteria	Firmicutes						Phosphoglycerate mutase	Phosphoglycerate mutase, 2,3-bisphosphoglycerate-independent	BPG-independent phosphoglycerate mutase family	5.4.2.12	0	0	0	1	0	0	0	0	0	0	0	0
1-8_GL0044103	Bacteria	Firmicutes	Clostridia	Clostridiales								0	0	0	0	5	0	0	0	0	0	0	0
1-8_GL0045162	Bacteria	Firmicutes	Clostridia	Clostridiales	Lachnospiraceae	Coprococcus		60 kDa chaperonin		Chaperonin (HSP60) family		2	0	0	0	0	0	0	0	0	0	0	0
1-8_GL0061364	Bacteria	Firmicutes										1	0	0	1	0	0	0	0	0	0	0	0
1-8_GL0064640	Bacteria	Bacteroidetes	Bacteroidia	Bacteroidales				30S ribosomal protein S6	Ribosomal protein S6, plastid/chloroplast	Bacterial ribosomal protein bS6 family		4	0	0	0	0	0	5	1	0	0	0	0
1-8_GL0068719	Bacteria	Firmicutes	Clostridia	Clostridiales	Oscillospiraceae	Oscillibacter	Oscillibacter sp. 1-3	Flagellin	Flagellin	Bacterial flagellin family		0	1	2	0	0	0	0	0	1	0	0	1
1-8_GL0071650	Bacteria	Firmicutes						KHG/KDPG aldolase	KDPG/KHG aldolase	KHG/KDPG aldolase family	4.1.3.16	1	0	0	0	0	0	0	0	0	0	0	0
1-8_GL0072005	Bacteria	Firmicutes	Clostridia	Clostridiales				Acyl-CoA dehydrogenase, short-chain specific	Translation initiation factor aIF-2, bacterial-like	Acyl-CoA dehydrogenase family	1.3.8.1	3	0	1	2	0	1	0	1	0	0	0	0
1-8_GL0073551	Bacteria	Firmicutes	Clostridia	Clostridiales				L-rhamnose isomerase	Rhamnose isomerase	Rhamnose isomerase family	5.3.1.14	1	0	0	0	0	0	0	0	0	0	0	0
1-8_GL0078673	Bacteria	Bacteroidetes	Bacteroidia	Bacteroidales				Outer membrane protein MIP	Peptidyl-prolyl cis-trans isomerase, FKBP-type	FKBP-type PPIase family	5.2.1.8	0	0	1	0	0	0	0	0	0	0	0	0
1-8_GL0080034	Bacteria	Firmicutes	Clostridia	Clostridiales				Pyruvate, phosphate dikinase	Pyruvate, phosphate dikinase	PEP-utilizing enzyme family	2.7.9.1	0	1	0	0	0	0	0	0	0	1	0	0
1-8_GL0091748	Bacteria	Bacteroidetes	Bacteroidia	Bacteroidales	Bacteroidaceae	Bacteroides						0	0	0	0	4	0	0	0	0	0	0	0
1-8_GL0092769	Bacteria	Firmicutes	Clostridia	Clostridiales	Oscillospiraceae	Oscillibacter	Oscillibacter sp. 1-3	Flagellin	Flagellin	Bacterial flagellin family		0	0	1	0	1	2	0	1	0	0	0	0
1-8_GL0094862	Bacteria	Firmicutes	Bacilli	Lactobacillales	Lactobacillaceae	Lactobacillus		Ribosome-recycling factor	Ribosome recycling factor	RRF family		0	0	0	0	0	0	0	0	3	0	0	3
1-8_GL0095236	Bacteria	Firmicutes	Clostridia	Clostridiales				30S ribosomal protein S5	Ribosomal protein S5, bacterial-type	Universal ribosomal protein uS5 family		8	5	7	6	4	4	2	3	3	2	0	0
1-8_GL0095729	Bacteria	Firmicutes	Clostridia	Clostridiales				Dihydroxy-acid dehydratase		IlvD/Edd family	4.2.1.9	1	0	0	0	1	0	0	0	0	0	0	0
1-8_GL0103018	Bacteria	Actinobacteria	Coriobacteriia	Coriobacteriales	Atopobiaceae	Olsenella		Bacterial non-heme ferritin	Ferritin	Ferritin family	1.16.3.2	0	0	1	0	0	1	0	0	0	0	0	0
1-8_GL0107182	Bacteria	Firmicutes	Clostridia	Clostridiales				Phosphoribosylformylglycinamidine synthase		FGAMS family	6.3.5.3	1	0	0	0	0	0	0	0	0	0	0	0
19_GL0015375	Bacteria	Bacteroidetes	Bacteroidia	Bacteroidales	Prevotellaceae	Prevotella	Prevotella sp. CAG:485	Pyrophosphate--fructose 6-phosphate 1-phosphotransferase	ATP-dependent 6-phosphofructokinase	Phosphofructokinase type A (PFKA) family	2.7.1.90	2	1	0	0	0	0	2	1	0	0	0	0
19_GL0024876	Bacteria	Firmicutes						D-galactose-binding periplasmic protein		Bacterial solute-binding protein 2 family		0	0	0	0	2	0	0	1	0	0	0	0
19_GL0028443	Bacteria	Bacteroidetes	Bacteroidia	Bacteroidales				Propionyl-CoA carboxylase		AccD/PCCB family	6.4.1.3	0	0	0	1	0	0	0	0	0	0	0	0
19_GL0034084	Bacteria	Bacteroidetes	Bacteroidia	Bacteroidales								0	0	0	0	0	0	0	0	1	0	0	1
19_GL0049070	Bacteria	Firmicutes						60 kDa chaperonin		Chaperonin (HSP60) family		0	0	1	1	1	0	0	0	1	0	0	0
19_GL0061411	Bacteria	Bacteroidetes	Bacteroidia	Bacteroidales				50S ribosomal protein L19	Ribosomal protein L19	Bacterial ribosomal protein bL19 family		3	2	0	0	0	0	3	2	0	0	0	0
19_GL0062420	Bacteria	Firmicutes	Clostridia	Clostridiales								1	0	0	0	1	0	0	0	0	0	0	0
19_GL0071373	Bacteria	Firmicutes	Clostridia	Clostridiales				30S ribosomal protein S11	Ribosomal protein S11, bacterial-type	Universal ribosomal protein uS11 family		0	0	0	0	2	0	0	0	0	0	0	0
19_GL0078779	Bacteria	Bacteroidetes	Bacteroidia	Bacteroidales				50S ribosomal protein L24	Ribosomal protein L24	Universal ribosomal protein uL24 family		1	0	0	0	1	0	0	0	0	0	0	0
19_GL0080876	Bacteria	Firmicutes						ATP synthase	ATPase, F1 complex, beta subunit	ATPase alpha/beta chains family	3.6.3.14	1	0	0	0	0	0	0	0	0	0	0	0
19_GL0088768	Bacteria	Firmicutes						30S ribosomal protein S19	Ribosomal protein S19, bacterial-type	Universal ribosomal protein uS19 family		3	1	0	2	1	1	2	2	2	1	0	1
1A-dyr1-07_GL0001311	Bacteria	Firmicutes						60 kDa chaperonin		Chaperonin (HSP60) family		0	0	0	1	0	0	0	0	0	0	0	0
1A-dyr1-07_GL0001501	Bacteria	Firmicutes	Clostridia	Clostridiales								2	0	0	13	3	1	1	1	2	0	0	0
1A-dyr1-07_GL0002372	Bacteria	Firmicutes	Clostridia	Clostridiales	Lachnospiraceae		Lachnospiraceae bacterium 28-4					0	0	0	10	0	0	1	2	0	0	0	0
1A-dyr1-07_GL0003690	Bacteria	Bacteroidetes	Bacteroidia	Bacteroidales	Prevotellaceae	Prevotella	Prevotella sp. CAG:873					0	0	3	1	0	2	0	0	2	1	0	3
1A-dyr1-07_GL0004750	Bacteria	Bacteroidetes	Bacteroidia	Bacteroidales				Outer membrane protein 40		OmpA family		0	0	4	2	0	1	0	0	11	0	0	3
1A-dyr1-07_GL0006660	Bacteria	Firmicutes	Clostridia	Clostridiales				30S ribosomal protein S5	Ribosomal protein S5, bacterial-type	Universal ribosomal protein uS5 family		6	3	1	7	2	3	0	0	0	2	0	0
1A-dyr1-07_GL0006857	Bacteria	Firmicutes	Clostridia	Clostridiales	Clostridiaceae	Clostridium	Clostridium sp. KNHs209					0	1	1	0	0	0	0	0	0	0	0	0
1A-dyr1-07_GL0007047	Bacteria	Bacteroidetes	Bacteroidia	Bacteroidales	Tannerellaceae	Parabacteroides		Pyrophosphate--fructose 6-phosphate 1-phosphotransferase	ATP-dependent 6-phosphofructokinase	Phosphofructokinase type A (PFKA) family	2.7.1.90	0	0	0	0	0	2	0	0	4	0	0	0
1A-dyr1-07_GL0007447	Bacteria	Firmicutes	Clostridia	Clostridiales				50S ribosomal protein L11	Ribosomal protein L11, bacterial-type	Universal ribosomal protein uL11 family		0	1	7	0	0	0	0	0	0	0	0	0
1A-dyr1-07_GL0007461	Bacteria	Firmicutes	Clostridia	Clostridiales				Elongation factor G	Translation elongation factor EFG/EF2	TRAFAC class translation factor GTPase superfamily		1	0	0	0	0	0	0	0	0	0	0	0
1A-dyr1-07_GL0009410	Bacteria	Firmicutes	Clostridia	Clostridiales				Bifunctional purine biosynthesis protein PurH	AICARFT/IMPCHase bienzyme	PurH family	2.1.2.3	0	0	0	1	0	0	0	0	0	0	0	0
1A-dyr1-07_GL0011389	Bacteria	Firmicutes	Clostridia	Clostridiales	Lachnospiraceae		Lachnospiraceae bacterium 28-4					0	0	3	0	0	3	1	1	0	0	0	0
1A-dyr1-07_GL0011507	Bacteria	Bacteroidetes	Bacteroidia	Bacteroidales				Internalin-J				0	0	4	0	0	1	0	0	6	1	0	1
1A-dyr1-07_GL0012078	Bacteria	Firmicutes	Clostridia	Clostridiales								1	0	1	8	0	0	0	0	0	0	0	0
1A-dyr1-07_GL0012198	Bacteria								DNA recombination and repair protein RecA			0	0	1	0	0	0	0	0	2	0	0	1
1A-dyr1-07_GL0014923	Bacteria	Bacteroidetes	Bacteroidia	Bacteroidales				Outer membrane protein Omp38		OmpA family		0	0	4	1	0	7	0	0	12	2	0	2
1A-dyr1-07_GL0015332	Bacteria	Firmicutes	Clostridia	Clostridiales				30S ribosomal protein S4	Ribosomal protein S4/S9	Universal ribosomal protein uS4 family		1	0	0	1	0	0	0	0	0	0	0	0
1A-dyr1-07_GL0015344	Bacteria	Firmicutes	Clostridia	Clostridiales				50S ribosomal protein L6	Ribosomal protein L6, bacterial-type	Universal ribosomal protein uL6 family		1	0	0	1	0	0	0	1	0	0	0	0
1A-dyr1-07_GL0015358	Bacteria	Firmicutes	Clostridia	Clostridiales				50S ribosomal protein L4	50S ribosomal protein uL4	Universal ribosomal protein uL4 family		2	2	3	3	1	2	1	1	3	2	0	1
1A-dyr1-07_GL0015566	Bacteria	Bacteroidetes	Bacteroidia	Bacteroidales								0	0	0	1	0	0	0	0	0	0	0	0
1A-dyr1-07_GL0015567	Bacteria	Bacteroidetes	Bacteroidia	Bacteroidales	Prevotellaceae	Prevotella	Prevotella sp. CAG:873					0	0	0	0	0	0	0	0	1	0	0	1
1A-dyr1-07_GL0016123	Bacteria	Bacteroidetes	Bacteroidia	Bacteroidales	Prevotellaceae	Prevotella						0	0	0	0	0	0	0	0	1	0	0	0
1A-dyr1-07_GL0017018	Bacteria	Firmicutes	Clostridia	Clostridiales	Lachnospiraceae	Blautia	Blautia obeum					0	0	0	0	0	1	0	0	0	0	0	0
1A-dyr1-07_GL0018542	Bacteria	Firmicutes	Clostridia	Clostridiales				Flagellin	Flagellin	Bacterial flagellin family		7	3	9	2	0	5	4	3	2	0	0	2
1A-dyr1-07_GL0020377	Bacteria	Bacteroidetes	Bacteroidia	Bacteroidales	Prevotellaceae	Prevotella	Prevotella sp. CAG:873	Minor extracellular protease vpr	Peptidase S8, subtilisin-related	Peptidase S8 family	3.4.21.-	0	0	0	0	0	1	0	0	1	0	0	1
1A-dyr1-07_GL0020724	Bacteria	Bacteroidetes	Bacteroidia	Bacteroidales				50S ribosomal protein L13	Ribosomal protein L13, bacterial-type	Universal ribosomal protein uL13 family		0	0	0	0	0	0	0	0	0	0	0	1
1A-dyr1-07_GL0020769	Bacteria	Bacteroidetes	Bacteroidia	Bacteroidales				50S ribosomal protein L25	Ribosomal protein L25	Bacterial ribosomal protein bL25 family		0	0	3	0	0	2	0	0	4	0	0	0
1A-dyr1-07_GL0021272	Bacteria	Firmicutes						Elongation factor Tu	Translation elongation factor EFTu/EF1A, bacterial/organelle	TRAFAC class translation factor GTPase superfamily		0	0	0	0	5	1	1	1	2	1	8	1
1A-dyr1-07_GL0021989	Bacteria	Firmicutes						50S ribosomal protein L18	Ribosomal protein L18/L5	Universal ribosomal protein uL18 family		0	0	1	0	0	0	0	0	0	0	0	0
1A-dyr1-07_GL0021990	Bacteria	Firmicutes	Clostridia	Clostridiales	Lachnospiraceae	Oribacterium		30S ribosomal protein S5	Ribosomal protein S5, bacterial-type	Universal ribosomal protein uS5 family		0	0	1	0	0	0	0	0	0	0	0	0
1A-dyr1-07_GL0022529	Bacteria	Firmicutes						3-hydroxybutyryl-CoA dehydrogenase	3-hydroxyacyl-CoA dehydrogenase	3-hydroxyacyl-CoA dehydrogenase family	1.1.1.157	0	1	0	0	0	0	0	0	0	0	0	0
1A-dyr1-07_GL0022531	Bacteria	Firmicutes	Clostridia	Clostridiales				Electron transfer flavoprotein	Electron transfer flavoprotein, beta subunit	ETF beta-subunit/FixA family		0	0	0	1	0	0	0	0	0	0	0	0
1A-dyr1-07_GL0022822	Bacteria	Bacteroidetes	Bacteroidia	Bacteroidales				Oligopeptidase A		Peptidase M3 family	3.4.24.70	0	0	0	0	0	0	0	0	1	0	0	0
1A-dyr1-07_GL0024415	Bacteria	Bacteroidetes	Bacteroidia	Bacteroidales	Prevotellaceae	Prevotella	Prevotella sp. CAG:873	TonB-dependent receptor SusC		TonB-dependent receptor family		0	0	28	0	2	17	0	0	34	2	0	14
1A-dyr1-07_GL0024567	Bacteria	Firmicutes	Clostridia	Clostridiales	Lachnospiraceae		Lachnospiraceae bacterium 28-4		Carbohydrate ABC transporter substrate-binding, CPR0540			0	2	9	0	5	0	0	0	2	0	0	0
1A-dyr1-07_GL0024711	Bacteria	Firmicutes	Clostridia	Clostridiales				L-ribulose-5-phosphate 4-epimerase	L-ribulose-5-phosphate 4-epimerase	Aldolase class II family	5.1.3.4	0	0	1	0	0	0	0	0	0	0	0	0
1A-dyr1-07_GL0024889	Bacteria	Firmicutes						50S ribosomal protein L21	Ribosomal protein L21-like	Bacterial ribosomal protein bL21 family		0	0	1	0	0	0	0	0	0	0	0	0
1A-dyr1-07_GL0024891	Bacteria	Firmicutes	Clostridia	Clostridiales				50S ribosomal protein L27	Ribosomal protein L27	Bacterial ribosomal protein bL27 family		0	2	0	2	0	0	1	2	0	0	0	0
1A-dyr1-07_GL0026222	Bacteria	Firmicutes	Clostridia	Clostridiales				Pyruvate-flavodoxin oxidoreductase	Pyruvate-flavodoxin oxidoreductase	NifJ family	1.2.7.-	4	1	0	2	0	0	0	0	0	0	0	0
1A-dyr1-07_GL0028607	Bacteria	Firmicutes										1	9	2	2	0	0	2	2	0	0	0	0
1A-dyr1-07_GL0030593	Bacteria	Firmicutes	Bacilli	Lactobacillales	Leuconostocaceae			50S ribosomal protein L5	Ribosomal protein L5, bacterial-type	Universal ribosomal protein uL5 family		1	0	0	0	0	0	0	0	0	0	0	0
1A-dyr1-07_GL0033098	Bacteria	Bacteroidetes	Bacteroidia	Bacteroidales	Bacteroidaceae	Bacteroides	Bacteroides sp. CAG:927					0	0	0	0	0	0	0	0	3	0	0	1
1A-dyr1-07_GL0035252	Bacteria	Bacteroidetes	Bacteroidia	Bacteroidales	Prevotellaceae	Prevotella	Prevotella enoeca	Purine nucleoside phosphorylase	Purine nucleoside phosphorylase I, inosine/guanosine-specific	PNP/MTAP phosphorylase family	2.4.2.1	0	0	3	0	0	1	0	0	4	0	0	2
1A-dyr1-07_GL0036066	Bacteria	Bacteroidetes	Bacteroidia	Bacteroidales	Prevotellaceae	Prevotella		Beta/alpha-amylase		Glycosyl hydrolase 14 family	3.2.1.2	0	0	7	1	0	11	0	0	4	0	0	6
1A-dyr1-07_GL0036517	Bacteria	Bacteroidetes	Bacteroidia	Bacteroidales	Prevotellaceae	Prevotella	Prevotella sp. CAG:873					0	0	0	0	0	0	0	0	1	0	0	0
1A-dyr1-07_GL0036593	Bacteria	Firmicutes	Clostridia	Clostridiales				Formate acetyltransferase	Formate acetyltransferase		2.3.1.54	0	1	1	0	0	0	0	0	0	0	0	0
1A-dyr1-07_GL0036641	Bacteria	Bacteroidetes	Bacteroidia	Bacteroidales	Prevotellaceae	Prevotella	Prevotella sp. CAG:1031	Glutamate decarboxylase	Glutamate decarboxylase	Group II decarboxylase family	4.1.1.15	0	0	2	1	1	0	0	0	4	0	0	0
1A-dyr1-07_GL0037785	Bacteria	Firmicutes	Clostridia	Clostridiales				CD4+ T-cell-stimulating antigen		BMP lipoprotein family		0	0	1	0	0	2	0	0	0	0	0	0
1A-dyr1-07_GL0041018	Bacteria	Bacteroidetes	Bacteroidia	Bacteroidales	Bacteroidaceae	Bacteroides	Bacteroides thetaiotaomicron	TonB-dependent receptor SusC		TonB-dependent receptor family		0	0	4	0	0	4	0	0	9	0	0	15
1A-dyr1-07_GL0044121	Bacteria	Firmicutes	Clostridia	Clostridiales	Lachnospiraceae			L-fucose isomerase	L-fucose isomerase	L-fucose isomerase family	5.3.1.25	0	0	1	0	0	0	0	0	0	0	0	0
1A-dyr1-07_GL0044123	Bacteria	Firmicutes	Clostridia	Clostridiales	Lachnospiraceae		Lachnospiraceae bacterium 28-4					0	0	1	0	0	0	0	0	0	0	0	0
1A-dyr1-07_GL0045702	Bacteria	Firmicutes						Branched-chain-amino-acid aminotransferase		Class-IV pyridoxal-phosphate-dependent aminotransferase family	2.6.1.42	1	0	0	0	0	0	0	0	0	0	0	0
1A-dyr1-07_GL0046887	Bacteria	Firmicutes	Clostridia	Clostridiales				50S ribosomal protein L24	Ribosomal protein L24	Universal ribosomal protein uL24 family		2	1	2	3	0	2	0	0	4	0	0	0
1A-dyr2-07_GL0003066	Bacteria	Firmicutes	Clostridia	Clostridiales	Eubacteriaceae	Eubacterium		Flagellin	Flagellin	Bacterial flagellin family		0	0	0	0	0	0	1	0	0	0	0	0
1A-dyr2-07_GL0003600	Bacteria	Bacteroidetes	Bacteroidia	Bacteroidales	Prevotellaceae	Prevotella		50S ribosomal protein L25	Ribosomal protein L25	Bacterial ribosomal protein bL25 family		6	2	4	3	4	19	4	6	4	5	0	4
1A-dyr2-07_GL0003676	Bacteria	Bacteroidetes	Bacteroidia	Bacteroidales				Superoxide dismutase	Manganese/iron superoxide dismutase	Iron/manganese superoxide dismutase family	1.15.1.1	0	1	0	0	0	2	0	2	4	2	0	3
1A-dyr2-07_GL0003757	Bacteria	Bacteroidetes	Bacteroidia	Bacteroidales				Thioredoxin reductase	Thioredoxin reductase	Class-II pyridine nucleotide-disulfide oxidoreductase family	1.8.1.9	0	0	0	1	0	0	0	0	0	2	0	0
1A-dyr2-07_GL0003799	Bacteria	Bacteroidetes	Bacteroidia	Bacteroidales				Oxalyl-CoA decarboxylase	Oxalyl-CoA decarboxylase	TPP enzyme family	4.1.1.8	0	0	0	0	0	0	1	1	0	0	0	0
1A-dyr2-07_GL0004691	Bacteria	Bacteroidetes	Bacteroidia	Bacteroidales	Bacteroidaceae	Bacteroides		Glutamate decarboxylase	Glutamate decarboxylase	Group II decarboxylase family	4.1.1.15	7	7	5	2	16	8	27	30	15	8	4	9
1A-dyr2-07_GL0004758	Bacteria	Bacteroidetes	Bacteroidia	Bacteroidales				30S ribosomal protein S9	Ribosomal protein S9, bacterial/plastid	Universal ribosomal protein uS9 family		0	0	0	0	0	1	0	0	0	0	0	0
1A-dyr2-07_GL0004759	Bacteria	Bacteroidetes	Bacteroidia	Bacteroidales				50S ribosomal protein L13	Ribosomal protein L13, bacterial-type	Universal ribosomal protein uL13 family		0	0	0	0	0	1	0	0	2	1	0	0
1A-dyr2-07_GL0007484	Bacteria	Firmicutes	Clostridia	Clostridiales				Glutamate dehydrogenase	Glutamate dehydrogenase	Glu/Leu/Phe/Val dehydrogenases family	1.4.1.2	1	0	0	0	0	0	0	0	0	0	0	0
1A-dyr2-07_GL0007770	Bacteria	Firmicutes	Clostridia	Clostridiales				30S ribosomal protein S3	Ribosomal protein S3, bacterial	Universal ribosomal protein uS3 family		6	3	7	9	3	0	2	2	1	2	0	0
1A-dyr2-07_GL0013677	Bacteria	Deferribacteres	Deferribacteres	Deferribacterales	Deferribacteraceae			Glyceraldehyde-3-phosphate dehydrogenase	Glyceraldehyde/Erythrose phosphate dehydrogenase family	Glyceraldehyde-3-phosphate dehydrogenase family	1.2.1.12	0	0	0	0	0	0	0	2	0	0	1	0
1A-dyr2-07_GL0013684	Bacteria							ATP synthase	ATPase, F1 complex, beta subunit	ATPase alpha/beta chains family	3.6.3.14	0	0	1	0	0	0	5	0	2	0	0	0
1A-dyr2-07_GL0015217	Bacteria	Bacteroidetes	Bacteroidia	Bacteroidales				Protein AroA(G)		Class-I DAHP synthase family	2.5.1.54	0	0	0	0	0	3	0	0	1	0	0	0
1A-dyr2-07_GL0017511	Bacteria	Firmicutes						Phosphoenolpyruvate carboxykinase	Phosphoenolpyruvate carboxykinase, ATP-utilising	Phosphoenolpyruvate carboxykinase (ATP) family	4.1.1.49	0	0	0	0	0	2	0	0	0	0	0	0
1A-dyr2-07_GL0021152	Bacteria	Bacteroidetes	Bacteroidia	Bacteroidales				Glutamate dehydrogenase	Glutamate dehydrogenase	Glu/Leu/Phe/Val dehydrogenases family	1.4.1.3	0	0	1	0	0	0	0	0	3	0	0	0
1A-dyr2-07_GL0021233	Bacteria	Bacteroidetes	Bacteroidia	Bacteroidales				50S ribosomal protein L31	Ribosomal protein L31 type B	Bacterial ribosomal protein bL31 family		3	3	0	1	3	1	3	2	3	2	0	0
1A-dyr2-07_GL0022239	Bacteria	Bacteroidetes	Bacteroidia	Bacteroidales				Xylose isomerase	Xylose isomerase, bacterial-type	Xylose isomerase family	5.3.1.5	0	0	2	6	6	7	1	1	35	15	1	13
1A-dyr2-07_GL0023942	Bacteria	Bacteroidetes	Bacteroidia	Bacteroidales	Bacteroidaceae	Bacteroides		TonB-dependent receptor SusC		TonB-dependent receptor family		0	0	1	0	0	0	2	2	2	1	0	2
1A-dyr2-07_GL0024406	Bacteria	Bacteroidetes	Bacteroidia	Bacteroidales	Bacteroidaceae	Bacteroides		TonB-dependent receptor SusC		TonB-dependent receptor family		0	0	0	0	0	0	0	0	0	0	2	0
1A-dyr2-07_GL0025210	Bacteria	Bacteroidetes	Bacteroidia	Bacteroidales				Propionyl-CoA carboxylase		AccD/PCCB family	6.4.1.3	0	0	0	0	0	0	0	0	0	2	0	0
1A-dyr2-07_GL0025223	Bacteria	Bacteroidetes	Bacteroidia	Bacteroidales	Bacteroidaceae	Bacteroides		TonB-dependent receptor SusC		TonB-dependent receptor family		0	0	0	0	0	0	0	1	0	0	0	0
1A-dyr2-07_GL0025228	Bacteria	Bacteroidetes	Bacteroidia	Bacteroidales				Altronate oxidoreductase		Mannitol dehydrogenase family	1.1.1.58	0	0	0	0	1	0	0	0	0	0	0	0
1A-dyr2-07_GL0025230	Bacteria	Bacteroidetes	Bacteroidia	Bacteroidales				Uronate isomerase	Uronate isomerase	Metallo-dependent hydrolases superfamily	5.3.1.12	0	1	0	0	0	0	1	2	0	0	0	0
1A-dyr2-07_GL0025240	Bacteria	Bacteroidetes	Bacteroidia	Bacteroidales				Phosphoglucomutase		Phosphohexose mutase family	5.4.2.2	2	1	0	0	0	0	1	1	0	0	0	0
1A-dyr2-07_GL0027017	Bacteria	Firmicutes	Clostridia	Clostridiales				50S ribosomal protein L10	Ribosomal protein L10	Universal ribosomal protein uL10 family		4	3	4	3	5	5	3	7	2	3	8	0
1A-dyr2-07_GL0028323	Bacteria	Bacteroidetes	Bacteroidia	Bacteroidales				50S ribosomal protein L22	Ribosomal protein L22, bacterial/chloroplast-type	Universal ribosomal protein uL22 family		1	0	1	2	2	0	0	1	2	2	0	0
1A-dyr2-07_GL0028364	Bacteria	Bacteroidetes	Bacteroidia	Bacteroidales								1	0	0	0	3	0	0	3	2	0	0	0
1A-dyr2-07_GL0031880	Bacteria	Firmicutes	Clostridia	Clostridiales				50S ribosomal protein L19	Ribosomal protein L19	Bacterial ribosomal protein bL19 family		1	0	0	2	0	0	0	0	0	0	0	0
1A-dyr2-07_GL0033201	Bacteria	Firmicutes	Clostridia	Clostridiales				Glutamate dehydrogenase	Glutamate dehydrogenase	Glu/Leu/Phe/Val dehydrogenases family	1.4.1.2	1	0	1	0	0	1	0	2	0	0	0	0
1A-dyr2-07_GL0034547	Bacteria	Firmicutes	Clostridia	Clostridiales				Phosphoglycerate mutase	Phosphoglycerate mutase, 2,3-bisphosphoglycerate-independent	BPG-independent phosphoglycerate mutase family	5.4.2.12	2	0	0	2	0	0	0	0	0	0	0	0
1A-dyr2-07_GL0035599	Bacteria	Bacteroidetes	Bacteroidia	Bacteroidales	Tannerellaceae	Parabacteroides		RNA polymerase	DNA-directed RNA polymerase, subunit beta-prime	RNA polymerase beta' chain family	2.7.7.6	1	0	1	0	0	2	1	1	2	1	0	0
1A-dyr2-07_GL0037974	Bacteria	Firmicutes	Clostridia	Clostridiales				Xylitol-binding protein		Bacterial solute-binding protein 2 family		1	0	0	0	1	0	0	0	0	0	0	0
1A-dyr2-07_GL0038079	Bacteria	Bacteroidetes	Bacteroidia	Bacteroidales				50S ribosomal protein L23	Ribosomal protein L25/L23	Universal ribosomal protein uL23 family		8	3	5	4	2	13	8	7	9	10	1	12
1A-dyr2-07_GL0038518	Bacteria	Bacteroidetes	Bacteroidia	Bacteroidales	Prevotellaceae	Prevotella		Glutamine--tRNA ligase	Glutamine-tRNA ligase, bacterial	Class-I aminoacyl-tRNA synthetase family	6.1.1.18	0	0	0	0	0	0	0	0	0	1	0	0
1A-dyr2-07_GL0038618	Bacteria	Firmicutes	Clostridia	Clostridiales				Phosphoglucomutase		Phosphohexose mutase family	5.4.2.2	0	0	1	0	0	0	0	0	0	0	0	0
1A-dyr2-07_GL0038858	Bacteria	Firmicutes	Clostridia	Clostridiales				50S ribosomal protein L30	Ribosomal protein L30, bacterial-type	Universal ribosomal protein uL30 family		0	0	0	1	0	0	0	0	0	0	0	0
1A-dyr2-07_GL0039969	Bacteria	Bacteroidetes	Bacteroidia	Bacteroidales	Tannerellaceae	Parabacteroides		10 kDa chaperonin	Chaperonin Cpn10	GroES chaperonin family		0	0	0	1	0	0	0	0	0	1	0	1
1A-dyr2-07_GL0040105	Bacteria	Bacteroidetes	Bacteroidia	Bacteroidales				TonB-dependent receptor SusC		TonB-dependent receptor family		2	0	0	0	0	0	0	0	0	0	0	0
1A-dyr2-07_GL0040240	Bacteria	Firmicutes	Clostridia	Clostridiales				Transaldolase		Transaldolase family	2.2.1.2	0	0	0	1	0	0	0	0	0	0	0	0
1A-dyr2-07_GL0043754	Bacteria	Firmicutes	Clostridia	Clostridiales	Lachnospiraceae			Acyl carrier protein	Acyl carrier protein (ACP)	Acyl carrier protein (ACP) family		0	0	1	0	0	0	0	0	0	0	0	0
1A-dyr2-07_GL0043963	Bacteria	Bacteroidetes	Bacteroidia	Bacteroidales	Prevotellaceae	Prevotella		TonB-dependent receptor SusC		TonB-dependent receptor family		0	0	9	1	1	1	0	0	11	1	0	1
1A-dyr2-07_GL0046315	Bacteria	Bacteroidetes	Bacteroidia	Bacteroidales								0	0	0	0	0	0	0	0	1	1	0	0
1A-dyr2-07_GL0046678	Bacteria	Bacteroidetes	Bacteroidia	Bacteroidales	Bacteroidaceae	Bacteroides		TonB-dependent receptor SusC		TonB-dependent receptor family		0	0	0	0	0	0	0	0	0	1	0	0
1A-dyr2-07_GL0046703	Bacteria	Firmicutes	Clostridia	Clostridiales	Ruminococcaceae	Anaerotruncus	Anaerotruncus sp. G3(2012)	Electron transfer flavoprotein	Electron transfer flavoprotein, beta subunit	ETF beta-subunit/FixA family		3	2	2	2	0	0	2	3	1	0	0	0
1A-dyr2-07_GL0047782	Bacteria	Bacteroidetes	Bacteroidia	Bacteroidales				Phosphate acetyltransferase		Phosphate acetyltransferase and butyryltransferase family	2.3.1.8	0	0	0	0	0	1	0	0	1	0	0	0
1A-dyr2-07_GL0047792	Bacteria							60 kDa chaperonin		Chaperonin (HSP60) family		0	0	0	0	0	0	0	0	0	1	0	0
1A-dyr2-07_GL0051244	Bacteria	Firmicutes	Clostridia	Clostridiales	Clostridiaceae	Clostridium	Clostridium sp. CAG:58	Glutathione-binding protein GsiB	Peptide/nickel binding protein, MppA-type	Bacterial solute-binding protein 5 family		1	0	0	0	0	0	0	0	0	0	0	0
1A-dyr2-07_GL0051597	Bacteria	Firmicutes	Clostridia	Clostridiales				Ketol-acid reductoisomerase		Ketol-acid reductoisomerase family	1.1.1.86	41	21	17	32	18	32	18	13	10	19	15	19
1A-dyr2-07_GL0051691	Bacteria	Firmicutes	Clostridia	Clostridiales	Clostridiaceae	Clostridium		D-galactose-binding periplasmic protein		Bacterial solute-binding protein 2 family		0	3	1	0	1	1	2	4	0	0	0	0
1A-dyr2-07_GL0052456	Bacteria	Deferribacteres	Deferribacteres	Deferribacterales	Deferribacteraceae			Fructose-bisphosphate aldolase	Fructose-1,6-bisphosphate aldolase, class 2	Class II fructose-bisphosphate aldolase family	4.1.2.13	2	2	0	2	2	2	2	1	1	0	0	0
1A-dyr2-07_GL0058232	Bacteria	Bacteroidetes	Bacteroidia	Bacteroidales				NADH-quinone oxidoreductase		Complex I 30 kDa subunit family	1.6.5.11	0	0	1	0	0	1	0	0	0	0	0	0
1A-dyr2-07_GL0062613	Bacteria	Bacteroidetes	Bacteroidia	Bacteroidales	Bacteroidaceae	Bacteroides		Altronate oxidoreductase	Altronate oxidoreductase	Mannitol dehydrogenase family	1.1.1.58	0	0	1	0	0	0	0	0	0	0	0	0
1A-dyr2-07_GL0063277	Bacteria	Bacteroidetes	Bacteroidia	Bacteroidales				Transcription termination/antitermination protein NusA	Transcription termination/antitermination protein NusA, bacterial	NusA family		0	0	0	0	0	1	0	0	1	1	0	2
1A-dyr2-07_GL0068062	Bacteria	Bacteroidetes	Bacteroidia	Bacteroidales					Endonuclease relaxase, MobA/VirD2			0	0	0	0	0	0	0	0	0	1	0	0
1A-dyr2-07_GL0068242	Bacteria	Firmicutes	Clostridia	Clostridiales				Glutaconate CoA-transferase		3-oxoacid CoA-transferase subunit B family	2.8.3.12	0	0	1	4	0	0	0	0	0	0	0	0
1A-dyr2-07_GL0068617	Bacteria	Firmicutes						Acyl-CoA dehydrogenase, short-chain specific	P-type ATPase, subfamily IB	Acyl-CoA dehydrogenase family	1.3.8.1	0	0	0	1	0	0	0	0	0	0	0	0
1A-dyr2-07_GL0068618	Bacteria							3-hydroxybutyryl-CoA dehydrogenase	3-hydroxyacyl-CoA dehydrogenase	3-hydroxyacyl-CoA dehydrogenase family	1.1.1.157	0	0	0	2	0	0	0	1	0	0	0	0
1A-dyr2-07_GL0069883	Bacteria	Firmicutes	Clostridia	Clostridiales				50S ribosomal protein L13	Ribosomal protein L13, bacterial-type	Universal ribosomal protein uL13 family		0	0	2	3	0	2	0	0	0	0	0	0
1A-dyr2-07_GL0071652	Bacteria	Bacteroidetes	Bacteroidia	Bacteroidales				Translation initiation factor IF-2	Translation initiation factor aIF-2, bacterial-like	TRAFAC class translation factor GTPase superfamily		2	0	0	0	0	0	0	0	0	0	0	0
1A-dyr2-07_GL0073121	Bacteria	Firmicutes	Clostridia	Clostridiales				30S ribosomal protein S10	Ribosomal protein S10	Universal ribosomal protein uS10 family		0	0	0	2	0	0	0	0	0	0	0	0
1A-dyr2-07_GL0073393	Bacteria	Firmicutes	Clostridia	Clostridiales	Clostridiaceae	Clostridium						1	0	1	1	1	1	1	1	0	0	0	0
1A-dyr2-07_GL0073800	Bacteria	Bacteroidetes	Bacteroidia	Bacteroidales	Porphyromonadaceae	Porphyromonas		30S ribosomal protein S1	Ribosomal protein S1	Bacterial ribosomal protein bS1 family		7	2	4	4	0	13	3	4	3	8	0	1
1A-dyr2-07_GL0078881	Bacteria	Bacteroidetes	Bacteroidia	Bacteroidales								0	0	1	0	1	6	0	1	1	0	0	4
1A-dyr2-07_GL0078938	Bacteria	Bacteroidetes						Motility protein	HAD-superfamily hydrolase, subfamily IIB	MotB family		0	0	0	0	2	0	0	0	0	0	0	0
1A-dyr2-07_GL0080700	Bacteria	Firmicutes	Clostridia	Clostridiales			Clostridiales bacterium VE202-15					4	0	2	0	2	1	0	0	0	1	0	0
1A-dyr2-07_GL0081141	Bacteria	Firmicutes	Clostridia	Clostridiales				30S ribosomal protein S9	Ribosomal protein S9, bacterial/plastid	Universal ribosomal protein uS9 family		2	0	0	2	0	0	0	0	0	0	0	0
1A-dyr2-07_GL0081225	Bacteria	Firmicutes	Clostridia	Clostridiales				Triosephosphate isomerase	Triosephosphate isomerase, bacterial/eukaryotic	Triosephosphate isomerase family	5.3.1.1	2	0	0	0	0	0	0	0	0	0	0	0
1A-dyr2-07_GL0081581	Bacteria	Firmicutes	Clostridia	Clostridiales	Clostridiaceae	Clostridium		60 kDa chaperonin		Chaperonin (HSP60) family		0	0	0	1	0	1	0	0	0	0	0	0
1A-dyr3-06_GL0009087	Bacteria	Bacteroidetes	Bacteroidia	Bacteroidales				Alkyl hydroperoxide reductase		AhpC/TSA family	1.11.1.15	0	0	0	4	0	2	0	0	0	3	0	0
1A-dyr3-06_GL0009310	Bacteria	Bacteroidetes	Bacteroidia	Bacteroidales								4	0	0	0	0	0	1	0	0	0	0	0
1A-dyr3-06_GL0011735	Bacteria	Bacteroidetes	Bacteroidia	Bacteroidales				Phosphoserine aminotransferase	Phosphoserine aminotransferase	Class-V pyridoxal-phosphate-dependent aminotransferase family	2.6.1.52	0	0	0	0	0	0	0	1	2	1	0	0
1A-dyr3-06_GL0022943	Bacteria	Bacteroidetes	Bacteroidia	Bacteroidales	Porphyromonadaceae	Parabacteroides	Parabacteroides goldsteinii	TonB-dependent receptor SusC		TonB-dependent receptor family		0	0	0	0	0	0	0	0	1	0	0	0
1A-dyr3-06_GL0023343	Bacteria	Firmicutes	Clostridia	Clostridiales			Clostridiales bacterium VE202-15					2	0	1	0	0	0	0	0	0	0	0	0
1A-dyr3-06_GL0026197	Bacteria	Firmicutes	Clostridia	Clostridiales				Fructose-bisphosphate aldolase	Fructose-1,6-bisphosphate aldolase, class 2	Class II fructose-bisphosphate aldolase family	4.1.2.13	0	0	5	9	2	4	1	0	1	0	0	0
1A-dyr3-06_GL0029045	Bacteria	Bacteroidetes	Bacteroidia	Bacteroidales	Bacteroidaceae	Bacteroides		Xylose isomerase	Xylose isomerase, bacterial-type	Xylose isomerase family	5.3.1.5	6	0	0	0	0	0	5	2	0	0	0	0
1A-dyr3-06_GL0030143	Bacteria	Firmicutes	Clostridia	Clostridiales	Lachnospiraceae			Glyceraldehyde-3-phosphate dehydrogenase	Glyceraldehyde/Erythrose phosphate dehydrogenase family	Glyceraldehyde-3-phosphate dehydrogenase family	1.2.1.12	0	1	1	1	0	1	0	0	0	0	0	0
1A-dyr3-06_GL0032926	Bacteria	Firmicutes										0	0	0	1	0	0	0	0	0	0	0	0
1A-dyr3-06_GL0033285	Bacteria	Bacteroidetes	Bacteroidia	Bacteroidales	Bacteroidaceae	Bacteroides		TonB-dependent receptor SusC		TonB-dependent receptor family		0	0	1	0	0	1	0	0	0	1	0	0
1A-dyr3-06_GL0034062	Bacteria	Bacteroidetes	Bacteroidia	Bacteroidales	Bacteroidaceae	Bacteroides	Bacteroides thetaiotaomicron	TonB-dependent receptor SusC		TonB-dependent receptor family		0	0	0	0	1	0	0	0	0	0	0	0
1A-dyr3-06_GL0057651	Bacteria	Firmicutes	Clostridia	Clostridiales					CO dehydrogenase/acetyl-CoA synthase complex beta subunit			0	0	2	2	0	0	0	0	0	0	0	0
1A-dyr3-07_GL0008722	Bacteria	Bacteroidetes	Bacteroidia	Bacteroidales				30S ribosomal protein S6	Ribosomal protein S6, plastid/chloroplast	Bacterial ribosomal protein bS6 family		0	0	0	0	0	0	0	0	1	0	0	0
1A-dyr3-07_GL0011208	Bacteria	Firmicutes	Clostridia	Clostridiales	Lachnospiraceae	Oribacterium		50S ribosomal protein L7/L12	Ribosomal protein L7/L12	Bacterial ribosomal protein bL12 family		0	0	3	0	0	0	0	0	0	0	0	0
1A-dyr3-07_GL0035252	Bacteria	Bacteroidetes	Bacteroidia	Bacteroidales	Bacteroidaceae	Bacteroides		30S ribosomal protein S3	Ribosomal protein S3, bacterial	Universal ribosomal protein uS3 family		1	1	0	1	1	0	1	1	0	1	0	0
1A-dyr4-07_GL0000028	Bacteria	Firmicutes	Clostridia	Clostridiales				Pyruvate, phosphate dikinase	Pyruvate, phosphate dikinase	PEP-utilizing enzyme family	2.7.9.1	1	1	1	1	1	0	0	0	0	0	0	0
1A-dyr4-07_GL0000364	Bacteria	Firmicutes	Clostridia	Clostridiales				Acyl-CoA dehydrogenase, short-chain specific		Acyl-CoA dehydrogenase family	1.3.8.1	3	0	0	0	0	0	0	0	0	0	0	0
1A-dyr4-07_GL0001069	Bacteria	Firmicutes	Clostridia	Clostridiales	Clostridiaceae	Hungatella	Hungatella hathewayi					0	0	1	0	0	0	0	0	0	0	0	0
1A-dyr4-07_GL0002546	Bacteria	Firmicutes	Clostridia	Clostridiales	Eubacteriaceae	Eubacterium	Eubacterium plexicaudatum					113	18	0	0	0	0	12	11	0	0	0	0
1A-dyr4-07_GL0003308	Bacteria	Firmicutes	Clostridia	Clostridiales				50S ribosomal protein L14	Ribosomal protein L14, bacterial-type	Universal ribosomal protein uL14 family		1	0	0	2	0	0	0	0	0	0	0	0
1A-dyr4-07_GL0004977	Bacteria	Firmicutes	Clostridia	Clostridiales	Eubacteriaceae	Eubacterium	Eubacterium plexicaudatum					1	1	0	0	0	0	0	0	0	0	0	0
1A-dyr4-07_GL0005269	Bacteria	Firmicutes	Clostridia	Clostridiales	Lachnospiraceae			Flagellar basal-body rod protein FlgG	Fagellar hook-basal body protein, FlgE/F/G	Flagella basal body rod proteins family		0	0	0	1	0	0	0	0	0	0	0	0
1A-dyr4-07_GL0005560	Bacteria	Bacteroidetes	Bacteroidia	Bacteroidales	Bacteroidaceae	Bacteroides	Bacteroides sp. CAG:927	Phosphatidylserine decarboxylase proenzyme		Phosphatidylserine decarboxylase family	4.1.1.65	0	0	0	0	5	0	0	0	0	0	3	0
1A-dyr4-07_GL0005967	Bacteria	Firmicutes	Bacilli	Lactobacillales				60 kDa chaperonin		Chaperonin (HSP60) family		1	0	0	0	0	0	0	0	0	0	0	0
1A-dyr4-07_GL0006102	Bacteria	Firmicutes	Clostridia	Clostridiales				Glycogen biosynthesis protein GlgD	Glucose-1-phosphate adenylyltransferase, GlgD subunit	Bacterial/plant glucose-1-phosphate adenylyltransferase family		1	0	0	0	0	0	0	0	0	0	0	0
1A-dyr4-07_GL0006985	Bacteria	Firmicutes	Clostridia	Clostridiales				10 kDa chaperonin	Chaperonin Cpn10	GroES chaperonin family		0	0	0	1	0	0	0	0	0	0	0	0
1A-dyr4-07_GL0008437	Bacteria	Firmicutes	Clostridia	Clostridiales				Glutamine-binding protein		Bacterial solute-binding protein 3 family		0	0	1	0	0	0	0	0	0	0	0	0
1A-dyr4-07_GL0011496	Bacteria	Firmicutes						ABC transporter permease protein		Binding-protein-dependent transport system permease family		0	0	1	0	0	0	0	0	0	0	0	0
1A-dyr4-07_GL0011766	Bacteria	Firmicutes	Clostridia	Clostridiales								0	0	1	0	0	0	0	0	0	0	0	0
1A-dyr4-07_GL0016746	Bacteria	Bacteroidetes	Bacteroidia	Bacteroidales	Prevotellaceae	Prevotella	Prevotella disiens	50S ribosomal protein L4	50S ribosomal protein uL4	Universal ribosomal protein uL4 family		0	0	2	1	2	3	0	0	3	1	1	4
1A-dyr4-07_GL0018273	Bacteria	Firmicutes	Clostridia	Clostridiales								0	0	0	1	0	0	0	0	0	0	0	0
1A-dyr4-07_GL0019775	Bacteria	Firmicutes	Clostridia	Clostridiales	Eubacteriaceae	Eubacterium	Eubacterium plexicaudatum					0	0	0	2	0	0	0	0	0	0	0	0
1A-dyr4-07_GL0020519	Bacteria	Firmicutes	Clostridia	Clostridiales				GTP pyrophosphokinase		RelA/SpoT family	2.7.6.5	0	0	0	1	0	0	0	0	0	0	0	0
1A-dyr4-07_GL0022802	Bacteria	Firmicutes	Clostridia	Clostridiales				Pyruvate, phosphate dikinase	Pyruvate, phosphate dikinase	PEP-utilizing enzyme family	2.7.9.1	3	0	0	4	0	0	0	0	0	0	0	0
1A-dyr4-07_GL0023556	Bacteria	Firmicutes						60 kDa chaperonin		Chaperonin (HSP60) family		10	1	0	0	0	0	0	0	0	0	0	0
1A-dyr4-07_GL0024928	Bacteria	Firmicutes	Clostridia	Clostridiales					Beta propeller domain-containing family			2	0	0	0	0	0	0	0	0	0	0	0
1A-dyr4-07_GL0026091	Bacteria	Firmicutes	Clostridia	Clostridiales				Flagellin	Flagellin	Bacterial flagellin family		2	0	0	2	2	0	2	1	2	4	0	0
1A-dyr4-07_GL0026532	Bacteria	Firmicutes	Clostridia	Clostridiales				LL-diaminopimelate aminotransferase	LL-diaminopimelate aminotransferase	Class-I pyridoxal-phosphate-dependent aminotransferase family	2.6.1.83	2	0	0	0	0	0	0	0	0	0	0	0
1A-dyr4-07_GL0028776	Bacteria	Firmicutes	Clostridia	Clostridiales	Eubacteriaceae	Eubacterium	Eubacterium plexicaudatum	Maltodextrin import ATP-binding protein		ABC transporter superfamily	3.6.3.-	8	0	0	0	0	0	0	0	0	0	0	0
1A-dyr4-07_GL0030450	Bacteria	Firmicutes						Anaerobic sulfite reductase	Sulphite reductase, subunit B	PyrK family		0	0	5	1	0	1	0	0	0	0	0	0
1A-dyr4-07_GL0031946	Bacteria	Firmicutes	Clostridia	Clostridiales	Eubacteriaceae	Eubacterium	Eubacterium plexicaudatum	Pyruvate-flavodoxin oxidoreductase	Pyruvate-flavodoxin oxidoreductase	NifJ family	1.2.7.-	16	0	0	20	0	0	0	0	0	0	0	0
1A-dyr4-07_GL0032484	Bacteria	Firmicutes						Ketol-acid reductoisomerase		Ketol-acid reductoisomerase family	1.1.1.86	0	0	0	2	0	0	0	0	0	0	0	0
1A-dyr4-07_GL0032846	Bacteria	Bacteroidetes	Bacteroidia	Bacteroidales	Prevotellaceae	Prevotella		50S ribosomal protein L2	Ribosomal protein L2, bacterial/organellar-type	Universal ribosomal protein uL2 family		12	3	0	9	0	0	0	0	0	0	0	0
1A-dyr4-07_GL0032847	Bacteria	Firmicutes	Clostridia	Clostridiales	Eubacteriaceae	Eubacterium	Eubacterium plexicaudatum	30S ribosomal protein S19	Ribosomal protein S19, bacterial-type	Universal ribosomal protein uS19 family		2	0	0	3	0	0	0	0	0	0	0	0
1A-dyr4-07_GL0032848	Bacteria	Firmicutes						50S ribosomal protein L22	Ribosomal protein L22, bacterial/chloroplast-type	Universal ribosomal protein uL22 family		10	8	3	5	3	2	3	2	2	3	1	0
1A-dyr4-07_GL0032858	Bacteria	Firmicutes						50S ribosomal protein L18	Ribosomal protein L18/L5	Universal ribosomal protein uL18 family		2	0	0	0	0	0	0	0	0	0	0	0
1A-dyr4-07_GL0036402	Bacteria	Firmicutes	Clostridia	Clostridiales				Amino-acid-binding protein		Bacterial solute-binding protein 3 family		0	0	2	3	0	2	0	0	0	0	0	0
1A-dyr4-07_GL0038380	Bacteria	Firmicutes	Clostridia	Clostridiales	Eubacteriaceae	Eubacterium	Eubacterium plexicaudatum					0	0	0	9	0	0	0	0	0	0	0	0
1A-dyr4-07_GL0038864	Bacteria	Firmicutes						Branched-chain-amino-acid aminotransferase		Class-IV pyridoxal-phosphate-dependent aminotransferase family	2.6.1.42	2	0	0	0	0	0	0	0	0	0	0	0
1A-dyr4-07_GL0040112	Bacteria	Firmicutes	Clostridia	Clostridiales				Chaperone protein DnaK	Heat shock protein 70 family	Heat shock protein 70 family		1	0	0	0	0	0	0	0	0	0	0	0
1A-dyr4-07_GL0042683	Bacteria							Acetylornithine aminotransferase		Class-III pyridoxal-phosphate-dependent aminotransferase family	2.6.1.11	1	0	1	1	2	1	0	0	0	0	0	0
1A-dyr4-07_GL0044078	Bacteria								Glycoside hydrolase, family 2			2	0	0	0	0	0	0	0	0	0	0	0
1A-dyr4-07_GL0046734	Bacteria	Firmicutes	Clostridia	Clostridiales				L-arabinose transport system permease		Binding-protein-dependent transport system permease family		0	0	0	3	0	0	0	0	0	0	0	0
1A-dyr4-07_GL0046736	Bacteria	Firmicutes	Clostridia	Clostridiales	Eubacteriaceae	Eubacterium	Eubacterium plexicaudatum					0	0	0	9	0	0	0	0	0	0	0	0
1A-dyr4-07_GL0047701	Bacteria	Spirochaetes	Spirochaetia	Spirochaetales	Spirochaetaceae	Treponema	Treponema saccharophilum	Oligopeptide-binding protein	Peptide/nickel binding protein, MppA-type	Bacterial solute-binding protein 5 family		4	0	0	0	0	0	0	0	0	0	0	0
1A-dyr4-07_GL0048206	Bacteria	Firmicutes	Clostridia	Clostridiales				Phosphate propanoyltransferase	Phosphate propanoyltransferase	PduL family	2.3.1.222	0	0	1	0	0	0	0	0	0	0	0	0
1A-dyr4-07_GL0048319	Bacteria	Firmicutes	Clostridia	Clostridiales				30S ribosomal protein S4	Ribosomal protein S4/S9	Universal ribosomal protein uS4 family		0	0	4	0	0	0	0	0	0	0	0	0
1A-dyr4-07_GL0048670	Bacteria	Firmicutes	Clostridia	Clostridiales	Eubacteriaceae	Eubacterium	Eubacterium plexicaudatum					250	64	0	0	0	0	64	33	0	0	0	0
1A-dyr4-07_GL0048671	Bacteria	Firmicutes	Clostridia	Clostridiales	Eubacteriaceae	Eubacterium	Eubacterium plexicaudatum					28	5	0	0	0	0	12	2	0	0	0	0
1A-dyr4-07_GL0048800	Bacteria	Firmicutes	Clostridia	Clostridiales	Eubacteriaceae	Eubacterium	Eubacterium plexicaudatum	Methyl-accepting chemotaxis protein	Chemotaxis methyl-accepting receptor			0	0	0	1	0	0	0	0	0	0	0	0
1A-dyr4-07_GL0048823	Bacteria	Firmicutes	Clostridia	Clostridiales				M18 family aminopeptidase		Peptidase M18 family	3.4.11.-	1	0	0	0	0	0	0	0	0	0	0	0
1A-dyr4-07_GL0048829	Bacteria	Firmicutes	Clostridia	Clostridiales	Eubacteriaceae	Eubacterium		Fructose-bisphosphate aldolase	Fructose-1,6-bisphosphate aldolase, class 2	Class II fructose-bisphosphate aldolase family	4.1.2.13	2	0	0	0	0	0	0	0	0	0	0	0
1A-dyr4-07_GL0050571	Bacteria	Firmicutes	Clostridia	Clostridiales	Eubacteriaceae	Eubacterium	Eubacterium plexicaudatum	50S ribosomal protein L17	Ribosomal protein L17	Bacterial ribosomal protein bL17 family		1	0	0	1	0	0	0	0	0	0	0	0
1A-dyr4-07_GL0051948	Bacteria	Firmicutes	Clostridia	Clostridiales				O-acetylserine sulfhydrylase	Cysteine synthase CysK	Cysteine synthase/cystathionine beta-synthase family	2.5.1.47	0	0	0	1	0	0	0	0	0	0	0	0
1A-dyr4-07_GL0052015	Bacteria	Firmicutes	Clostridia	Clostridiales	Eubacteriaceae	Eubacterium	Eubacterium plexicaudatum	Glycogen synthase	Bacterial/plant glycogen synthase	Glycosyltransferase 1 family	2.4.1.21	2	0	0	1	0	0	0	0	0	0	0	0
1A-dyr4-07_GL0054230	Bacteria	Firmicutes						Reverse rubrerythrin			1.11.1.1	1	0	0	0	0	0	0	0	0	0	0	0
1A-dyr4-07_GL0054244	Bacteria	Firmicutes						Glucose/galactose-binding lipoprotein		Bacterial solute-binding protein 2 family		7	1	0	0	0	0	1	1	0	0	0	0
1A-dyr4-07_GL0054271	Bacteria	Firmicutes	Clostridia	Clostridiales	Eubacteriaceae	Eubacterium	Eubacterium plexicaudatum	Cyclic-di-AMP phosphodiesterase GdpP		GdpP/PdeA phosphodiesterase family	3.1.4.-	0	0	0	0	1	0	0	0	0	0	0	0
1A-dyr4-07_GL0054276	Bacteria	Firmicutes	Clostridia	Clostridiales				30S ribosomal protein S6	Ribosomal protein S6, plastid/chloroplast	Bacterial ribosomal protein bS6 family		1	0	0	0	0	0	0	0	0	0	0	0
1A-dyr4-07_GL0055234	Bacteria	Firmicutes	Clostridia	Clostridiales	Lachnospiraceae	Roseburia		Elongation factor G	Translation elongation factor EFG/EF2	TRAFAC class translation factor GTPase superfamily		1	0	0	0	0	0	0	0	0	0	0	0
1A-dyr4-07_GL0055881	Bacteria	Firmicutes	Clostridia	Clostridiales				(R)-2-hydroxyglutaryl-CoA dehydratase	2-hydroxyglutaryl-CoA dehydratase, D-component	FldB/FldC dehydratase alpha/beta subunit family	4.2.1.-	0	0	1	1	0	0	0	0	0	0	0	0
1A-dyr4-07_GL0057256	Bacteria	Firmicutes	Clostridia	Clostridiales				50S ribosomal protein L3	Ribosomal protein L3, bacterial/organelle-type	Universal ribosomal protein uL3 family		0	0	0	2	0	0	0	0	0	0	0	0
1A-dyr4-07_GL0061974	Bacteria	Firmicutes	Clostridia	Clostridiales				30S ribosomal protein S13	Ribosomal protein S13, bacterial-type	Universal ribosomal protein uS13 family		0	0	2	0	0	0	0	0	0	0	0	0
1A-dyr4-07_GL0062143	Bacteria	Firmicutes	Clostridia	Clostridiales				30S ribosomal protein S16	Ribosomal protein S16	Bacterial ribosomal protein bS16 family		0	1	1	2	1	0	0	0	1	1	0	0
1A-dyr4-07_GL0064476	Bacteria	Bacteroidetes	Bacteroidia	Bacteroidales				Pyruvate, phosphate dikinase	Pyruvate, phosphate dikinase	PEP-utilizing enzyme family	2.7.9.1	0	0	0	0	0	0	0	0	1	1	0	0
1A-dyr4-07_GL0064732	Bacteria	Firmicutes	Clostridia	Clostridiales				S-adenosylmethionine synthase	S-adenosylmethionine synthetase	AdoMet synthase family	2.5.1.6	8	3	0	9	2	0	2	2	0	3	0	0
1A-dyr4-07_GL0068118	Bacteria	Firmicutes	Clostridia	Clostridiales	Clostridiaceae	Clostridium						2	0	0	0	0	0	0	0	0	0	0	0
1A-dyr4-07_GL0070618	Bacteria	Firmicutes	Clostridia	Clostridiales								0	0	0	1	0	0	0	0	0	0	0	0
1A-dyr4-07_GL0070793	Bacteria	Firmicutes	Clostridia	Clostridiales	Lachnospiraceae	Roseburia	Roseburia inulinivorans	Short-chain-enoyl-CoA hydratase	Crotonase superfamily	Enoyl-CoA hydratase/isomerase family	4.2.1.150	7	0	0	0	0	0	0	0	0	0	0	0
1A-dyr4-07_GL0074774	Bacteria	Firmicutes	Clostridia	Clostridiales				Flagellin	Flagellin	Bacterial flagellin family		4	2	10	9	0	4	3	5	3	1	0	0
1A-dyr4-07_GL0076389	Bacteria	Firmicutes						Protein FixB	Electron transfer flavoprotein, alpha subunit	ETF alpha-subunit/FixB family		1	0	1	2	0	0	0	0	0	0	0	0
1A-dyr4-07_GL0076829	Bacteria	Firmicutes	Clostridia	Clostridiales	Eubacteriaceae	Eubacterium	Eubacterium plexicaudatum	Flagellin	Flagellin	Bacterial flagellin family		0	0	0	0	5	0	0	0	0	0	2	0
1A-dyr4-07_GL0077220	Bacteria	Firmicutes	Clostridia	Clostridiales				4-hydroxybutyrate coenzyme A transferase	Butyryl-CoA:acetate CoA-transferase	Acetyl-CoA hydrolase/transferase family	2.8.3.-	2	0	0	0	0	0	0	0	0	0	0	0
1A-dyr4-07_GL0078029	Bacteria	Firmicutes	Clostridia	Clostridiales				Beta-glucosidase/beta-xylosidase	Glycoside hydrolase family 3	Glycosyl hydrolase 3 family	3.2.1.21	4	3	0	0	0	0	1	0	0	0	0	0
1A-dyr4-07_GL0078414	Bacteria	Firmicutes	Clostridia	Clostridiales	Lachnospiraceae	Roseburia		Elongation factor Ts	Translation elongation factor EFTs/EF1B	EF-Ts family		3	0	0	0	0	0	0	0	0	0	0	0
1A-dyr4-07_GL0078456	Bacteria	Firmicutes	Clostridia	Clostridiales				30S ribosomal protein S20	Ribosomal protein S20	Bacterial ribosomal protein bS20 family		1	0	0	0	0	0	0	0	0	0	0	0
1A-dyr4-07_GL0078629	Bacteria	Firmicutes	Clostridia					Nitric oxide reductase	Rubredoxin-oxygen oxidoreductase	Zinc metallo-hydrolase group 3 family	1.-.-.-	2	0	0	0	0	0	0	0	0	0	0	0
1A-dyr4-07_GL0079687	Bacteria	Firmicutes	Clostridia	Clostridiales				Phosphoglycerate kinase	Phosphoglycerate kinase	Phosphoglycerate kinase family	2.7.2.3	1	0	0	0	0	0	0	0	0	0	0	0
1A-dyr4-07_GL0080154	Bacteria							Electron transfer flavoprotein		ETF alpha-subunit/FixB family		4	0	0	0	0	0	0	0	0	0	0	0
1A-dyr4-07_GL0083013	Bacteria	Firmicutes	Clostridia	Clostridiales	Eubacteriaceae	Eubacterium	[Eubacterium] hallii	Glutamate dehydrogenase	Glutamate dehydrogenase	Glu/Leu/Phe/Val dehydrogenases family	1.4.1.4	1	0	0	3	0	0	0	0	0	0	0	0
1A-dyr4-07_GL0083332	Bacteria	Bacteroidetes	Bacteroidia	Bacteroidales	Prevotellaceae	Prevotella		Pyruvate-flavodoxin oxidoreductase	Pyruvate-flavodoxin oxidoreductase	NifJ family	1.2.7.-	7	0	0	0	0	0	0	0	0	0	0	0
1A-dyr4-07_GL0084324	Bacteria	Firmicutes	Bacilli	Lactobacillales	Leuconostocaceae	Weissella		Glutamate dehydrogenase	Glutamate dehydrogenase	Glu/Leu/Phe/Val dehydrogenases family	1.4.1.2	8	12	26	42	4	11	8	18	9	3	2	0
1A-dyr4-07_GL0086111	Bacteria	Firmicutes	Clostridia	Clostridiales		Flavonifractor	Flavonifractor plautii	Flagellin	Flagellin	Bacterial flagellin family		0	0	0	0	8	0	0	0	0	1	3	0
1A-dyr4-07_GL0086302	Bacteria	Firmicutes										3	0	0	0	0	0	0	0	0	0	0	0
1A-dyr4-07_GL0086965	Bacteria	Firmicutes	Clostridia	Clostridiales								0	2	0	0	0	0	0	0	0	0	0	0
1A-dyr4-07_GL0087252	Bacteria	Firmicutes	Clostridia	Clostridiales	Eubacteriaceae	Eubacterium	Eubacterium plexicaudatum	Sensory transducer protein	Chemotaxis methyl-accepting receptor			6	0	0	2	0	0	0	0	0	0	0	0
1A-dyr4-07_GL0087461	Bacteria	Firmicutes	Clostridia	Clostridiales				Purine catabolism regulatory protein		CdaR family		0	0	0	1	0	0	0	0	0	0	0	0
1A-dyr4-07_GL0088827	Bacteria	Firmicutes	Clostridia	Clostridiales				Triosephosphate isomerase	Triosephosphate isomerase, bacterial/eukaryotic	Triosephosphate isomerase family	5.3.1.1	0	0	0	1	0	0	0	0	0	0	0	0
1A-dyr4-07_GL0089340	Bacteria	Firmicutes										2	0	2	9	8	0	3	4	0	1	3	0
1A-dyr4-07_GL0090464	Bacteria	Firmicutes	Clostridia	Clostridiales	Eubacteriaceae	Eubacterium	Eubacterium plexicaudatum					3	0	0	0	0	0	1	0	0	0	0	0
1A-dyr4-07_GL0090469	Bacteria	Firmicutes	Clostridia	Clostridiales				Glutamate dehydrogenase	Glutamate dehydrogenase	Glu/Leu/Phe/Val dehydrogenases family	1.4.1.4	1	0	0	0	0	0	0	0	0	0	0	0
1A-dyr4-07_GL0090802	Bacteria	Firmicutes	Clostridia	Clostridiales				Beta-glucuronidase	Glycoside hydrolase, family 2	Glycosyl hydrolase 2 family	3.2.1.31	1	0	0	0	0	0	0	0	0	0	0	0
1A-dyr4-07_GL0092164	Bacteria	Firmicutes	Clostridia	Clostridiales				30S ribosomal protein S15	Ribosomal protein S15, bacterial-type	Universal ribosomal protein uS15 family		0	0	0	2	0	0	0	0	0	0	0	0
1A-dyr4-07_GL0092953	Bacteria	Firmicutes	Clostridia	Clostridiales	Eubacteriaceae	Eubacterium	Eubacterium plexicaudatum					2	0	0	0	0	0	0	0	0	0	0	0
1A-dyr4-07_GL0093030	Bacteria	Firmicutes	Clostridia	Clostridiales	Eubacteriaceae	Eubacterium	Eubacterium plexicaudatum	Ketol-acid reductoisomerase		Ketol-acid reductoisomerase family	1.1.1.86	6	2	0	4	2	0	1	0	0	0	0	0
1A-dyr4-07_GL0093212	Bacteria	Firmicutes	Clostridia	Clostridiales				Glucose-6-phosphate isomerase	Phosphoglucose isomerase (PGI)	GPI family	5.3.1.9	1	0	0	0	0	0	0	0	0	0	0	0
1A-dyr4-07_GL0093572	Bacteria	Firmicutes	Erysipelotrichia	Erysipelotrichales	Erysipelotrichaceae				Putative S-adenosyl-L-methionine-dependent methyltransferase			1	0	0	0	0	0	0	0	0	0	0	0
1A-dyr4-07_GL0095281	Bacteria	Firmicutes						ATP synthase	ATPase, F1 complex, beta subunit	ATPase alpha/beta chains family	3.6.3.14	0	0	1	1	0	0	0	0	0	0	0	0
1A-dyr4-07_GL0095483	Bacteria	Firmicutes	Clostridia	Clostridiales				NADP-reducing hydrogenase		Complex I 51 kDa subunit family	1.12.1.3	0	0	0	0	1	0	0	0	0	0	0	0
1A-dyr4-07_GL0095820	Bacteria	Firmicutes	Clostridia	Clostridiales	Lachnospiraceae				Phosphoenolpyruvate carboxykinase, ATP-utilising			0	0	1	0	0	0	0	0	0	0	0	0
1A-dyr4-07_GL0098195	Bacteria	Firmicutes	Clostridia	Clostridiales								9	3	0	0	0	0	1	5	0	0	0	0
1A-dyr4-07_GL0098906	Bacteria	Firmicutes	Clostridia	Clostridiales	Lachnospiraceae	Roseburia	Roseburia sp. CAG:182					2	0	0	0	0	0	0	0	0	0	0	0
1A-dyr4-07_GL0098968	Bacteria	Firmicutes	Clostridia	Clostridiales	Eubacteriaceae	Eubacterium	Eubacterium plexicaudatum					27	0	0	0	0	0	0	4	0	0	0	0
1A-dyr4-07_GL0099710	Bacteria	Firmicutes	Clostridia	Clostridiales				Reverse rubrerythrin	Leu/Ile/Val-binding protein		1.11.1.1	27	11	2	18	5	3	5	9	2	15	6	0
1A-dyr4-07_GL0103639	Bacteria	Firmicutes	Clostridia	Clostridiales	Clostridiaceae	Hungatella	Hungatella hathewayi					2	0	0	0	0	0	0	0	0	0	0	0
1A-dyr4-07_GL0104106	Bacteria							3-hydroxybutyryl-CoA dehydrogenase	3-hydroxyacyl-CoA dehydrogenase	3-hydroxyacyl-CoA dehydrogenase family	1.1.1.157	2	0	0	0	0	0	0	0	0	0	0	0
1A-dyr4-07_GL0104718	Bacteria	Firmicutes	Bacilli	Lactobacillales	Leuconostocaceae			Enolase	Enolase	Enolase family	4.2.1.11	0	0	0	0	0	0	0	0	0	0	0	2
1A-dyr4-07_GL0106169	Bacteria	Firmicutes	Clostridia	Clostridiales				Protein FixB	Electron transfer flavoprotein, alpha subunit	ETF alpha-subunit/FixB family		8	0	0	0	0	0	0	0	0	0	0	0
1A-dyr4-07_GL0106170	Bacteria	Firmicutes	Clostridia	Clostridiales				Electron transfer flavoprotein	Electron transfer flavoprotein, beta subunit	ETF beta-subunit/FixA family		1	0	0	1	0	0	0	0	0	0	0	0
1A-dyr4-07_GL0106172	Bacteria	Firmicutes	Clostridia	Clostridiales				3-hydroxybutyryl-CoA dehydrogenase	3-hydroxyacyl-CoA dehydrogenase	3-hydroxyacyl-CoA dehydrogenase family	1.1.1.157	2	2	0	0	0	0	0	0	0	0	0	0
1A-dyr4-07_GL0106177	Bacteria	Firmicutes						Carbamoyl-phosphate synthase	Carbamoyl-phosphate synthase, small subunit	CarA family	6.3.5.5	0	0	0	1	0	0	0	0	0	0	0	0
1A-dyr4-07_GL0106526	Bacteria	Firmicutes	Clostridia	Clostridiales								23	6	0	0	0	0	3	1	0	0	0	0
1A-dyr4-07_GL0106531	Bacteria	Firmicutes	Bacilli	Bacillales								6	0	0	0	0	0	0	0	0	0	0	0
1A-dyr4-07_GL0107069	Bacteria							Protein YggP				0	0	1	0	0	0	0	0	0	0	0	0
1A-dyr4-07_GL0108205	Bacteria	Firmicutes	Clostridia	Clostridiales				Chaperone protein DnaK	Heat shock protein 70 family	Heat shock protein 70 family		0	0	0	4	0	0	0	0	0	0	0	0
1A-dyr4-07_GL0109899	Bacteria	Firmicutes	Clostridia	Clostridiales	Lachnospiraceae	Roseburia			Carbohydrate ABC transporter substrate-binding, CPR0540			9	0	0	0	0	0	0	0	0	0	0	0
1A-dyr4-07_GL0110930	Bacteria	Bacteroidetes	Bacteroidia	Bacteroidales	Porphyromonadaceae	Parabacteroides	Parabacteroides sp. YL27	Protein YeaC		MoxR family		0	0	1	0	0	1	0	0	1	1	0	0
1A-dyr4-07_GL0110966	Bacteria	Firmicutes	Clostridia	Clostridiales	Eubacteriaceae	Eubacterium		50S ribosomal protein L10	Ribosomal protein L10	Universal ribosomal protein uL10 family		4	0	5	5	7	11	0	3	1	4	1	0
1A-dyr4-07_GL0110967	Bacteria	Firmicutes	Clostridia	Clostridiales				50S ribosomal protein L1	Ribosomal protein L1/ribosomal biogenesis protein	Universal ribosomal protein uL1 family		2	0	0	0	0	0	0	0	0	0	0	0
1A-dyr4-07_GL0112588	Bacteria	Firmicutes	Clostridia	Clostridiales				Chaperone protein HtpG	Heat shock protein Hsp90 family	Heat shock protein 90 family		3	2	1	4	1	0	1	1	0	1	0	0
1A-dyr4-07_GL0113072	Bacteria	Firmicutes						Uronate isomerase	Uronate isomerase	Metallo-dependent hydrolases superfamily	5.3.1.12	1	0	0	0	0	0	0	0	0	0	0	0
1A-dyr5-06_GL0037134	Bacteria	Bacteroidetes	Bacteroidia	Bacteroidales				Formyl-CoA:oxalate CoA-transferase	Formyl-CoA:oxalate CoA-transferase	CaiB/BaiF CoA-transferase family	2.8.3.16	0	0	0	0	0	0	0	0	2	0	0	1
1A-dyr5-06_GL0045551	Bacteria	Firmicutes	Clostridia	Clostridiales				60 kDa chaperonin		Chaperonin (HSP60) family		1	0	0	0	0	0	0	0	0	0	0	0
1A-dyr5-07_GL0026364	Bacteria	Firmicutes						Elongation factor Ts	Translation elongation factor EFTs/EF1B	EF-Ts family		0	0	0	1	0	0	0	0	0	0	0	0
1A-dyr5-07_GL0030575	Bacteria	Bacteroidetes	Bacteroidia	Bacteroidales				Glutamate dehydrogenase	Glutamate dehydrogenase	Glu/Leu/Phe/Val dehydrogenases family	1.4.1.2	0	0	0	0	0	0	0	0	6	0	0	0
1A-dyr5-07_GL0032502	Bacteria	Bacteroidetes	Bacteroidia	Bacteroidales	Bacteroidaceae	Bacteroides		50S ribosomal protein L22	Ribosomal protein L22, bacterial/chloroplast-type	Universal ribosomal protein uL22 family		1	3	0	0	0	0	4	0	0	0	0	0
1B-dyr11-07_GL0007116	Bacteria	Firmicutes	Clostridia	Clostridiales	Ruminococcaceae			Adenylosuccinate synthetase	Adenylosuccinate synthetase	Adenylosuccinate synthetase family	6.3.4.4	1	0	0	0	0	0	1	1	0	0	0	0
1B-dyr11-07_GL0010083	Bacteria	Bacteroidetes	Bacteroidia	Bacteroidales				50S ribosomal protein L4	50S ribosomal protein uL4	Universal ribosomal protein uL4 family		2	0	0	0	1	0	2	1	0	0	0	0
1B-dyr11-07_GL0016164	Bacteria	Bacteroidetes	Bacteroidia	Bacteroidales				50S ribosomal protein L18	Ribosomal protein L18/L5	Universal ribosomal protein uL18 family		0	0	0	0	0	0	0	0	1	0	0	0
1B-dyr11-07_GL0021329	Bacteria	Bacteroidetes	Bacteroidia	Bacteroidales				3-oxoacyl-[acyl-carrier-protein] reductase	3-oxoacyl-(acyl-carrier-protein) reductase	Short-chain dehydrogenases/reductases (SDR) family	1.1.1.100	1	0	0	0	0	0	0	2	0	0	0	0
1B-dyr11-07_GL0023388	Bacteria							7-cyano-7-deazaguanine reductase	NADPH-dependent 7-cyano-7-deazaguanine reductase QueF	GTP cyclohydrolase I family	1.7.1.13	0	1	0	0	0	0	1	0	0	1	0	0
1B-dyr11-07_GL0026174	Bacteria	Bacteroidetes	Bacteroidia	Bacteroidales	Tannerellaceae	Parabacteroides		Urease		Urease beta subunit family	3.5.1.5	0	0	0	0	2	0	0	0	3	0	0	1
1B-dyr11-07_GL0026705	Bacteria	Bacteroidetes	Bacteroidia	Bacteroidales				50S ribosomal protein L15	Ribosomal protein L15	Universal ribosomal protein uL15 family		1	0	4	0	6	0	1	1	2	0	0	2
1B-dyr11-07_GL0029218	Bacteria	Bacteroidetes	Bacteroidia	Bacteroidales	Rikenellaceae	Alistipes		Malate dehydrogenase	Malate dehydrogenase, type 2	LDH/MDH superfamily	1.1.1.37	0	0	0	0	0	1	0	0	0	0	0	0
1B-dyr12-07_GL0000180	Bacteria	Bacteroidetes	Bacteroidia	Bacteroidales				Elongation factor G	Translation elongation factor EFG/EF2	TRAFAC class translation factor GTPase superfamily		4	0	2	1	0	2	1	1	0	2	0	0
1B-dyr12-07_GL0001321	Bacteria	Bacteroidetes	Bacteroidia	Bacteroidales				Phosphoserine aminotransferase	Phosphoserine aminotransferase	Class-V pyridoxal-phosphate-dependent aminotransferase family	2.6.1.52	0	0	0	0	0	0	0	2	0	0	0	0
1B-dyr12-07_GL0002530	Bacteria	Bacteroidetes	Bacteroidia	Bacteroidales				Malic enzyme	Malic enzyme, phosphate acetyl/butaryl transferase	Malic enzymes family	1.1.1.40	0	0	0	0	0	3	0	0	0	0	0	0
1B-dyr12-07_GL0009865	Bacteria	Firmicutes	Bacilli	Lactobacillales	Leuconostocaceae	Weissella		Ribonucleoside hydrolase	Inosine/uridine-preferring nucleoside hydrolase	IUNH family	3.2.2.8	0	0	0	1	0	0	0	0	0	0	0	0
1B-dyr12-07_GL0011656	Bacteria	Bacteroidetes	Bacteroidia	Bacteroidales				Phosphoserine aminotransferase	Phosphoserine aminotransferase	Class-V pyridoxal-phosphate-dependent aminotransferase family	2.6.1.52	0	0	0	0	0	0	0	0	0	2	0	0
1B-dyr12-07_GL0014287	Bacteria	Bacteroidetes	Bacteroidia	Bacteroidales				Chaperone protein DnaK	Heat shock protein 70 family	Heat shock protein 70 family		0	0	0	0	0	0	0	0	0	0	0	2
1B-dyr12-07_GL0020507	Bacteria	Bacteroidetes	Bacteroidia	Bacteroidales				Transketolase		Transketolase family	2.2.1.1	0	0	0	0	0	0	0	1	0	0	0	0
1B-dyr12-07_GL0026341	Bacteria	Bacteroidetes	Bacteroidia	Bacteroidales				Pyruvate-flavodoxin oxidoreductase	Pyruvate-flavodoxin oxidoreductase	NifJ family	1.2.7.-	1	0	0	0	0	0	0	0	0	0	0	0
1B-dyr12-07_GL0029501	Bacteria	Firmicutes	Bacilli	Lactobacillales	Leuconostocaceae	Leuconostoc		Aminopeptidase	Peptidase M1, alanine aminopeptidase/leukotriene A4 hydrolase	Peptidase M1 family	3.4.11.2	0	0	0	0	0	0	0	0	0	0	0	1
1B-dyr12-07_GL0034801	Bacteria	Bacteroidetes	Bacteroidia	Bacteroidales	Bacteroidaceae	Bacteroides		TonB-dependent receptor SusC		TonB-dependent receptor family		1	0	0	0	2	0	0	1	0	0	0	0
1B-dyr12-07_GL0036154	Bacteria	Bacteroidetes	Bacteroidia	Bacteroidales				Transcriptional regulatory protein RprY				4	2	5	2	9	10	6	11	6	2	1	0
1B-dyr7-07_GL0006359	Bacteria	Bacteroidetes	Bacteroidia	Bacteroidales	Bacteroidaceae	Bacteroides		Malate dehydrogenase	Malate dehydrogenase, type 2	LDH/MDH superfamily	1.1.1.37	0	0	0	0	1	0	0	0	0	0	0	0
1B-dyr7-07_GL0009624	Bacteria	Bacteroidetes	Bacteroidia	Bacteroidales					Outer membrane protein SusF/SusE			1	0	0	4	0	0	2	4	0	18	0	0
1B-dyr7-07_GL0018907	Bacteria	Proteobacteria	Deltaproteobacteria	Desulfovibrionales	Desulfovibrionaceae			RNA polymerase	DNA-directed RNA polymerase, alpha subunit	RNA polymerase alpha chain family	2.7.7.6	1	0	0	0	0	0	0	0	0	0	0	0
2_GL0024680	Bacteria	Firmicutes	Clostridia	Clostridiales	Eubacteriaceae	Eubacterium	Eubacterium plexicaudatum	29.3 kDa protein		MotA family		0	0	0	1	0	0	0	0	0	0	0	0
2_GL0025466	Bacteria	Firmicutes	Clostridia	Clostridiales				Maltodextrin import ATP-binding protein		ABC transporter superfamily	3.6.3.-	2	0	0	6	0	0	0	0	0	0	0	0
2_GL0041154	Bacteria	Firmicutes	Bacilli	Lactobacillales	Lactobacillaceae	Lactobacillus		30S ribosomal protein S7	Ribosomal protein S7, bacterial/organellar-type	Universal ribosomal protein uS7 family		0	1	0	0	1	0	0	1	5	0	0	6
2_GL0045311	Bacteria	Firmicutes	Clostridia	Clostridiales	Oscillospiraceae	Oscillibacter		30S ribosomal protein S6	Ribosomal protein S6, plastid/chloroplast	Bacterial ribosomal protein bS6 family		1	1	2	1	0	0	0	0	0	0	0	0
2_GL0046160	Bacteria	Firmicutes										0	0	2	1	0	1	0	1	2	0	0	0
2_GL0071516	Bacteria	Firmicutes	Clostridia	Clostridiales				Anaerobic sulfite reductase		Nitrite and sulfite reductase 4Fe-4S domain family	1.8.1.-	0	0	2	0	0	1	0	0	0	0	0	0
2_GL0075359	Bacteria	Firmicutes	Clostridia	Clostridiales	Clostridiaceae	Clostridium	Clostridium sp. ASF502	Flagellin	Flagellin	Bacterial flagellin family		0	0	1	7	0	0	0	0	1	1	1	0
2_GL0081946	Bacteria	Firmicutes						Flagellin	Flagellin	Bacterial flagellin family		1	0	0	1	0	0	0	0	0	0	0	0
2_GL0087202	Bacteria	Firmicutes	Clostridia	Clostridiales				30S ribosomal protein S6	Ribosomal protein S6, plastid/chloroplast	Bacterial ribosomal protein bS6 family		0	0	2	0	0	1	0	0	0	0	0	0
2_GL0088340	Bacteria	Firmicutes						Anaerobic sulfite reductase				0	0	1	1	0	0	0	0	0	0	0	0
2_GL0097474	Bacteria	Bacteroidetes	Bacteroidia	Bacteroidales				Protein translocase	Protein translocase subunit SecA	SecA family		0	0	0	0	0	0	0	0	0	1	0	0
2_GL0103915	Bacteria	Firmicutes	Clostridia	Clostridiales				Fructose-bisphosphate aldolase	Fructose-1,6-bisphosphate aldolase, class 2	Class II fructose-bisphosphate aldolase family	4.1.2.13	1	0	1	0	0	1	0	0	0	0	0	0
2_GL0104490	Bacteria	Firmicutes	Clostridia	Clostridiales				Cold shock protein	Cold shock, CspA			0	0	1	0	0	0	0	0	0	0	0	0
2_GL0114724	Bacteria	Firmicutes	Clostridia	Clostridiales				30S ribosomal protein S15	Ribosomal protein S15, bacterial-type	Universal ribosomal protein uS15 family		0	0	1	0	0	0	0	0	0	0	0	0
20_GL0000598	Bacteria	Firmicutes	Clostridia	Clostridiales								0	0	0	0	0	0	1	0	0	0	0	0
20_GL0000847	Bacteria	Firmicutes	Clostridia	Clostridiales	Lachnospiraceae	Lachnoclostridium		Leucine-, isoleucine-, valine-, threonine-, and alanine-binding protein	Leu/Ile/Val-binding protein	Leucine-binding protein family		0	0	0	0	0	0	0	0	1	0	0	0
20_GL0001701	Bacteria	Firmicutes	Clostridia	Clostridiales	Lachnospiraceae	Roseburia		Electron transport complex	Electron transport complex, subunit RnfC/RsxC	4Fe4S bacterial-type ferredoxin family		0	0	0	2	0	0	0	0	0	0	0	0
20_GL0002877	Bacteria	Firmicutes						50S ribosomal protein L7/L12	Ribosomal protein L7/L12	Bacterial ribosomal protein bL12 family		2	0	2	3	3	0	0	2	1	1	0	0
20_GL0005819	Bacteria	Firmicutes	Clostridia	Clostridiales				Glucose-6-phosphate isomerase	Phosphoglucose isomerase (PGI)	GPI family	5.3.1.9	0	0	7	8	0	5	0	0	1	0	0	0
20_GL0007104	Bacteria	Firmicutes										0	0	1	0	0	0	0	0	2	0	0	0
20_GL0009554	Bacteria	Firmicutes					Firmicutes bacterium ASF500	Binding protein BRA0748/BS1330_II0741		Bacterial solute-binding protein 1 family		2	0	1	4	2	1	0	2	0	1	0	0
20_GL0010336	Bacteria	Bacteroidetes	Bacteroidia	Bacteroidales	Bacteroidaceae	Bacteroides	Bacteroides salanitronis	Fructose-bisphosphate aldolase	Fructose-1,6-bisphosphate aldolase, class 2	Class II fructose-bisphosphate aldolase family	4.1.2.13	9	3	16	4	15	30	7	6	12	12	3	18
20_GL0011082	Bacteria	Firmicutes						Reverse rubrerythrin	Leu/Ile/Val-binding protein		1.11.1.1	5	0	0	2	0	0	0	0	0	0	0	0
20_GL0012397	Bacteria	Firmicutes						30S ribosomal protein S13	Ribosomal protein S13, bacterial-type	Universal ribosomal protein uS13 family		5	2	0	4	0	0	1	1	0	1	0	0
20_GL0014273	Bacteria	Bacteroidetes	Bacteroidia	Bacteroidales	Bacteroidaceae	Bacteroides	Bacteroides sp. CAG:927	50S ribosomal protein L23	Ribosomal protein L25/L23	Universal ribosomal protein uL23 family		0	1	0	0	0	0	0	0	0	0	0	0
20_GL0014274	Bacteria	Bacteroidetes	Bacteroidia	Bacteroidales				50S ribosomal protein L2	Ribosomal protein L2, bacterial/organellar-type	Universal ribosomal protein uL2 family		0	0	0	0	1	2	2	1	2	1	0	3
20_GL0015784	Bacteria	Firmicutes	Clostridia	Clostridiales	Lachnospiraceae	Roseburia		Transketolase		Transketolase family		0	0	0	1	0	0	0	0	0	0	0	0
20_GL0016249	Bacteria	Firmicutes	Clostridia	Clostridiales	Eubacteriaceae	Eubacterium	Eubacterium plexicaudatum		Phosphoenolpyruvate carboxykinase, ATP-utilising			2	0	0	0	0	0	0	0	0	0	0	0
20_GL0016299	Bacteria	Firmicutes	Clostridia	Clostridiales	Lachnospiraceae	Dorea		Maltodextrin import ATP-binding protein		ABC transporter superfamily	3.6.3.-	0	0	4	1	2	0	1	1	1	1	0	0
20_GL0019096	Bacteria	Firmicutes	Clostridia	Clostridiales				V-type ATP synthase	V-type ATP synthase catalytic alpha chain	ATPase alpha/beta chains family	3.6.3.14	0	1	0	1	2	0	0	1	0	0	0	0
20_GL0019808	Bacteria	Firmicutes	Clostridia	Clostridiales	Lachnospiraceae		Lachnospiraceae bacterium COE1	Flagellin	Flagellin	Bacterial flagellin family		0	1	0	0	3	0	0	0	0	0	0	0
20_GL0020501	Bacteria	Firmicutes	Clostridia	Clostridiales	Lachnospiraceae							0	0	6	4	0	3	0	0	0	0	0	0
20_GL0022582	Bacteria	Firmicutes						Glutamate dehydrogenase	Glutamate dehydrogenase	Glu/Leu/Phe/Val dehydrogenases family	1.4.1.4	1	0	0	1	1	0	0	0	0	2	0	0
20_GL0023401	Bacteria	Firmicutes	Clostridia	Clostridiales				Short-chain-enoyl-CoA hydratase	Crotonase superfamily	Enoyl-CoA hydratase/isomerase family	4.2.1.150	4	2	0	4	1	0	2	4	0	3	0	0
20_GL0023675	Bacteria	Firmicutes	Clostridia	Clostridiales	Lachnospiraceae	Dorea	Dorea sp. 5-2					0	0	4	2	2	0	0	0	5	0	0	2
20_GL0024012	Bacteria											0	0	0	1	0	0	0	0	0	0	0	0
20_GL0026020	Bacteria	Bacteroidetes	Bacteroidia	Bacteroidales				Chaperone protein DnaK	Heat shock protein 70 family	Heat shock protein 70 family		10	5	19	9	12	37	15	12	22	13	7	21
20_GL0027333	Bacteria	Firmicutes	Clostridia	Clostridiales	Lachnospiraceae			Flagellin	Flagellin	Bacterial flagellin family		1	0	0	0	0	0	0	0	0	0	0	0
20_GL0027382	Bacteria	Firmicutes	Clostridia	Clostridiales				Glucose-1-phosphate adenylyltransferase	Glucose-1-phosphate adenylyltransferase GlgC, bacterial	Bacterial/plant glucose-1-phosphate adenylyltransferase family	2.7.7.27	0	0	0	1	0	0	0	0	0	0	0	0
20_GL0031917	Bacteria	Firmicutes	Clostridia	Clostridiales				50S ribosomal protein L16	Ribosomal protein L16	Universal ribosomal protein uL16 family		0	0	1	3	3	5	0	2	2	0	3	3
20_GL0031926	Bacteria	Firmicutes	Clostridia	Clostridiales				50S ribosomal protein L18	Ribosomal protein L18/L5	Universal ribosomal protein uL18 family		0	0	1	0	0	0	0	0	0	0	0	0
20_GL0032073	Bacteria	Firmicutes	Clostridia	Clostridiales	Oscillospiraceae	Oscillibacter						1	0	0	0	1	0	0	0	0	0	0	0
20_GL0035864	Bacteria	Firmicutes	Clostridia	Clostridiales	Lachnospiraceae							0	0	1	1	0	1	0	0	0	0	0	0
20_GL0036307	Bacteria	Firmicutes	Clostridia	Clostridiales	Eubacteriaceae	Eubacterium	Eubacterium plexicaudatum					0	0	0	1	0	0	0	0	0	0	0	0
20_GL0038917	Bacteria	Firmicutes	Clostridia	Clostridiales	Lachnospiraceae			Glycogen phosphorylase	Glycogen/starch/alpha-glucan phosphorylase	Glycogen phosphorylase family	2.4.1.1	0	0	0	1	0	0	0	0	0	0	0	0
20_GL0040493	Bacteria	Firmicutes						Protein in adh 3'region				0	0	0	0	1	0	0	0	0	0	0	0
20_GL0040649	Bacteria	Firmicutes	Bacilli	Lactobacillales	Lactobacillaceae	Lactobacillus		Glutamine synthetase	Glutamine synthetase type I	Glutamine synthetase family	6.3.1.2	0	0	0	0	0	0	0	0	1	0	0	2
20_GL0040658	Bacteria	Firmicutes	Clostridia	Clostridiales	Ruminococcaceae	Anaerotruncus	Anaerotruncus sp. G3(2012)	Glutamate dehydrogenase	Glutamate dehydrogenase	Glu/Leu/Phe/Val dehydrogenases family	1.4.1.2	1	0	0	0	0	0	0	0	0	0	0	0
20_GL0041398	Bacteria	Bacteroidetes	Bacteroidia	Bacteroidales				30S ribosomal protein S7	Ribosomal protein S7, bacterial/organellar-type	Universal ribosomal protein uS7 family		0	0	0	1	0	1	0	0	1	0	0	0
20_GL0042694	Bacteria	Bacteroidetes	Bacteroidia	Bacteroidales				Fructose-bisphosphate aldolase	Fructose-1,6-bisphosphate aldolase, class 2	Class II fructose-bisphosphate aldolase family	4.1.2.13	5	0	0	2	0	0	3	2	1	0	0	0
20_GL0045908	Bacteria	Firmicutes	Clostridia	Clostridiales	Ruminococcaceae	Anaerotruncus	Anaerotruncus sp. G3(2012)					18	1	0	0	2	0	1	2	0	0	0	0
20_GL0048910	Bacteria	Firmicutes	Clostridia	Clostridiales	Lachnospiraceae			Formate acetyltransferase	Formate acetyltransferase		2.3.1.54	6	6	24	29	13	21	1	2	3	2	0	1
20_GL0049186	Bacteria	Firmicutes	Clostridia	Clostridiales	Lachnospiraceae			60 kDa chaperonin		Chaperonin (HSP60) family		2	1	3	2	1	1	0	1	1	0	0	0
20_GL0049526	Bacteria	Bacteroidetes	Bacteroidia	Bacteroidales				30S ribosomal protein S18	Ribosomal protein S18	Bacterial ribosomal protein bS18 family		0	0	1	0	0	4	0	0	0	0	0	0
20_GL0050663	Bacteria	Firmicutes	Clostridia	Clostridiales	Lachnospiraceae			Lactaldehyde reductase		Iron-containing alcohol dehydrogenase family	1.1.1.77	0	0	1	0	0	0	0	0	0	0	0	0
20_GL0054836	Bacteria	Firmicutes	Clostridia	Clostridiales	Eubacteriaceae	Eubacterium	Eubacterium plexicaudatum	Elongation factor Ts	Translation elongation factor EFTs/EF1B	EF-Ts family		5	0	0	8	0	0	0	0	0	0	0	0
20_GL0055615	Bacteria	Firmicutes						30S ribosomal protein S8	Ribosomal protein S8	Universal ribosomal protein uS8 family		2	1	0	2	2	0	0	2	0	0	0	0
20_GL0058758	Bacteria	Bacteroidetes	Bacteroidia	Bacteroidales				Protein TolB	Tricorn protease	TolB family		1	0	0	0	0	0	0	0	0	1	0	0
20_GL0059787	Bacteria	Firmicutes	Clostridia	Clostridiales								0	0	2	0	0	0	0	0	0	0	0	0
20_GL0061124	Bacteria	Firmicutes	Clostridia	Clostridiales	Eubacteriaceae	Eubacterium	Eubacterium plexicaudatum	Transaldolase		Transaldolase family	2.2.1.2	0	0	0	3	0	0	0	0	0	0	0	0
20_GL0062175	Bacteria	Firmicutes						Acryloyl-CoA reductase		Acyl-CoA dehydrogenase family	1.3.1.95	2	0	0	0	0	0	0	0	0	0	0	0
20_GL0062363	Bacteria	Firmicutes	Clostridia	Clostridiales	Eubacteriaceae	Eubacterium	Eubacterium plexicaudatum	Lactose-binding protein		Bacterial solute-binding protein 1 family		9	6	3	16	4	0	5	6	1	6	2	0
20_GL0063738	Bacteria	Bacteroidetes	Bacteroidia	Bacteroidales								1	0	0	0	0	0	1	1	0	0	0	0
20_GL0070740	Bacteria							Acyl-CoA dehydrogenase, short-chain specific	Thiolase	Acyl-CoA dehydrogenase family	1.3.8.1	3	0	0	3	0	0	0	0	0	0	0	0
20_GL0072121	Bacteria	Firmicutes	Clostridia	Clostridiales	Lachnospiraceae	Dorea	Dorea sp. 5-2	Ribonuclease TTHA0252		Metallo-beta-lactamase superfamily	3.1.-.-	0	0	1	3	0	0	0	0	0	0	0	0
20_GL0074054	Bacteria	Firmicutes	Clostridia	Clostridiales	Lachnospiraceae	Dorea		Phosphoenolpyruvate carboxykinase	Phosphoenolpyruvate carboxykinase, ATP-utilising	Phosphoenolpyruvate carboxykinase (ATP) family	4.1.1.49	23	5	3	13	3	1	2	2	0	0	0	0
20_GL0075446	Bacteria	Firmicutes	Clostridia	Clostridiales	Lachnospiraceae	Dorea	Dorea sp. 5-2	Arabinose-binding protein		Bacterial solute-binding protein 1 family		0	0	0	0	0	0	0	1	0	0	0	0
20_GL0076783	Bacteria	Firmicutes	Clostridia	Clostridiales				Pyruvate, phosphate dikinase	Pyruvate, phosphate dikinase	PEP-utilizing enzyme family	2.7.9.1	6	0	0	6	0	0	0	0	0	0	0	0
20_GL0080293	Bacteria	Firmicutes	Clostridia	Clostridiales	Eubacteriaceae	Eubacterium	Eubacterium plexicaudatum	Phosphoglucomutase		Phosphohexose mutase family	5.4.2.2	0	0	0	1	0	0	0	0	0	0	0	0
20_GL0082096	Bacteria	Firmicutes	Clostridia	Clostridiales	Lachnospiraceae			Flagellin	Flagellin	Bacterial flagellin family		0	0	0	1	0	0	0	0	0	0	0	0
20_GL0087871	Bacteria	Firmicutes	Clostridia	Clostridiales	Lachnospiraceae		Lachnospiraceae bacterium A4		Serpin family			0	0	0	0	0	0	0	0	1	0	0	0
20_GL0088015	Bacteria	Firmicutes	Clostridia	Clostridiales	Lachnospiraceae		Lachnospiraceae bacterium 3-2	Flagellin	Flagellin	Bacterial flagellin family		0	0	0	0	0	0	0	0	0	0	0	1
20_GL0089076	Bacteria	Firmicutes	Clostridia	Clostridiales				Flagellin	Flagellin	Bacterial flagellin family		0	0	3	0	0	1	0	0	2	0	0	0
20_GL0091540	Bacteria							Flagellin	Flagellin	Bacterial flagellin family		6	5	0	0	0	0	1	3	0	0	0	0
20_GL0091783	Bacteria	Firmicutes	Clostridia	Clostridiales				Aminotransferase MSMEG_6286/MSMEI_6121		Class-I pyridoxal-phosphate-dependent aminotransferase family		1	1	0	1	0	0	0	0	0	0	0	0
20_GL0094987	Bacteria	Bacteroidetes						50S ribosomal protein L33	Ribosomal protein L33	Bacterial ribosomal protein bL33 family		4	6	2	1	1	3	5	1	3	6	0	2
20_GL0096787	Bacteria							Elongation factor G		TRAFAC class translation factor GTPase superfamily		1	0	0	0	0	0	0	0	0	0	0	0
20_GL0097437	Bacteria	Firmicutes	Clostridia	Clostridiales				30S ribosomal protein S16	Ribosomal protein S16	Bacterial ribosomal protein bS16 family		0	0	0	1	0	0	0	0	0	0	0	0
20_GL0099725	Bacteria							Acyl-CoA dehydrogenase, short-chain specific		Acyl-CoA dehydrogenase family	1.3.8.1	2	0	0	0	2	0	0	0	0	0	0	0
20_GL0100649	Bacteria	Bacteroidetes	Bacteroidia	Bacteroidales	Porphyromonadaceae	Parabacteroides	Parabacteroides sp. YL27	Elongation factor Ts	Translation elongation factor EFTs/EF1B	EF-Ts family		0	0	0	1	0	0	0	0	0	0	0	0
20_GL0101531	Bacteria	Firmicutes	Clostridia	Clostridiales				30S ribosomal protein S7	Ribosomal protein S7, bacterial/organellar-type	Universal ribosomal protein uS7 family		0	0	0	1	0	0	0	0	0	0	0	0
20_GL0102167	Bacteria	Bacteroidetes	Bacteroidia	Bacteroidales				Acetate kinase	Acetate/Proprionate kinase	Acetokinase family	2.7.2.1	0	0	2	1	1	0	0	0	2	2	0	0
20_GL0102213	Bacteria	Firmicutes						Acetyl-CoA acetyltransferase	Thiolase	Thiolase family	2.3.1.9	2	0	2	2	0	0	0	0	1	0	0	0
20_GL0103194	Bacteria	Firmicutes	Clostridia	Clostridiales				3-isopropylmalate dehydrogenase	Isopropylmalate dehydrogenase	Isocitrate and isopropylmalate dehydrogenases family	1.1.1.85	0	0	0	1	0	0	0	0	0	0	0	0
20_GL0105336	Bacteria	Firmicutes	Clostridia	Clostridiales				Carbon monoxide dehydrogenase	Ni-containing CO dehydrogenase	Ni-containing carbon monoxide dehydrogenase family	1.2.7.4	1	0	0	0	2	0	0	0	0	0	0	0
20_GL0108700	Bacteria	Firmicutes	Clostridia	Clostridiales				Middle cell wall protein				1	0	0	1	0	1	0	0	0	0	0	0
20_GL0110611	Bacteria	Bacteroidetes	Bacteroidia	Bacteroidales				Elongation factor Tu	Translation elongation factor EFTu/EF1A, bacterial/organelle	TRAFAC class translation factor GTPase superfamily		0	0	0	1	0	0	0	0	0	0	0	0
20_GL0111129	Bacteria	Firmicutes	Clostridia	Clostridiales	Eubacteriaceae	Eubacterium	Eubacterium plexicaudatum	Glycogen synthase	Bacterial/plant glycogen synthase	Glycosyltransferase 1 family	2.4.1.21	0	0	0	2	0	0	0	0	0	0	0	0
20_GL0112071	Bacteria	Firmicutes	Clostridia	Clostridiales	Eubacteriaceae	Eubacterium	Eubacterium plexicaudatum					0	3	0	0	0	0	0	0	0	0	0	0
20_GL0113451	Bacteria	Firmicutes	Clostridia	Clostridiales				Chemical-damaging agent resistance protein C		CAPAB/TerDEXZ family		0	0	0	1	0	0	0	0	0	0	0	0
20_GL0115440	Bacteria	Firmicutes	Clostridia	Clostridiales				50S ribosomal protein L20	Ribosomal protein L20	Bacterial ribosomal protein bL20 family		3	2	0	4	0	0	0	1	0	1	0	0
20_GL0116599	Bacteria	Firmicutes	Clostridia	Clostridiales	Lachnospiraceae	Dorea		50S ribosomal protein L15	Ribosomal protein L15	Universal ribosomal protein uL15 family		0	0	1	1	0	0	0	0	0	0	0	0
20_GL0116698	Bacteria	Firmicutes	Clostridia	Clostridiales				3-isopropylmalate dehydrogenase	Isopropylmalate dehydrogenase	Isocitrate and isopropylmalate dehydrogenases family	1.1.1.85	0	0	0	1	0	0	0	0	0	0	0	0
20_GL0118881	Bacteria	Firmicutes						L-methionine gamma-lyase	O-acetylhomoserine/O-acetylserine sulfhydrylase	Trans-sulfuration enzymes family	4.4.1.11	1	1	0	0	0	0	0	0	0	0	0	0
20_GL0119845	Bacteria	Firmicutes	Clostridia	Clostridiales	Eubacteriaceae	Eubacterium	Eubacterium plexicaudatum	Anaerobic nitric oxide reductase flavorubredoxin	Rubredoxin-oxygen oxidoreductase	Zinc metallo-hydrolase group 3 family		7	0	0	4	0	0	0	0	0	0	0	0
20_GL0121950	Bacteria	Firmicutes	Clostridia	Clostridiales	Clostridiaceae	Clostridium		Pyruvate, phosphate dikinase	Pyruvate, phosphate dikinase	PEP-utilizing enzyme family	2.7.9.1	1	0	2	2	0	2	0	0	0	0	0	0
20_GL0125054	Bacteria	Firmicutes	Clostridia	Clostridiales	Lachnospiraceae			Maltogenic alpha-amylase		Glycosyl hydrolase 13 family	3.2.1.133	1	0	0	1	0	0	0	1	0	1	0	1
20_GL0125384	Bacteria	Firmicutes	Clostridia	Clostridiales	Oscillospiraceae	Oscillibacter	Oscillibacter valericigenes		Delta-1-pyrroline-5-carboxylate dehydrogenase			0	0	0	0	1	1	0	0	0	0	0	0
20_GL0126153	Bacteria	Firmicutes	Clostridia	Clostridiales	Lachnospiraceae	Roseburia	Roseburia inulinivorans	Flagellin	Flagellin	Bacterial flagellin family		1	0	0	0	0	0	0	0	0	0	0	0
20_GL0126923	Bacteria	Firmicutes						Reverse rubrerythrin			1.11.1.1	0	0	0	0	0	2	0	0	0	0	0	0
20_GL0128582	Bacteria	Firmicutes	Clostridia	Clostridiales								2	0	7	10	1	4	1	1	2	0	0	0
20_GL0128777	Bacteria							Flagellin	Flagellin	Bacterial flagellin family		0	0	3	1	0	1	0	0	0	0	0	0
20_GL0129546	Bacteria	Firmicutes	Clostridia	Clostridiales								2	0	0	0	0	0	0	0	0	0	0	0
20_GL0129676	Bacteria	Firmicutes	Clostridia	Clostridiales	Lachnospiraceae	Dorea	Dorea sp. 5-2					1	2	0	0	2	0	3	2	0	1	0	0
20_GL0132042	Bacteria	Bacteroidetes	Bacteroidia	Bacteroidales				Pyruvate-flavodoxin oxidoreductase	Pyruvate-flavodoxin oxidoreductase	NifJ family	1.2.7.-	10	0	0	0	0	0	0	0	2	2	0	0
20_GL0134057	Bacteria	Firmicutes	Clostridia	Clostridiales				Glutamate dehydrogenase	Glutamate dehydrogenase	Glu/Leu/Phe/Val dehydrogenases family	1.4.1.4	3	0	0	1	0	0	0	0	0	0	0	0
20_GL0134321	Bacteria	Bacteroidetes	Bacteroidia	Bacteroidales				TonB-dependent receptor SusC		TonB-dependent receptor family		2	1	0	0	0	1	1	0	2	1	0	0
20_GL0137008	Bacteria	Firmicutes	Clostridia	Clostridiales	Lachnospiraceae			Flagellin	Flagellin	Bacterial flagellin family		2	6	19	14	0	9	0	12	2	3	0	0
20_GL0138733	Bacteria	Firmicutes	Clostridia	Clostridiales				50S ribosomal protein L2	Ribosomal protein L2, bacterial/organellar-type	Universal ribosomal protein uL2 family		1	0	0	3	0	0	0	0	0	0	0	0
20_GL0138759	Bacteria	Firmicutes	Clostridia	Clostridiales				Short-chain-enoyl-CoA hydratase	Crotonase superfamily	Enoyl-CoA hydratase/isomerase family	4.2.1.150	0	0	0	3	0	0	0	0	0	0	0	0
20_GL0138760	Bacteria	Firmicutes	Clostridia	Clostridiales	Lachnospiraceae			Acetyl-CoA acetyltransferase	Thiolase	Thiolase family	2.3.1.9	1	0	11	17	0	4	0	0	1	0	0	0
20_GL0139197	Bacteria	Firmicutes	Clostridia	Clostridiales	Lachnospiraceae			D-proline reductase	D-proline reductase, PrdA proprotein		1.21.4.1	1	0	0	0	0	0	0	1	0	0	0	0
20_GL0141996	Bacteria	Firmicutes	Clostridia	Clostridiales	Eubacteriaceae	Eubacterium		Glutamate dehydrogenase	Glutamate dehydrogenase	Glu/Leu/Phe/Val dehydrogenases family	1.4.1.4	0	0	0	0	0	0	1	0	0	0	0	0
20_GL0144045	Bacteria	Firmicutes						L-arabinose transport system permease	sn-glycerol-3-phosphate transport system permease protein UgpE	Binding-protein-dependent transport system permease family		0	0	1	0	0	2	0	0	0	0	0	0
20_GL0145886	Bacteria	Firmicutes	Clostridia	Clostridiales	Lachnospiraceae	Dorea	Dorea formicigenerans					0	0	1	0	0	0	0	0	0	0	0	0
20_GL0146154	Bacteria	Bacteroidetes	Bacteroidia	Bacteroidales	Bacteroidaceae	Bacteroides		50S ribosomal protein L10		Universal ribosomal protein uL10 family		1	0	0	1	2	2	0	1	2	0	0	2
20_GL0146156	Bacteria	Bacteroidetes	Bacteroidia	Bacteroidales				50S ribosomal protein L11	Ribosomal protein L11, bacterial-type	Universal ribosomal protein uL11 family		3	2	3	1	2	3	2	2	6	2	0	2
20_GL0148127	Bacteria	Firmicutes	Clostridia	Clostridiales				Glycogen synthase	Bacterial/plant glycogen synthase	Glycosyltransferase 1 family	2.4.1.21	1	0	0	0	0	0	0	0	0	0	0	0
20_GL0150016	Bacteria	Firmicutes	Clostridia	Clostridiales	Lachnospiraceae	Dorea		Fructose-bisphosphate aldolase	Fructose-1,6-bisphosphate aldolase, class 2	Class II fructose-bisphosphate aldolase family	4.1.2.13	1	0	3	1	0	0	0	0	0	0	0	0
20_GL0151738	Bacteria	Firmicutes	Clostridia	Clostridiales				Pyruvate, phosphate dikinase	Pyruvate, phosphate dikinase	PEP-utilizing enzyme family	2.7.9.1	0	0	0	1	0	0	0	0	0	0	0	0
20_GL0154011	Bacteria	Firmicutes	Clostridia	Clostridiales				N-carbamoyl-L-amino acid hydrolase	Amidase, hydantoinase/carbamoylase	Peptidase M20 family	3.5.1.87	0	0	1	0	0	0	0	0	0	0	0	0
20_GL0155530	Bacteria	Bacteroidetes	Bacteroidia					Rubrerythrin				0	0	0	0	0	0	0	0	1	0	0	0
20_GL0155555	Bacteria	Proteobacteria	Gammaproteobacteria	Enterobacterales								0	0	1	0	0	0	0	0	0	0	0	0
20_GL0156837	Bacteria	Firmicutes						30S ribosomal protein S4	Ribosomal protein S4/S9	Universal ribosomal protein uS4 family		5	0	0	13	0	0	0	0	0	0	0	0
20_GL0159853	Bacteria	Bacteroidetes	Bacteroidia	Bacteroidales				Triosephosphate isomerase	Triosephosphate isomerase, bacterial/eukaryotic	Triosephosphate isomerase family	5.3.1.1	2	1	0	0	2	0	2	3	0	0	0	0
20_GL0159862	Bacteria	Bacteroidetes	Bacteroidia	Bacteroidales	Bacteroidaceae	Bacteroides	Bacteroides sp. CAG:927	2-oxoglutarate carboxylase			6.4.1.7	0	0	1	0	0	1	0	0	0	0	0	0
20_GL0165676	Bacteria	Firmicutes	Clostridia	Clostridiales	Lachnospiraceae			Oxaloacetate decarboxylase			4.1.1.3	0	0	0	1	0	0	0	0	0	0	0	0
20_GL0168128	Bacteria	Firmicutes	Clostridia	Clostridiales	Lachnospiraceae							0	0	0	2	1	0	0	0	0	0	0	0
20_GL0169665	Bacteria	Firmicutes	Clostridia	Clostridiales								4	5	0	0	0	0	0	1	0	0	0	0
20_GL0169675	Bacteria	Firmicutes	Clostridia	Clostridiales	Eubacteriaceae	Eubacterium	Eubacterium plexicaudatum	Stress response protein SCP2		CAPAB/TerDEXZ family		0	0	0	2	0	0	0	0	0	0	0	0
20_GL0171307	Bacteria	Firmicutes	Clostridia	Clostridiales				Oligo-1,6-glucosidase		Glycosyl hydrolase 13 family	3.2.1.10	0	0	1	1	0	0	0	0	0	0	0	0
20_GL0171928	Bacteria	Firmicutes						50S ribosomal protein L20	Ribosomal protein L20	Bacterial ribosomal protein bL20 family		2	0	0	3	0	0	0	0	0	1	0	0
20_GL0172090	Bacteria	Bacteroidetes	Bacteroidia	Bacteroidales				Malate dehydrogenase	Malate dehydrogenase, type 3	LDH/MDH superfamily	1.1.1.37	4	5	0	0	6	0	6	5	1	0	7	1
20_GL0172685	Bacteria	Firmicutes	Clostridia	Clostridiales	Oscillospiraceae	Oscillibacter	Oscillibacter sp. 1-3	Phosphoglycerate mutase	Phosphoglycerate mutase, 2,3-bisphosphoglycerate-independent	BPG-independent phosphoglycerate mutase family	5.4.2.12	1	0	0	1	0	0	0	0	0	0	0	0
20_GL0173728	Bacteria	Firmicutes	Clostridia	Clostridiales	Lachnospiraceae	Roseburia		L-threonine ammonia-lyase	Threonine dehydratase, catabolic	Serine/threonine dehydratase family	4.3.1.19	0	0	1	0	0	0	0	0	0	0	0	0
20_GL0173990	Bacteria	Firmicutes	Clostridia	Clostridiales	Eubacteriaceae	Eubacterium	Eubacterium plexicaudatum	50S ribosomal protein L10	Ribosomal protein L10	Universal ribosomal protein uL10 family		0	0	0	2	0	0	0	0	0	0	0	0
20_GL0174459	Bacteria	Firmicutes						Triosephosphate isomerase	Triosephosphate isomerase, bacterial/eukaryotic	Triosephosphate isomerase family	5.3.1.1	0	0	0	1	0	0	0	0	0	0	0	0
20_GL0174977	Bacteria	Firmicutes	Clostridia	Clostridiales	Eubacteriaceae	Eubacterium	Eubacterium plexicaudatum	Butanol dehydrogenase		Iron-containing alcohol dehydrogenase family	1.1.1.-	1	0	0	0	0	0	0	0	0	0	0	0
20_GL0175707	Bacteria	Firmicutes	Clostridia	Clostridiales	Lachnospiraceae		Lachnospiraceae bacterium A4	Xylitol-binding protein		Bacterial solute-binding protein 2 family		8	0	10	17	0	0	0	0	5	0	0	0
20_GL0176464	Bacteria	Firmicutes	Clostridia	Clostridiales	Eubacteriaceae	Eubacterium	Eubacterium plexicaudatum					0	0	0	1	0	0	0	0	0	0	0	0
20_GL0177954	Bacteria	Firmicutes							Putative ParB-like nuclease			0	0	0	3	0	0	0	0	0	0	0	0
20_GL0178836	Bacteria	Firmicutes						S-adenosylmethionine synthase	S-adenosylmethionine synthetase	AdoMet synthase family	2.5.1.6	10	2	8	17	5	11	1	4	5	1	0	0
20_GL0179413	Bacteria							2,4-dienoyl-CoA reductase		Short-chain dehydrogenases/reductases (SDR) family	1.3.1.34	0	0	2	1	0	0	0	0	0	0	0	0
2-1_GL0000285	Bacteria	Firmicutes	Clostridia	Clostridiales					Phosphoenolpyruvate carboxykinase, ATP-utilising			0	0	0	1	0	0	0	0	0	0	0	0
2-1_GL0000418	Bacteria	Firmicutes	Clostridia	Clostridiales	Lachnospiraceae			29.3 kDa protein		MotA family		0	0	2	0	0	2	0	0	0	0	0	0
2-1_GL0001188	Bacteria	Firmicutes										6	0	4	9	9	1	0	1	0	0	4	0
2-1_GL0003170	Bacteria	Firmicutes	Clostridia	Clostridiales	Clostridiaceae	Clostridium		Chaperone protein HtpG	Heat shock protein Hsp90 family	Heat shock protein 90 family		0	1	1	0	0	1	0	1	1	0	0	0
2-1_GL0003872	Bacteria	Firmicutes	Clostridia	Clostridiales	Lachnospiraceae			30S ribosomal protein S6	Ribosomal protein S6, plastid/chloroplast	Bacterial ribosomal protein bS6 family		0	0	0	5	2	0	0	0	0	0	0	0
2-1_GL0006967	Bacteria	Firmicutes						Reverse rubrerythrin	Leu/Ile/Val-binding protein		1.11.1.1	0	0	0	11	7	0	0	1	0	0	1	0
2-1_GL0007256	Bacteria	Firmicutes						Protein YfiH				0	0	0	1	0	0	0	0	0	0	0	0
2-1_GL0008249	Bacteria	Firmicutes	Clostridia	Clostridiales	Eubacteriaceae	Eubacterium	Eubacterium sp. 14-2		Autoinducer 2-binding protein LsrB/rhamnose-binding protein RhaS			0	0	2	1	1	0	0	0	0	0	0	0
2-1_GL0008361	Bacteria	Firmicutes	Clostridia	Clostridiales				Glutamate dehydrogenase	Glutamate dehydrogenase	Glu/Leu/Phe/Val dehydrogenases family	1.4.1.4	3	0	12	13	1	19	0	0	4	3	0	4
2-1_GL0009672	Bacteria	Firmicutes	Clostridia	Clostridiales	Lachnospiraceae			Oligoendopeptidase F	Peptidase M3B, oligoendopeptidase F	Peptidase M3B family	3.4.24.-	0	0	0	2	2	0	0	0	0	0	0	0
2-1_GL0009698	Bacteria	Firmicutes	Clostridia	Clostridiales				Protein FixB	Electron transfer flavoprotein, alpha subunit	ETF alpha-subunit/FixB family		0	2	0	11	12	0	0	0	0	0	2	0
2-1_GL0009699	Bacteria	Firmicutes						Electron transfer flavoprotein	Electron transfer flavoprotein, beta subunit	ETF beta-subunit/FixA family		0	0	0	1	1	0	0	0	0	0	0	0
2-1_GL0009700	Bacteria	Firmicutes	Clostridia	Clostridiales	Lachnospiraceae	Shuttleworthia	Shuttleworthia satelles	Acyl-CoA dehydrogenase, short-chain specific		Acyl-CoA dehydrogenase family	1.3.8.1	1	0	0	7	4	0	0	0	0	0	5	0
2-1_GL0009701	Bacteria	Firmicutes	Clostridia	Clostridiales				3-hydroxybutyryl-CoA dehydrogenase	3-hydroxyacyl-CoA dehydrogenase	3-hydroxyacyl-CoA dehydrogenase family	1.1.1.157	0	1	0	9	6	0	0	0	0	3	4	0
2-1_GL0009702	Bacteria	Firmicutes						Short-chain-enoyl-CoA hydratase	Crotonase superfamily	Enoyl-CoA hydratase/isomerase family	4.2.1.150	0	0	0	9	0	0	0	0	0	0	0	0
2-1_GL0009703	Bacteria	Firmicutes	Clostridia	Clostridiales				Acetyl-CoA acetyltransferase	Thiolase	Thiolase family	2.3.1.9	0	0	2	7	2	0	0	0	0	0	0	0
2-1_GL0010197	Bacteria	Firmicutes						Chaperone protein DnaK	Heat shock protein 70 family	Heat shock protein 70 family		0	0	0	2	0	0	0	0	0	0	0	0
2-1_GL0010247	Bacteria	Firmicutes	Clostridia	Clostridiales				Flagellin	Flagellin	Bacterial flagellin family		16	5	15	24	25	21	8	12	7	3	40	19
2-1_GL0011115	Bacteria	Actinobacteria	Actinobacteria	Micrococcales	Microbacteriaceae	Rathayibacter		Protein XP55	Peptide/nickel binding protein, MppA-type	Bacterial solute-binding protein 5 family		0	0	0	10	0	0	0	0	0	0	0	0
2-1_GL0012023	Bacteria	Firmicutes	Clostridia	Clostridiales	Lachnospiraceae			Phosphoglycerate mutase	Phosphoglycerate mutase, 2,3-bisphosphoglycerate-independent	BPG-independent phosphoglycerate mutase family	5.4.2.12	0	0	0	1	0	0	0	0	0	0	0	0
2-1_GL0012266	Bacteria	Firmicutes	Clostridia	Clostridiales				Sensory transducer protein	Chemotaxis methyl-accepting receptor			0	0	1	4	1	0	0	0	0	0	0	0
2-1_GL0012712	Bacteria	Firmicutes	Erysipelotrichia	Erysipelotrichales	Erysipelotrichaceae	Dubosiella	Dubosiella newyorkensis	Mannonate dehydratase	Mannonate dehydratase	Mannonate dehydratase family	4.2.1.8	0	0	0	0	0	0	0	0	1	0	0	0
2-1_GL0014492	Bacteria	Firmicutes	Clostridia	Clostridiales	Lachnospiraceae		Lachnospiraceae bacterium COE1	M18 family aminopeptidase		Peptidase M18 family	3.4.11.-	0	0	0	2	0	0	0	0	0	0	0	0
2-1_GL0014526	Bacteria	Firmicutes						Sensory transducer protein	Chemotaxis methyl-accepting receptor			0	0	0	1	0	0	0	0	0	0	0	0
2-1_GL0015007	Bacteria	Firmicutes	Clostridia	Clostridiales	Lachnospiraceae			Elongation factor G	Translation elongation factor EFG/EF2	TRAFAC class translation factor GTPase superfamily		0	0	4	1	0	0	0	0	0	0	0	0
2-1_GL0016584	Bacteria	Firmicutes	Clostridia	Clostridiales	Lachnospiraceae	Roseburia		Pyruvate synthase			1.2.7.1	0	0	1	1	0	0	0	0	0	0	0	0
2-1_GL0016916	Bacteria	Firmicutes	Erysipelotrichia	Erysipelotrichales	Erysipelotrichaceae	Dubosiella	Dubosiella newyorkensis	Ribosome-recycling factor	Ribosome recycling factor	RRF family		0	0	0	0	0	0	0	0	2	0	0	0
2-1_GL0020917	Bacteria	Firmicutes	Clostridia	Clostridiales								0	0	0	5	0	0	0	0	0	0	0	0
2-1_GL0021062	Bacteria	Firmicutes	Clostridia	Clostridiales	Lachnospiraceae	Butyrivibrio	Butyrivibrio fibrisolvens					5	5	5	0	12	0	6	9	7	0	0	1
2-1_GL0021252	Bacteria	Firmicutes	Clostridia	Clostridiales				Pyrophosphate--fructose 6-phosphate 1-phosphotransferase	ATP-dependent 6-phosphofructokinase	Phosphofructokinase type A (PFKA) family	2.7.1.90	0	0	0	2	0	0	0	0	0	0	0	0
2-1_GL0021623	Bacteria	Firmicutes	Tissierellia	Tissierellales	Peptoniphilaceae	Finegoldia	Finegoldia magna	50S ribosomal protein L1	Ribosomal protein L1/ribosomal biogenesis protein	Universal ribosomal protein uL1 family		0	0	0	1	0	0	0	0	0	0	0	0
2-1_GL0021912	Bacteria	Firmicutes	Erysipelotrichia	Erysipelotrichales	Erysipelotrichaceae	Dubosiella	Dubosiella newyorkensis	UPF0297 protein lwe1516		UPF0297 family		0	0	0	0	0	0	0	0	1	0	0	0
2-1_GL0023180	Bacteria	Firmicutes	Clostridia	Clostridiales	Clostridiaceae	Clostridium		S-adenosylmethionine synthase	S-adenosylmethionine synthetase	AdoMet synthase family	2.5.1.6	0	0	0	1	0	1	0	0	0	0	0	0
2-1_GL0023541	Bacteria	Firmicutes	Clostridia	Clostridiales								0	0	0	4	0	0	0	0	0	0	0	0
2-1_GL0023946	Bacteria	Firmicutes	Clostridia	Clostridiales								2	2	0	3	0	0	1	0	0	1	0	0
2-1_GL0024072	Bacteria	Firmicutes	Clostridia	Clostridiales	Lachnospiraceae	Roseburia		50S ribosomal protein L10	Ribosomal protein L10	Universal ribosomal protein uL10 family		0	0	0	1	0	0	0	0	0	0	0	0
2-1_GL0024491	Bacteria	Firmicutes	Clostridia	Clostridiales	Lachnospiraceae			50S ribosomal protein L13	Ribosomal protein L13, bacterial-type	Universal ribosomal protein uL13 family		2	0	4	3	0	0	0	0	3	1	0	2
2-1_GL0024566	Bacteria	Firmicutes	Bacilli	Lactobacillales	Lactobacillaceae	Lactobacillus	Lactobacillus reuteri	Urease	Urease, gamma subunit	Urease gamma subunit family	3.5.1.5	0	0	0	0	0	0	0	0	1	0	0	1
2-1_GL0026446	Bacteria	Firmicutes	Clostridia	Clostridiales	Lachnospiraceae							0	0	0	3	0	0	0	0	0	0	0	0
2-1_GL0026447	Bacteria	Firmicutes	Clostridia	Clostridiales				Acyl carrier protein	Acyl carrier protein (ACP)	Acyl carrier protein (ACP) family		0	0	0	2	0	0	0	0	0	0	0	0
2-1_GL0026536	Bacteria	Firmicutes	Clostridia	Clostridiales	Lachnospiraceae		Lachnospiraceae bacterium A4					4	0	2	4	0	0	1	1	0	0	0	0
2-1_GL0027672	Bacteria	Firmicutes	Clostridia	Clostridiales	Lachnospiraceae			HPr kinase/phosphorylase	HPr(Ser) kinase/phosphorylase	HPrK/P family	2.7.11.-	0	0	0	1	0	0	0	0	0	0	0	0
2-1_GL0029803	Bacteria	Firmicutes	Clostridia	Clostridiales				50S ribosomal protein L29	Ribosomal protein L29	Universal ribosomal protein uL29 family		0	2	0	6	4	0	1	0	0	1	0	0
2-1_GL0029805	Bacteria	Firmicutes						30S ribosomal protein S3	Ribosomal protein S3, bacterial	Universal ribosomal protein uS3 family		0	0	0	6	0	0	0	0	0	0	0	0
2-1_GL0029808	Bacteria	Firmicutes						50S ribosomal protein L2	Ribosomal protein L2, bacterial/organellar-type	Universal ribosomal protein uL2 family		0	0	0	4	0	0	0	0	0	0	0	0
2-1_GL0029809	Bacteria	Firmicutes						50S ribosomal protein L23	Ribosomal protein L25/L23	Universal ribosomal protein uL23 family		2	2	4	10	6	3	1	2	1	4	0	0
2-1_GL0031200	Bacteria	Firmicutes	Clostridia	Clostridiales	Clostridiaceae	Clostridium		Elongation factor Tu	Translation elongation factor EFTu/EF1A, bacterial/organelle	TRAFAC class translation factor GTPase superfamily		0	1	2	4	3	2	0	0	0	0	0	0
2-1_GL0031202	Bacteria	Firmicutes	Clostridia	Clostridiales	Clostridiaceae	Clostridium		30S ribosomal protein S7	Ribosomal protein S7, bacterial/organellar-type	Universal ribosomal protein uS7 family		1	2	0	1	0	0	1	2	0	0	0	0
2-1_GL0031575	Bacteria	Firmicutes	Clostridia	Clostridiales				50S ribosomal protein L4	50S ribosomal protein uL4	Universal ribosomal protein uL4 family		2	1	1	3	3	0	0	2	1	1	0	0
2-1_GL0031825	Bacteria	Firmicutes	Clostridia	Clostridiales	Lachnospiraceae							0	0	0	3	0	0	0	0	0	0	0	0
2-1_GL0032121	Bacteria	Firmicutes						Isocitrate dehydrogenase [NADP]	Isocitrate dehydrogenase NADP-dependent	Isocitrate and isopropylmalate dehydrogenases family	1.1.1.42	0	0	0	1	0	0	0	0	0	0	0	0
2-1_GL0032220	Bacteria	Firmicutes	Clostridia	Clostridiales	Lachnospiraceae		Lachnospiraceae bacterium COE1					1	0	0	1	0	0	0	0	0	0	0	0
2-1_GL0033208	Bacteria	Firmicutes						Flagellin	Flagellin	Bacterial flagellin family		0	0	0	0	0	0	0	0	0	0	1	0
2-1_GL0033262	Bacteria	Firmicutes	Clostridia	Clostridiales				Fructose-bisphosphate aldolase	Fructose-1,6-bisphosphate aldolase, class 2	Class II fructose-bisphosphate aldolase family	4.1.2.13	0	0	0	2	0	0	0	0	0	0	0	0
2-1_GL0034812	Bacteria	Firmicutes	Clostridia	Clostridiales	Lachnospiraceae		Lachnospiraceae bacterium A4					0	0	0	6	5	0	0	0	0	0	2	0
2-1_GL0036073	Bacteria							V-type ATP synthase	V-type ATP synthase regulatory subunit B/beta	ATPase alpha/beta chains family		0	0	0	1	0	0	0	0	0	0	0	0
2-1_GL0036258	Bacteria	Firmicutes	Clostridia	Clostridiales	Lachnospiraceae	Roseburia		Glucose-6-phosphate isomerase	Phosphoglucose isomerase (PGI)	GPI family	5.3.1.9	0	0	2	9	0	3	0	0	0	0	0	0
2-1_GL0036656	Bacteria	Firmicutes						50S ribosomal protein L32	Ribosomal protein L32p	Bacterial ribosomal protein bL32 family		0	0	0	2	0	0	0	0	0	0	0	0
2-1_GL0037476	Bacteria	Firmicutes										0	0	0	0	0	0	0	0	2	0	0	0
2-1_GL0037768	Bacteria	Firmicutes	Clostridia	Clostridiales	Lachnospiraceae			Aminotransferase MSMEG_6286/MSMEI_6121		Class-I pyridoxal-phosphate-dependent aminotransferase family		0	0	0	1	0	0	0	0	0	0	0	0
2-1_GL0038131	Bacteria	Firmicutes	Clostridia	Clostridiales								0	0	0	1	0	0	0	0	0	0	0	0
2-1_GL0038132	Bacteria	Firmicutes										0	1	0	1	0	0	0	0	0	0	0	0
2-1_GL0039286	Bacteria	Firmicutes	Clostridia	Clostridiales				Formate acetyltransferase	Formate acetyltransferase		2.3.1.54	0	0	0	1	0	0	0	0	0	0	0	0
2-1_GL0041083	Bacteria	Bacteroidetes	Bacteroidia	Bacteroidales	Prevotellaceae	Prevotella	Prevotella sp. CAG:485	Zinc protease PqqL		Peptidase M16 family	3.4.24.-	0	0	0	0	0	0	0	0	1	0	0	0
2-1_GL0041131	Bacteria	Firmicutes	Clostridia	Clostridiales	Lachnospiraceae			Maltodextrin phosphorylase	Glycogen/starch/alpha-glucan phosphorylase	Glycogen phosphorylase family	2.4.1.1	0	0	0	1	0	0	0	0	0	0	0	0
2-1_GL0041132	Bacteria							O-acetylserine sulfhydrylase	Cysteine synthase CysK	Cysteine synthase/cystathionine beta-synthase family	2.5.1.47	0	0	0	8	0	0	0	0	0	0	0	0
2-1_GL0042756	Bacteria	Firmicutes	Clostridia	Clostridiales				50S ribosomal protein L18	Ribosomal protein L18/L5	Universal ribosomal protein uL18 family		0	0	0	1	0	0	0	0	0	0	0	0
2-1_GL0043938	Bacteria	Firmicutes	Clostridia	Clostridiales	Clostridiaceae	Clostridium		Maltodextrin import ATP-binding protein		ABC transporter superfamily	3.6.3.-	0	0	0	16	10	0	0	1	0	2	6	0
2-1_GL0044891	Bacteria	Firmicutes	Clostridia	Clostridiales	Clostridiaceae	Clostridium		30S ribosomal protein S19	Ribosomal protein S19, bacterial-type	Universal ribosomal protein uS19 family		0	0	0	0	0	0	0	0	0	0	0	1
2-1_GL0045814	Bacteria	Firmicutes	Clostridia	Clostridiales	Lachnospiraceae			Flagellin	Flagellin	Bacterial flagellin family		0	1	0	26	21	0	0	0	0	0	17	0
2-1_GL0045974	Bacteria	Firmicutes						Maltodextrin import ATP-binding protein		ABC transporter superfamily	3.6.3.-	0	0	0	1	0	0	0	0	0	0	0	0
2-1_GL0046860	Bacteria							L-methionine gamma-lyase	O-acetylhomoserine/O-acetylserine sulfhydrylase	Trans-sulfuration enzymes family	4.4.1.11	0	0	0	1	0	0	0	0	0	0	0	0
2-1_GL0047223	Bacteria	Firmicutes	Clostridia	Clostridiales	Lachnospiraceae			RNA polymerase	DNA-directed RNA polymerase, subunit 2	RNA polymerase beta chain family	2.7.7.6	0	0	1	1	0	0	0	0	0	0	0	0
2-1_GL0047600	Bacteria	Firmicutes	Clostridia	Clostridiales				Threonine--tRNA ligase	Threonine-tRNA ligase, class IIa	Class-II aminoacyl-tRNA synthetase family	6.1.1.3	0	0	1	0	0	0	0	0	0	0	0	0
2-1_GL0047992	Bacteria	Firmicutes						Phosphoglycerate kinase	Phosphoglycerate kinase	Phosphoglycerate kinase family	2.7.2.3	0	0	0	4	0	0	0	0	0	0	0	0
2-1_GL0048393	Bacteria											0	0	1	0	1	0	0	0	0	0	0	0
2-1_GL0048660	Bacteria	Firmicutes	Clostridia	Clostridiales	Oscillospiraceae			Glyceraldehyde-3-phosphate dehydrogenase	Glyceraldehyde/Erythrose phosphate dehydrogenase family	Glyceraldehyde-3-phosphate dehydrogenase family	1.2.1.12	0	0	0	2	0	0	0	0	0	0	0	0
2-1_GL0049860	Bacteria	Firmicutes	Clostridia	Clostridiales	Clostridiaceae	Clostridium						0	0	3	0	0	4	0	0	0	0	0	0
2-1_GL0050552	Bacteria	Firmicutes						Sensory transducer protein	Chemotaxis methyl-accepting receptor			1	0	6	0	1	2	0	0	1	0	0	0
2-1_GL0050553	Bacteria	Firmicutes	Clostridia	Clostridiales				Transketolase		Transketolase family		0	0	0	1	0	0	0	0	0	0	0	0
2-1_GL0050555	Bacteria	Firmicutes						Transaldolase		Transaldolase family	2.2.1.2	0	0	0	2	0	0	0	0	0	0	0	0
2-1_GL0051898	Bacteria	Firmicutes	Clostridia	Clostridiales	Lachnospiraceae		Lachnospiraceae bacterium COE1	Glucose-1-phosphate adenylyltransferase	Glucose-1-phosphate adenylyltransferase, GlgD subunit	Bacterial/plant glucose-1-phosphate adenylyltransferase family	2.7.7.27	0	0	1	0	0	0	0	0	0	0	0	0
2-1_GL0053831	Bacteria	Firmicutes	Clostridia	Clostridiales	Lachnospiraceae			Ribonuclease TTHA0252		Metallo-beta-lactamase superfamily	3.1.-.-	0	0	1	0	0	0	0	0	0	0	0	0
2-1_GL0055235	Bacteria	Firmicutes	Clostridia	Clostridiales				30S ribosomal protein S3	Ribosomal protein S3, bacterial	Universal ribosomal protein uS3 family		2	1	0	6	1	0	0	0	0	0	0	0
2-1_GL0056143	Bacteria	Firmicutes	Clostridia	Clostridiales	Clostridiaceae	Clostridium						0	2	0	0	0	0	0	0	0	0	0	0
2-1_GL0056397	Bacteria	Firmicutes	Clostridia	Clostridiales	Clostridiaceae	Clostridium	Clostridium sp. CAG:1024	Corrinoid/iron-sulfur protein				0	0	0	3	0	0	0	0	0	0	0	0
2-1_GL0056621	Bacteria	Firmicutes	Clostridia	Clostridiales								5	2	2	11	8	0	0	2	0	0	0	0
2-1_GL0057428	Bacteria	Firmicutes	Clostridia	Clostridiales	Lachnospiraceae		Lachnospiraceae bacterium A4					0	0	0	1	0	0	0	0	0	0	0	0
2-1_GL0057677	Bacteria	Firmicutes	Clostridia	Clostridiales	Lachnospiraceae			L-ribulose-5-phosphate 4-epimerase	L-ribulose-5-phosphate 4-epimerase	Aldolase class II family	5.1.3.4	0	0	0	1	0	0	0	0	0	0	0	0
2-1_GL0057678	Bacteria	Firmicutes	Clostridia	Clostridiales	Lachnospiraceae			Xylulose kinase		FGGY kinase family	2.7.1.17	0	0	0	1	0	0	0	0	0	0	0	0
2-1_GL0058375	Bacteria	Firmicutes	Clostridia	Clostridiales	Lachnospiraceae		Lachnospiraceae bacterium A4	Aldose 1-epimerase	Aldose 1-epimerase	Aldose epimerase family	5.1.3.3	0	0	0	1	0	0	0	0	0	0	0	0
2-1_GL0058560	Bacteria	Firmicutes						Glucose-6-phosphate isomerase	Phosphoglucose isomerase (PGI)	GPI family	5.3.1.9	0	0	0	2	0	0	0	0	0	0	0	0
2-1_GL0059203	Bacteria	Firmicutes	Bacilli	Lactobacillales	Lactobacillaceae	Lactobacillus		Chaperone protein DnaK	Heat shock protein 70 family	Heat shock protein 70 family		0	0	0	0	0	0	0	0	1	0	0	2
2-1_GL0059565	Bacteria	Firmicutes	Clostridia	Clostridiales				Protein FixB	Electron transfer flavoprotein, alpha subunit	ETF alpha-subunit/FixB family		1	0	1	1	0	0	0	0	0	0	0	0
2-1_GL0060097	Bacteria	Firmicutes	Clostridia	Clostridiales				Glycerol kinase	Glycerol kinase	FGGY kinase family	2.7.1.30	0	0	0	0	0	0	0	0	1	1	0	1
2-1_GL0060297	Bacteria	Firmicutes	Clostridia	Clostridiales								1	1	3	4	5	0	1	4	1	0	2	1
2-1_GL0060492	Bacteria	Firmicutes	Clostridia	Clostridiales	Ruminococcaceae	Ruminococcus		Pilin-like competence factor ComP		N-Me-Phe pilin family		2	0	0	0	0	0	0	0	0	0	0	0
2-1_GL0060611	Bacteria	Firmicutes						HTH-type transcriptional regulator YdeE	Transcription regulator HTH, AraC- type			1	0	0	0	0	0	0	0	0	0	0	0
2-1_GL0060674	Bacteria	Firmicutes	Clostridia	Clostridiales	Lachnospiraceae	Blautia		10 kDa chaperonin	Chaperonin Cpn10	GroES chaperonin family		2	0	0	3	1	0	0	0	0	0	0	0
2-1_GL0060675	Bacteria	Firmicutes	Clostridia	Clostridiales	Clostridiaceae	Clostridium		60 kDa chaperonin		Chaperonin (HSP60) family		7	3	12	14	5	5	2	4	0	1	0	0
2-1_GL0061113	Bacteria	Firmicutes	Clostridia	Clostridiales	Lachnospiraceae			Galactokinase		GHMP kinase family	2.7.1.6	0	0	2	0	0	0	0	0	0	0	0	0
2-1_GL0062493	Bacteria	Firmicutes	Clostridia	Clostridiales	Lachnospiraceae	Dorea		Reverse rubrerythrin	Leu/Ile/Val-binding protein		1.11.1.1	0	0	0	1	0	0	0	0	0	0	0	0
2-1_GL0062630	Bacteria	Firmicutes	Clostridia	Clostridiales				DNA-binding protein HU		Bacterial histone-like protein family		2	0	0	2	2	0	0	1	0	0	0	0
2-1_GL0062789	Bacteria	Firmicutes	Clostridia	Clostridiales	Lachnospiraceae			Methyl-accepting chemotaxis protein	Chemotaxis methyl-accepting receptor			0	0	0	1	0	0	0	0	0	0	0	0
2-1_GL0062797	Bacteria	Firmicutes	Clostridia	Clostridiales	Lachnospiraceae			Aldose 1-epimerase	Aldose 1-epimerase	Aldose epimerase family	5.1.3.3	0	0	0	1	0	0	0	0	0	0	0	0
2-1_GL0062894	Bacteria	Firmicutes	Clostridia	Clostridiales				10 kDa chaperonin	Chaperonin Cpn10	GroES chaperonin family		0	0	1	0	0	0	0	0	0	0	0	0
2-1_GL0063021	Bacteria	Firmicutes	Clostridia	Clostridiales	Clostridiaceae							0	0	0	0	2	0	0	0	0	0	0	0
2-1_GL0064618	Bacteria	Firmicutes	Clostridia	Clostridiales				50S ribosomal protein L2	Ribosomal protein L2, bacterial/organellar-type	Universal ribosomal protein uL2 family		0	0	1	3	0	0	0	0	0	0	0	0
2-1_GL0065397	Bacteria	Firmicutes	Clostridia	Clostridiales	Lachnospiraceae	Blautia		30S ribosomal protein S7	Ribosomal protein S7, bacterial/organellar-type	Universal ribosomal protein uS7 family		1	0	6	2	0	4	0	0	3	0	0	0
2-1_GL0068180	Bacteria	Firmicutes	Clostridia	Clostridiales	Lachnospiraceae							0	0	0	0	3	0	0	0	0	0	0	0
2-1_GL0068371	Bacteria	Firmicutes	Clostridia	Clostridiales	Lachnospiraceae			30S ribosomal protein S6	Ribosomal protein S6, plastid/chloroplast	Bacterial ribosomal protein bS6 family		1	0	5	4	0	6	0	0	3	0	0	1
2-1_GL0070739	Bacteria	Firmicutes	Clostridia	Clostridiales	Lachnospiraceae			Cyclomaltodextrinase		Glycosyl hydrolase 13 family	3.2.1.54	2	0	0	2	0	0	0	0	0	0	0	0
2-1_GL0071455	Bacteria	Firmicutes						Arabinogalactan oligomer transport system permease		Binding-protein-dependent transport system permease family		0	0	0	0	1	0	0	0	0	0	0	0
2-1_GL0071457	Bacteria	Firmicutes										0	1	0	0	15	0	1	0	0	0	7	0
2-1_GL0072207	Bacteria	Firmicutes	Clostridia	Clostridiales	Lachnospiraceae			Phosphoglucomutase		Phosphohexose mutase family	5.4.2.2	0	0	0	3	0	0	0	0	0	0	0	0
2-1_GL0072700	Bacteria	Firmicutes	Clostridia	Clostridiales				50S ribosomal protein L3	Ribosomal protein L3, bacterial/organelle-type	Universal ribosomal protein uL3 family		4	1	0	4	2	0	1	1	0	1	0	0
2-1_GL0072794	Bacteria	Firmicutes	Clostridia	Clostridiales	Clostridiaceae	Clostridium		30S ribosomal protein S15	Ribosomal protein S15, bacterial-type	Universal ribosomal protein uS15 family		1	0	0	2	0	1	0	1	1	0	0	0
2-1_GL0073757	Bacteria	Firmicutes	Clostridia	Clostridiales	Lachnospiraceae		Lachnospiraceae bacterium A4	Sensory transducer protein	Chemotaxis methyl-accepting receptor			0	0	0	1	0	0	0	0	0	0	0	0
2-1_GL0073981	Bacteria	Firmicutes	Clostridia	Clostridiales	Lachnospiraceae			50S ribosomal protein L15	Ribosomal protein L15	Universal ribosomal protein uL15 family		1	2	1	4	3	0	0	1	1	0	0	0
2-1_GL0073982	Bacteria	Firmicutes	Clostridia	Clostridiales	Lachnospiraceae			50S ribosomal protein L30	Ribosomal protein L30, bacterial-type	Universal ribosomal protein uL30 family		0	0	0	1	0	0	0	0	0	0	0	0
2-1_GL0073986	Bacteria	Firmicutes						30S ribosomal protein S8	Ribosomal protein S8	Universal ribosomal protein uS8 family		0	0	0	4	2	0	0	0	0	0	0	0
2-1_GL0073987	Bacteria	Firmicutes						50S ribosomal protein L5	Ribosomal protein L5, bacterial-type	Universal ribosomal protein uL5 family		0	0	0	2	2	0	0	0	0	1	0	0
2-1_GL0074985	Bacteria	Firmicutes	Clostridia	Clostridiales	Lachnospiraceae		Lachnospiraceae bacterium A4					0	0	0	1	0	0	0	0	0	0	0	0
2-1_GL0075316	Bacteria	Firmicutes						Acetyl-CoA acetyltransferase	Thiolase	Thiolase family	2.3.1.9	0	1	0	0	2	0	0	0	0	0	0	0
2-1_GL0077194	Bacteria	Firmicutes	Clostridia	Clostridiales	Clostridiaceae	Clostridium		Elongation factor Ts	Translation elongation factor EFTs/EF1B	EF-Ts family		2	0	0	4	0	0	0	0	0	0	0	0
2-1_GL0077441	Bacteria	Firmicutes	Clostridia	Clostridiales	Ruminococcaceae	Ruminococcus						18	4	0	7	26	0	5	7	0	0	69	0
2-1_GL0077992	Bacteria	Firmicutes	Clostridia	Clostridiales	Clostridiaceae	Clostridium		Protein FixB	Electron transfer flavoprotein, alpha subunit	ETF alpha-subunit/FixB family		1	0	0	0	0	0	0	0	0	0	0	0
2-1_GL0080403	Bacteria	Firmicutes	Clostridia	Clostridiales	Lachnospiraceae				Phosphoenolpyruvate carboxykinase, ATP-utilising			0	0	0	17	0	0	0	0	0	0	0	0
2-1_GL0080630	Bacteria	Firmicutes	Clostridia	Clostridiales	Lachnospiraceae		Lachnospiraceae bacterium A4					0	0	1	0	0	0	0	0	0	0	0	0
2-1_GL0080778	Bacteria	Firmicutes	Clostridia	Clostridiales				L-arabinose isomerase	L-arabinose isomerase	Arabinose isomerase family	5.3.1.4	0	0	1	0	0	0	0	0	0	0	0	0
2-1_GL0080805	Bacteria	Firmicutes	Clostridia	Clostridiales	Lachnospiraceae	Roseburia	Roseburia sp. CAG:100	Flagellin	Flagellin	Bacterial flagellin family		0	47	0	110	139	0	32	20	0	16	182	0
2-1_GL0080876	Bacteria	Firmicutes	Clostridia	Clostridiales	Lachnospiraceae	Anaerostipes	Anaerostipes caccae	Ketol-acid reductoisomerase		Ketol-acid reductoisomerase family	1.1.1.86	4	1	3	1	3	2	0	1	0	1	0	1
2-1_GL0081025	Bacteria	Firmicutes	Clostridia	Clostridiales	Lachnospiraceae			Sensory transducer protein	Chemotaxis methyl-accepting receptor			0	0	1	0	0	0	0	0	0	0	0	0
2-1_GL0082143	Bacteria	Firmicutes	Clostridia	Clostridiales	Lachnospiraceae		Lachnospiraceae bacterium A4					0	17	0	52	31	0	4	3	0	6	31	0
2-1_GL0084942	Bacteria	Firmicutes	Clostridia	Clostridiales	Lachnospiraceae	Roseburia		30S ribosomal protein S5	Ribosomal protein S5, bacterial-type	Universal ribosomal protein uS5 family		0	0	29	12	0	12	0	0	5	0	0	0
2-1_GL0085055	Bacteria	Firmicutes	Erysipelotrichia	Erysipelotrichales	Erysipelotrichaceae	Dubosiella	Dubosiella newyorkensis	3-hydroxybutyryl-CoA dehydrogenase	3-hydroxyacyl-CoA dehydrogenase	3-hydroxyacyl-CoA dehydrogenase family	1.1.1.157	6	4	0	6	3	0	3	3	0	1	5	0
2-1_GL0086540	Bacteria							Chaperone protein ClpB	Chaperonin ClpB	ClpA/ClpB family		0	0	1	0	0	1	0	1	1	0	0	1
2-1_GL0086997	Bacteria	Firmicutes	Clostridia	Clostridiales	Ruminococcaceae	Ruminococcus		Xylose isomerase	Xylose isomerase, bacterial-type	Xylose isomerase family	5.3.1.5	0	0	0	0	1	0	0	0	0	0	0	0
2-1_GL0087205	Bacteria	Firmicutes	Clostridia	Clostridiales	Lachnospiraceae		Lachnospiraceae bacterium A4	50S ribosomal protein L10	Ribosomal protein L10	Universal ribosomal protein uL10 family		2	1	8	13	0	10	0	0	1	0	0	0
2-1_GL0087625	Bacteria	Firmicutes	Clostridia	Clostridiales	Lachnospiraceae			30S ribosomal protein S4	Ribosomal protein S4/S9	Universal ribosomal protein uS4 family		0	0	0	3	0	0	0	0	0	0	0	0
2-1_GL0087645	Bacteria	Firmicutes						30S ribosomal protein S3	Ribosomal protein S3, bacterial	Universal ribosomal protein uS3 family		2	1	0	2	0	0	1	0	0	1	0	0
2-1_GL0088277	Bacteria	Firmicutes	Clostridia	Clostridiales				Glyceraldehyde-3-phosphate dehydrogenase	Glyceraldehyde/Erythrose phosphate dehydrogenase family	Glyceraldehyde-3-phosphate dehydrogenase family	1.2.1.12	1	0	0	1	1	0	0	1	0	0	0	0
2-1_GL0090285	Bacteria	Firmicutes	Clostridia	Clostridiales								4	0	2	7	4	0	0	2	0	0	0	0
2-1_GL0090540	Bacteria	Firmicutes						50S ribosomal protein L22	Ribosomal protein L22, bacterial/chloroplast-type	Universal ribosomal protein uL22 family		0	0	0	4	10	0	0	0	0	0	0	0
2-1_GL0090673	Bacteria	Firmicutes	Clostridia	Clostridiales	Lachnospiraceae			Malonyl CoA-acyl carrier protein transacylase	Malonyl CoA-acyl carrier protein transacylase	FabD family	2.3.1.39	0	0	0	1	0	0	0	0	0	0	0	0
2-1_GL0090896	Bacteria	Firmicutes	Clostridia	Clostridiales				Septation protein SpoVG	Stage V sporulation protein G	SpoVG family		0	0	0	2	0	2	0	0	0	0	0	0
2-1_GL0092292	Bacteria	Firmicutes	Erysipelotrichia	Erysipelotrichales	Erysipelotrichaceae	Dubosiella	Dubosiella newyorkensis	30S ribosomal protein S9	Ribosomal protein S9, bacterial/plastid	Universal ribosomal protein uS9 family		0	0	0	0	0	0	0	1	1	0	0	1
2-1_GL0093173	Bacteria	Firmicutes	Clostridia	Clostridiales	Lachnospiraceae			Alpha-glucoside transport system permease		Binding-protein-dependent transport system permease family		2	0	5	6	0	4	0	0	1	0	0	0
2-1_GL0093184	Bacteria	Firmicutes	Clostridia	Clostridiales	Lachnospiraceae		Lachnospiraceae bacterium A4					0	0	1	0	0	0	0	0	0	0	0	0
2-1_GL0094353	Bacteria	Firmicutes						30S ribosomal protein S7	Ribosomal protein S7, bacterial/organellar-type	Universal ribosomal protein uS7 family		0	0	0	0	0	0	0	0	1	0	0	0
2-1_GL0094578	Bacteria							30S ribosomal protein S14	Ribosomal protein S14, type Z	Universal ribosomal protein uS14 family		0	0	0	2	0	0	0	0	0	0	0	0
2-1_GL0096393	Bacteria	Firmicutes	Clostridia	Clostridiales				30S ribosomal protein S19	Ribosomal protein S19, bacterial-type	Universal ribosomal protein uS19 family		0	0	1	0	0	0	0	0	0	0	0	0
2-1_GL0096451	Bacteria	Firmicutes										0	0	0	1	0	0	0	0	0	0	0	0
2-1_GL0096565	Bacteria	Firmicutes	Clostridia	Clostridiales				Glucose-1-phosphate adenylyltransferase	Glucose-1-phosphate adenylyltransferase GlgC, bacterial	Bacterial/plant glucose-1-phosphate adenylyltransferase family	2.7.7.27	0	0	0	4	0	8	0	0	0	0	0	0
2-1_GL0096783	Bacteria	Firmicutes	Clostridia	Clostridiales	Clostridiaceae	Clostridium		Xylose repressor	Glucokinase ROK	ROK (NagC/XylR) family		1	0	1	2	0	1	0	0	0	0	0	0
2-1_GL0097597	Bacteria	Firmicutes	Bacilli	Lactobacillales	Lactobacillaceae	Lactobacillus	Lactobacillus reuteri	Clp protease		ClpA/ClpB family		0	0	0	0	0	0	0	0	4	0	0	0
2-1_GL0098296	Bacteria	Firmicutes	Clostridia	Clostridiales	Lachnospiraceae			Exo-alpha-L-arabinofuranosidase		Glycosyl hydrolase 51 family	3.2.1.55	0	0	0	8	4	3	0	0	0	1	0	0
2-1_GL0099630	Bacteria	Firmicutes	Clostridia	Clostridiales	Lachnospiraceae		Lachnospiraceae bacterium A4					0	0	0	2	0	0	0	0	0	0	0	0
2-1_GL0100015	Bacteria	Firmicutes										1	0	0	0	0	1	0	0	0	0	0	0
2-1_GL0100511	Bacteria	Firmicutes	Clostridia	Clostridiales	Lachnospiraceae			50S ribosomal protein L10	Ribosomal protein L10	Universal ribosomal protein uL10 family		0	0	0	5	0	0	0	0	0	0	0	0
2-1_GL0100593	Bacteria	Firmicutes	Clostridia	Clostridiales	Lachnospiraceae							0	0	0	0	1	0	0	0	0	0	0	0
2-1_GL0100987	Bacteria	Firmicutes	Bacilli	Lactobacillales	Lactobacillaceae	Lactobacillus		30S ribosomal protein S7	Ribosomal protein S7, bacterial/organellar-type	Universal ribosomal protein uS7 family		0	0	0	0	0	0	0	0	1	0	0	2
2-1_GL0100988	Bacteria	Firmicutes	Bacilli	Lactobacillales	Lactobacillaceae	Lactobacillus		Elongation factor G	Translation elongation factor EFG/EF2	TRAFAC class translation factor GTPase superfamily		2	1	4	3	1	3	0	0	3	0	0	4
2-1_GL0101074	Bacteria	Firmicutes	Clostridia	Clostridiales	Lachnospiraceae			Flagellar hook protein	Fagellar hook-basal body protein, FlgE/F/G	Flagella basal body rod proteins family		0	0	1	0	0	0	0	0	0	0	0	0
2-1_GL0101840	Bacteria	Firmicutes	Erysipelotrichia	Erysipelotrichales	Erysipelotrichaceae	Dubosiella	Dubosiella newyorkensis	Oligopeptide-binding protein	Peptide/nickel binding protein, MppA-type	Bacterial solute-binding protein 5 family		0	0	1	0	0	1	0	0	2	0	0	0
2-1_GL0101943	Bacteria	Firmicutes	Clostridia	Clostridiales				50S ribosomal protein L15	Ribosomal protein L15	Universal ribosomal protein uL15 family		0	0	0	1	0	0	0	0	0	0	0	0
2-1_GL0102326	Bacteria	Firmicutes	Clostridia	Clostridiales				30S ribosomal protein S20	Ribosomal protein S20	Bacterial ribosomal protein bS20 family		0	0	0	4	2	0	0	0	0	0	0	0
2-1_GL0103051	Bacteria	Firmicutes	Clostridia	Clostridiales	Lachnospiraceae							0	0	27	0	0	19	0	0	18	0	0	6
2-1_GL0103163	Bacteria	Firmicutes	Clostridia	Clostridiales	Lachnospiraceae			HTH-type transcriptional regulator YdeE	Transcription regulator HTH, AraC- type			0	0	0	5	0	0	0	0	0	0	0	0
2-1_GL0103438	Bacteria	Firmicutes	Clostridia	Clostridiales	Lachnospiraceae			30S ribosomal protein S4	Ribosomal protein S4/S9	Universal ribosomal protein uS4 family		1	0	7	2	0	0	0	0	4	0	0	0
2-1_GL0103673	Bacteria							tRNA (cytidine(34)-2'-O)-methyltransferase	tRNA (cytidine/uridine-2'-O-)-methyltransferase	Class IV-like SAM-binding methyltransferase superfamily	2.1.1.207	1	0	4	1	0	0	1	0	0	1	1	0
2-1_GL0104394	Bacteria	Firmicutes	Clostridia	Clostridiales	Lachnospiraceae							0	0	0	2	0	0	0	0	0	0	0	0
2-1_GL0104769	Bacteria	Firmicutes	Clostridia	Clostridiales	Lachnospiraceae			Short-chain-enoyl-CoA hydratase	Crotonase superfamily	Enoyl-CoA hydratase/isomerase family	4.2.1.150	1	0	7	8	0	0	0	0	0	0	0	0
2-1_GL0106619	Bacteria	Firmicutes	Clostridia	Clostridiales				Glyceraldehyde-3-phosphate dehydrogenase	Glyceraldehyde/Erythrose phosphate dehydrogenase family	Glyceraldehyde-3-phosphate dehydrogenase family	1.2.1.12	0	1	0	5	4	0	0	0	0	1	0	0
2-1_GL0106621	Bacteria	Firmicutes						Triosephosphate isomerase	Triosephosphate isomerase, bacterial/eukaryotic	Triosephosphate isomerase family	5.3.1.1	0	0	0	4	2	0	0	0	0	0	0	0
2-1_GL0109054	Bacteria	Firmicutes	Clostridia	Clostridiales				50S ribosomal protein L17	Ribosomal protein L17	Bacterial ribosomal protein bL17 family		0	0	0	4	1	0	0	0	0	0	0	0
2-1_GL0109056	Bacteria	Firmicutes						30S ribosomal protein S4	Ribosomal protein S4/S9	Universal ribosomal protein uS4 family		0	0	0	2	0	0	0	0	0	0	0	0
2-1_GL0109487	Bacteria	Firmicutes	Clostridia	Clostridiales	Lachnospiraceae	Roseburia		50S ribosomal protein L19	Ribosomal protein L19	Bacterial ribosomal protein bL19 family		0	0	1	1	0	0	0	0	0	0	0	0
2-1_GL0109597	Bacteria							Primosomal protein N'	Primosomal protein N'	Helicase family	3.6.4.-	0	0	0	0	0	0	0	1	1	0	0	0
2-1_GL0110690	Bacteria	Firmicutes	Clostridia	Clostridiales	Lachnospiraceae	Roseburia		30S ribosomal protein S20	Ribosomal protein S20	Bacterial ribosomal protein bS20 family		0	0	0	0	0	0	0	1	1	0	0	0
2-1_GL0112869	Bacteria	Firmicutes	Erysipelotrichia	Erysipelotrichales	Erysipelotrichaceae	Dubosiella	Dubosiella newyorkensis	50S ribosomal protein L10	Ribosomal protein L10	Universal ribosomal protein uL10 family		0	0	0	0	0	0	0	0	2	0	0	0
2-1_GL0113544	Bacteria	Firmicutes	Clostridia	Clostridiales				Glucose-6-phosphate isomerase	Phosphoglucose isomerase (PGI)	GPI family	5.3.1.9	2	0	6	3	0	2	0	0	0	0	0	0
2-1_GL0114377	Bacteria							Endo-1,4-beta-xylanase	Putative esterase	Glycosyl hydrolase 10 (cellulase F) family	3.2.1.8	0	0	0	0	0	0	0	0	0	1	0	0
2-1_GL0114965	Bacteria	Firmicutes	Clostridia	Clostridiales				Phosphoribosylaminoimidazole-succinocarboxamide synthase	Phosphoribosylaminoimidazole-succinocarboxamide synthase	SAICAR synthetase family	6.3.2.6	0	0	0	1	0	0	0	0	0	0	0	0
2-1_GL0115629	Bacteria	Actinobacteria	Actinobacteria	Micrococcales	Dermacoccaceae	Kytococcus	Kytococcus sedentarius	30S ribosomal protein S4	Ribosomal protein S4/S9	Universal ribosomal protein uS4 family		1	0	0	0	0	0	0	0	0	0	0	0
2-1_GL0115641	Bacteria	Firmicutes	Clostridia	Clostridiales	Ruminococcaceae			50S ribosomal protein L6	Ribosomal protein L6, bacterial-type	Universal ribosomal protein uL6 family		1	0	0	0	0	0	0	0	0	0	0	0
2-1_GL0115891	Archaea	Euryarchaeota	Halobacteria	Halobacteriales	Haloarculaceae	Halorhabdus	Halorhabdus tiamatea					0	0	0	1	0	0	0	0	0	0	0	0
2-1_GL0115892	Bacteria	Firmicutes	Clostridia	Clostridiales	Lachnospiraceae		Lachnospiraceae bacterium A4	Spore germination protein GerIA	Beta-glucanase	GerABKA family		0	0	0	0	2	0	0	0	0	0	0	0
2-1_GL0116556	Bacteria	Firmicutes	Clostridia	Clostridiales	Lachnospiraceae	Butyrivibrio		Glycogen phosphorylase	Glycogen/starch/alpha-glucan phosphorylase	Glycogen phosphorylase family	2.4.1.1	0	0	5	1	0	1	0	0	2	0	0	0
2-1_GL0116799	Bacteria	Firmicutes	Clostridia	Clostridiales	Lachnospiraceae	Roseburia						1	0	2	2	0	0	0	0	0	0	0	0
2-1_GL0117671	Bacteria	Firmicutes	Clostridia	Clostridiales	Lachnospiraceae	Roseburia	Roseburia sp. CAG:100	Flagellin	Flagellin	Bacterial flagellin family		0	9	0	27	19	0	11	3	0	3	14	0
2-1_GL0117812	Bacteria	Firmicutes						50S ribosomal protein L13	Ribosomal protein L13, bacterial-type	Universal ribosomal protein uL13 family		0	0	0	3	1	0	0	1	0	0	4	0
2-1_GL0118999	Bacteria	Firmicutes	Clostridia	Clostridiales	Clostridiaceae	Clostridium		Anti-sigma-I factor				0	0	0	1	0	0	0	0	0	0	0	1
2-1_GL0120670	Bacteria	Firmicutes	Clostridia	Clostridiales	Lachnospiraceae			1,4-alpha-glucan branching enzyme		Glycosyl hydrolase 13 family	2.4.1.18	0	0	0	2	0	0	0	0	0	0	0	0
2-1_GL0121187	Bacteria	Firmicutes	Bacilli	Lactobacillales	Lactobacillaceae	Lactobacillus		50S ribosomal protein L5	Ribosomal protein L5, bacterial-type	Universal ribosomal protein uL5 family		0	0	0	0	0	0	0	1	3	0	0	3
2-1_GL0121740	Bacteria	Firmicutes	Clostridia	Clostridiales	Lachnospiraceae			Propionyl-CoA carboxylase		AccD/PCCB family	6.4.1.3	0	0	0	4	0	0	0	0	0	0	0	0
2-1_GL0122106	Bacteria	Firmicutes	Clostridia	Clostridiales				Protein FixB	Electron transfer flavoprotein, alpha subunit	ETF alpha-subunit/FixB family		2	0	0	3	3	0	0	0	0	0	0	0
2-1_GL0122922	Bacteria	Firmicutes										0	0	0	17	12	0	0	0	0	0	2	0
22_GL0000136	Bacteria	Firmicutes	Clostridia	Clostridiales	Lachnospiraceae	Lachnoclostridium						0	0	0	1	0	0	0	0	0	0	0	0
2-2_GL0002917	Bacteria	Firmicutes	Clostridia	Clostridiales	Lachnospiraceae		Lachnospiraceae bacterium COE1	Flagellin	Flagellin	Bacterial flagellin family		0	0	0	0	1	0	0	0	1	0	1	5
2-2_GL0003075	Bacteria	Firmicutes						Chemical-damaging agent resistance protein C		CAPAB/TerDEXZ family		0	0	0	0	0	1	0	0	0	0	0	0
2-2_GL0003156	Bacteria	Firmicutes	Clostridia	Clostridiales	Eubacteriaceae	Eubacterium	Eubacterium uniforme	30S ribosomal protein S6	Ribosomal protein S6, plastid/chloroplast	Bacterial ribosomal protein bS6 family		0	0	0	3	0	0	0	0	0	0	0	0
2-2_GL0003168	Bacteria	Firmicutes						Butanol dehydrogenase		Iron-containing alcohol dehydrogenase family	1.1.1.-	0	0	0	1	0	0	0	0	0	0	0	0
22_GL0003406	Bacteria	Bacteroidetes	Bacteroidia	Bacteroidales	Prevotellaceae	Prevotella		Purine nucleoside phosphorylase	Purine nucleoside phosphorylase I, inosine/guanosine-specific	PNP/MTAP phosphorylase family	2.4.2.1	0	0	0	0	0	0	0	1	0	0	0	0
2-2_GL0003755	Bacteria	Firmicutes	Clostridia	Clostridiales	Clostridiaceae	Clostridium	Clostridium bornimense					0	0	0	0	0	1	0	0	0	0	0	1
2-2_GL0005942	Bacteria							Pyruvate synthase	Pyruvate-flavodoxin oxidoreductase		1.2.7.1	0	0	0	0	0	1	0	0	0	0	0	0
2-2_GL0007986	Bacteria	Firmicutes	Clostridia	Clostridiales								1	0	2	0	0	0	0	0	0	0	0	0
2-2_GL0008569	Bacteria	Firmicutes	Erysipelotrichia	Erysipelotrichales	Erysipelotrichaceae			50S ribosomal protein L13	Ribosomal protein L13, bacterial-type	Universal ribosomal protein uL13 family		0	0	0	0	0	0	0	0	1	0	0	1
2-2_GL0010429	Bacteria	Firmicutes	Clostridia	Clostridiales				Zinc-binding GTPase YeiR	Cobalamin (vitamin B12) biosynthesis CobW	SIMIBI class G3E GTPase family	3.6.-.-	2	1	1	1	0	1	1	1	0	0	0	0
2-2_GL0011490	Bacteria	Firmicutes							Carbonic anhydrase			0	0	0	0	0	0	0	0	0	1	0	0
2-2_GL0011902	Bacteria	Firmicutes	Clostridia	Clostridiales				Mannosylglucosyl-3-phosphoglycerate phosphatase		5'-nucleotidase family	3.1.3.-	0	0	0	0	1	0	0	0	0	0	0	0
22_GL0013775	Bacteria	Firmicutes	Clostridia	Clostridiales		Pseudoflavonifractor	Pseudoflavonifractor capillosus	Endo-alpha-N-acetylgalactosaminidase		Glycosyl hydrolase 101 family	3.2.1.97	1	0	0	0	0	0	0	0	0	0	0	0
22_GL0014743	Bacteria	Bacteroidetes	Bacteroidia	Bacteroidales				UDP-glucose 4-epimerase	UDP-glucose 4-epimerase GalE	NAD(P)-dependent epimerase/dehydratase family	5.1.3.2	0	0	0	0	0	0	0	0	0	1	0	0
2-2_GL0016426	Bacteria	Firmicutes	Clostridia	Clostridiales				Aldehyde-alcohol dehydrogenase	Bifunctional aldehyde-alcohol dehydrogenase	Aldehyde dehydrogenase family	1.1.1.1	0	0	0	3	0	0	0	0	0	0	0	0
2-2_GL0017765	Bacteria	Proteobacteria	Gammaproteobacteria									1	0	0	12	0	0	0	0	0	0	0	0
2-2_GL0018636	Bacteria	Firmicutes	Clostridia	Clostridiales	Lachnospiraceae	Roseburia						0	0	0	3	0	0	0	0	0	0	0	0
2-2_GL0019699	Bacteria	Firmicutes	Clostridia	Clostridiales				Ketol-acid reductoisomerase		Ketol-acid reductoisomerase family	1.1.1.86	2	0	0	2	0	0	0	0	0	0	0	0
2-2_GL0019882	Bacteria	Firmicutes	Clostridia	Clostridiales	Clostridiaceae	Clostridium		Phosphoglucomutase		Phosphohexose mutase family	5.4.2.2	1	0	0	1	0	0	0	0	0	0	0	0
22_GL0020830	Bacteria	Firmicutes	Clostridia	Clostridiales				Phosphoglucomutase		Phosphohexose mutase family	5.4.2.2	4	1	5	2	0	3	0	3	1	0	0	0
2-2_GL0021071	Bacteria	Firmicutes	Clostridia	Clostridiales	Clostridiaceae	Clostridium		ABC transporter periplasmic-binding protein		Bacterial solute-binding protein 2 family		9	2	0	13	2	0	2	4	0	2	0	0
2-2_GL0022359	Bacteria	Firmicutes	Clostridia	Clostridiales	Ruminococcaceae	Ruminiclostridium	Ruminiclostridium sp. KB18	50S ribosomal protein L17	Ribosomal protein L17	Bacterial ribosomal protein bL17 family		1	0	0	0	0	0	0	0	0	0	0	0
2-2_GL0022362	Bacteria	Firmicutes						30S ribosomal protein S11	Ribosomal protein S11, bacterial-type	Universal ribosomal protein uS11 family		0	0	0	1	0	0	0	0	0	0	0	0
2-2_GL0023527	Bacteria	Firmicutes	Clostridia	Clostridiales				30S ribosomal protein S20	Ribosomal protein S20	Bacterial ribosomal protein bS20 family		0	0	0	3	0	0	0	0	0	0	0	0
2-2_GL0026240	Bacteria	Firmicutes	Clostridia	Clostridiales	Lachnospiraceae	Blautia						3	0	0	2	0	0	0	0	0	0	0	0
2-2_GL0026747	Bacteria	Firmicutes	Clostridia	Clostridiales				50S ribosomal protein L14	Ribosomal protein L14, bacterial-type	Universal ribosomal protein uL14 family		1	0	1	1	0	0	0	0	0	0	0	0
2-2_GL0028420	Bacteria	Firmicutes										1	0	0	0	0	0	0	0	0	0	0	0
2-2_GL0029298	Bacteria	Firmicutes	Clostridia	Clostridiales	Clostridiaceae	Clostridium		Chaperone protein DnaK	Heat shock protein 70 family	Heat shock protein 70 family		0	0	0	2	0	0	0	0	0	0	0	0
2-2_GL0029403	Bacteria	Firmicutes	Clostridia	Clostridiales	Lachnospiraceae	Blautia	Blautia hydrogenotrophica		Phosphoenolpyruvate carboxykinase, ATP-utilising			0	0	0	1	0	0	0	0	0	0	0	0
2-2_GL0031086	Bacteria	Firmicutes	Clostridia	Clostridiales	Oscillospiraceae	Oscillibacter	Oscillibacter valericigenes	30S ribosomal protein S16	Ribosomal protein S16	Bacterial ribosomal protein bS16 family		2	0	0	2	0	0	0	0	0	0	0	0
2-2_GL0035410	Bacteria	Firmicutes						Lipoprotein LipO				0	0	0	0	0	0	0	1	0	0	0	0
2-2_GL0035464	Bacteria	Firmicutes						Fructose-bisphosphate aldolase	Fructose-1,6-bisphosphate aldolase, class 2	Class II fructose-bisphosphate aldolase family	4.1.2.13	0	0	2	0	0	0	0	0	0	0	0	0
2-2_GL0035777	Bacteria	Firmicutes	Clostridia	Clostridiales	Lachnospiraceae							0	1	0	0	0	0	0	0	0	0	0	0
2-2_GL0036278	Bacteria	Firmicutes	Clostridia	Clostridiales				50S ribosomal protein L30	Ribosomal protein L30, bacterial-type	Universal ribosomal protein uL30 family		3	3	2	1	0	1	3	2	0	1	0	0
2-2_GL0036629	Bacteria	Firmicutes	Clostridia	Clostridiales	Clostridiaceae	Hungatella	Hungatella hathewayi	KHG/KDPG aldolase	KDPG/KHG aldolase	KHG/KDPG aldolase family	4.1.3.16	0	0	1	1	0	0	0	0	0	0	0	0
2-2_GL0037239	Bacteria	Firmicutes	Clostridia	Clostridiales								1	0	0	2	0	0	0	0	0	0	0	0
2-2_GL0039673	Bacteria	Firmicutes	Clostridia	Clostridiales				50S ribosomal protein L18	Ribosomal protein L18/L5	Universal ribosomal protein uL18 family		2	0	0	0	0	0	0	0	0	0	0	0
2-2_GL0040883	Bacteria	Firmicutes	Clostridia	Clostridiales	Clostridiaceae	Clostridium	Clostridium sp. CAG:1024					0	0	0	1	0	0	0	0	0	0	0	0
2-2_GL0042880	Bacteria	Firmicutes	Clostridia	Clostridiales				50S ribosomal protein L19	Ribosomal protein L19	Bacterial ribosomal protein bL19 family		0	0	0	3	0	0	0	0	0	0	0	0
2-2_GL0046531	Bacteria	Firmicutes	Bacilli	Bacillales	Bacillaceae							0	1	0	0	0	0	0	1	0	0	0	0
2-2_GL0046826	Bacteria	Firmicutes	Clostridia	Clostridiales	Clostridiaceae	Clostridium		Flagellin	Flagellin	Bacterial flagellin family		4	2	0	10	0	0	0	2	0	0	0	0
2-2_GL0048098	Bacteria	Firmicutes	Clostridia	Clostridiales				3-hydroxybutyryl-CoA dehydrogenase	3-hydroxyacyl-CoA dehydrogenase	3-hydroxyacyl-CoA dehydrogenase family	1.1.1.157	2	0	1	1	0	0	0	0	0	0	0	0
2-2_GL0049705	Bacteria	Firmicutes	Clostridia	Clostridiales				Asparagine--tRNA ligase	Aminoacyl-tRNA synthetase, class II (D/K/N)-like	Class-II aminoacyl-tRNA synthetase family	6.1.1.22	0	0	0	1	0	0	0	0	0	0	0	0
2-2_GL0052474	Bacteria	Firmicutes	Clostridia	Clostridiales								0	0	0	4	0	0	0	0	0	0	0	0
22_GL0052953	Bacteria	Firmicutes						30S ribosomal protein S4	Ribosomal protein S4/S9	Universal ribosomal protein uS4 family		0	0	0	0	2	0	0	0	0	0	0	0
2-2_GL0053121	Bacteria	Firmicutes						Transaldolase		Transaldolase family	2.2.1.2	1	0	0	0	0	1	0	0	0	0	0	0
2-2_GL0053228	Bacteria	Firmicutes	Clostridia	Clostridiales	Lachnospiraceae	Roseburia						1	0	0	5	0	0	0	0	0	0	0	0
2-2_GL0054513	Bacteria	Firmicutes	Clostridia	Clostridiales	Clostridiaceae	Clostridium						0	0	0	3	0	0	0	0	0	0	0	0
2-2_GL0054569	Bacteria	Firmicutes										2	0	0	0	0	0	0	0	0	0	0	0
2-2_GL0055115	Bacteria	Firmicutes	Clostridia	Clostridiales					Tryptophan 2,3-dioxygenase			0	0	1	0	0	0	0	0	0	0	0	0
2-2_GL0055485	Bacteria	Firmicutes	Clostridia	Clostridiales	Clostridiaceae	Clostridium		Glyceraldehyde-3-phosphate dehydrogenase	Glyceraldehyde/Erythrose phosphate dehydrogenase family	Glyceraldehyde-3-phosphate dehydrogenase family	1.2.1.12	0	0	0	2	0	0	0	0	0	0	0	0
2-2_GL0056429	Bacteria	Firmicutes	Clostridia	Clostridiales								1	1	0	0	0	0	0	1	0	0	0	0
2-2_GL0057036	Bacteria								Glycoside hydrolase, family 28			0	0	0	0	0	1	0	0	0	0	0	0
2-2_GL0057271	Bacteria	Firmicutes	Clostridia	Clostridiales	Ruminococcaceae	Anaerotruncus	Anaerotruncus sp. G3(2012)					25	8	0	9	4	0	1	3	0	0	8	0
2-2_GL0058857	Bacteria	Firmicutes	Clostridia	Clostridiales	Clostridiaceae	Clostridium						0	2	0	17	0	0	0	0	0	1	0	0
2-2_GL0059296	Bacteria	Firmicutes	Clostridia	Clostridiales				Glutamate dehydrogenase	Glutamate dehydrogenase	Glu/Leu/Phe/Val dehydrogenases family	1.4.1.4	0	0	0	2	0	0	0	0	0	0	0	0
2-2_GL0059404	Bacteria	Firmicutes	Clostridia	Clostridiales	Ruminococcaceae							0	0	0	2	0	0	0	0	0	0	0	0
2-2_GL0060466	Bacteria	Firmicutes	Clostridia	Clostridiales				30S ribosomal protein S7	Ribosomal protein S7, bacterial/organellar-type	Universal ribosomal protein uS7 family		2	2	2	3	2	0	1	1	0	0	0	0
22_GL0061361	Bacteria	Firmicutes						Prepilin peptidase-dependent protein A	Bacterial general secretion pathway protein G-type pilin			0	0	0	1	0	0	0	0	0	0	0	0
2-2_GL0063768	Bacteria	Firmicutes										1	0	0	0	0	0	0	0	0	0	0	0
2-2_GL0066540	Bacteria	Firmicutes	Clostridia	Clostridiales	Lachnospiraceae	Dorea			Alkyldihydroxyacetonephosphate synthase			0	0	0	0	0	0	0	1	1	0	0	0
2-2_GL0067024	Bacteria	Firmicutes						60 kDa chaperonin		Chaperonin (HSP60) family		0	0	0	2	0	0	0	0	0	0	0	0
2-2_GL0067371	Bacteria	Firmicutes	Clostridia	Clostridiales	Lachnospiraceae	Roseburia	Roseburia sp. CAG:100					0	0	1	0	0	0	1	3	0	0	0	0
22_GL0074989	Bacteria	Firmicutes	Clostridia	Clostridiales				Pyrophosphate--fructose 6-phosphate 1-phosphotransferase	ATP-dependent 6-phosphofructokinase	Phosphofructokinase type A (PFKA) family	2.7.1.90	0	0	0	1	0	0	0	0	0	0	0	0
2-2_GL0075260	Bacteria	Firmicutes	Clostridia	Clostridiales	Lachnospiraceae	Roseburia		Acyl-CoA dehydrogenase, short-chain specific	P-type ATPase, subfamily IB	Acyl-CoA dehydrogenase family	1.3.8.1	0	0	3	0	0	0	0	0	0	0	0	0
2-2_GL0075743	Bacteria	Firmicutes						Fructose-bisphosphate aldolase	Fructose-1,6-bisphosphate aldolase, class 2	Class II fructose-bisphosphate aldolase family	4.1.2.13	0	0	1	0	0	0	0	0	1	0	0	0
22_GL0076169	Bacteria	Firmicutes						Flagellin	Flagellin	Bacterial flagellin family		0	0	0	0	0	1	1	0	0	1	0	0
2-2_GL0076988	Bacteria	Proteobacteria	Betaproteobacteria	Burkholderiales								0	0	0	1	0	0	0	0	1	0	0	0
22_GL0077728	Bacteria	Firmicutes	Clostridia	Clostridiales	Eubacteriaceae	Eubacterium						0	0	0	0	0	0	0	0	0	1	0	0
2-2_GL0077764	Bacteria	Firmicutes						Aspartate-semialdehyde dehydrogenase	Aspartate-semialdehyde dehydrogenase	Aspartate-semialdehyde dehydrogenase family	1.2.1.11	0	0	0	0	0	2	0	0	0	0	0	0
2-2_GL0079314	Bacteria	Firmicutes	Clostridia	Clostridiales	Clostridiaceae	Clostridium		30S ribosomal protein S7	Ribosomal protein S7, bacterial/organellar-type	Universal ribosomal protein uS7 family		1	0	2	4	2	0	0	0	0	0	0	0
2-2_GL0080280	Bacteria	Firmicutes	Clostridia	Clostridiales								0	0	0	1	2	0	0	0	0	0	0	0
2-2_GL0083207	Bacteria	Firmicutes						50S ribosomal protein L18	Ribosomal protein L18/L5	Universal ribosomal protein uL18 family		0	1	1	1	1	0	0	1	0	0	0	0
2-2_GL0083447	Bacteria	Firmicutes	Clostridia	Clostridiales	Eubacteriaceae	Eubacterium						0	0	0	1	0	0	0	0	0	0	0	0
2-2_GL0084486	Bacteria	Firmicutes	Clostridia	Clostridiales	Eubacteriaceae	Eubacterium			Alpha-L-fucosidase			0	0	0	0	0	1	0	0	0	0	0	0
2-2_GL0085031	Bacteria	Firmicutes						30S ribosomal protein S18	Ribosomal protein S18	Bacterial ribosomal protein bS18 family		0	0	1	0	0	0	0	0	0	0	0	0
2-2_GL0085158	Bacteria	Firmicutes	Clostridia	Clostridiales	Clostridiaceae	Clostridium						1	0	0	0	0	1	0	1	0	0	0	0
2-2_GL0086108	Bacteria	Firmicutes	Clostridia	Clostridiales	Ruminococcaceae	Ruminiclostridium	Ruminiclostridium sp. KB18	Aldehyde-alcohol dehydrogenase	Bifunctional aldehyde-alcohol dehydrogenase	Aldehyde dehydrogenase family	1.1.1.1	0	0	1	3	0	0	0	0	0	0	0	0
2-2_GL0087817	Bacteria	Firmicutes	Clostridia	Clostridiales	Clostridiaceae	Clostridium						1	0	0	6	0	0	0	0	0	0	0	0
22_GL0089124	Bacteria	Firmicutes	Clostridia	Clostridiales				Reverse rubrerythrin	Leu/Ile/Val-binding protein		1.11.1.1	0	0	1	3	0	0	0	0	0	0	0	0
2-2_GL0089534	Bacteria	Firmicutes	Clostridia	Clostridiales				50S ribosomal protein L29	Ribosomal protein L29	Universal ribosomal protein uL29 family		2	2	0	3	3	0	1	2	0	2	0	0
2-2_GL0089540	Bacteria	Firmicutes	Clostridia	Clostridiales				50S ribosomal protein L6	Ribosomal protein L6, bacterial-type	Universal ribosomal protein uL6 family		3	0	0	6	0	0	0	0	0	0	0	0
2-2_GL0089554	Bacteria	Firmicutes	Clostridia	Clostridiales				50S ribosomal protein L17	Ribosomal protein L17	Bacterial ribosomal protein bL17 family		2	0	0	2	0	0	0	0	0	0	0	0
2-2_GL0089575	Bacteria	Firmicutes	Clostridia	Clostridiales				30S ribosomal protein S11	Ribosomal protein S11, bacterial-type	Universal ribosomal protein uS11 family		0	0	0	1	0	0	0	0	0	0	0	0
2-2_GL0089576	Bacteria	Firmicutes	Clostridia	Clostridiales				30S ribosomal protein S4	Ribosomal protein S4/S9	Universal ribosomal protein uS4 family		0	0	0	1	0	0	0	0	0	0	0	0
2-2_GL0089776	Bacteria	Firmicutes	Clostridia	Clostridiales				60 kDa chaperonin		Chaperonin (HSP60) family		1	0	0	0	0	0	0	0	0	0	0	0
2-2_GL0091641	Bacteria	Firmicutes						Flagellin	Flagellin	Bacterial flagellin family		0	0	0	0	0	0	0	6	0	6	0	0
2-2_GL0091902	Bacteria	Firmicutes	Clostridia	Clostridiales				50S ribosomal protein L2	Ribosomal protein L2, bacterial/organellar-type	Universal ribosomal protein uL2 family		1	0	0	1	0	0	0	0	0	0	0	0
2-2_GL0095215	Bacteria	Firmicutes	Clostridia	Clostridiales								3	0	2	4	0	0	0	0	0	1	0	0
2-2_GL0095547	Bacteria	Firmicutes	Clostridia	Clostridiales	Lachnospiraceae			Formate acetyltransferase	Formate acetyltransferase		2.3.1.54	15	5	13	17	3	6	0	3	2	2	0	1
2-2_GL0095802	Bacteria	Firmicutes	Clostridia	Clostridiales				Endo-alpha-(1->5)-L-arabinanase		Glycosyl hydrolase 43 family	3.2.1.99	0	0	0	0	0	0	0	2	0	0	0	0
2-2_GL0096346	Bacteria	Firmicutes						Dihydroorotate dehydrogenase		Dihydroorotate dehydrogenase family	1.3.1.14	0	0	0	1	0	0	0	0	0	0	0	0
2-2_GL0099291	Bacteria	Firmicutes	Clostridia	Clostridiales	Clostridiaceae	Clostridium		V-type ATP synthase	V-type ATP synthase regulatory subunit B/beta	ATPase alpha/beta chains family		0	0	0	0	0	3	0	0	0	0	0	0
2-2_GL0099830	Bacteria	Firmicutes	Clostridia	Clostridiales	Oscillospiraceae	Oscillibacter						8	2	1	3	6	4	27	0	0	1	0	0
22_GL0099925	Bacteria	Bacteroidetes	Bacteroidia	Bacteroidales	Prevotellaceae	Prevotella	Prevotella sp. CAG:485	Outer membrane protein 40		OmpA family		1	0	0	0	0	0	0	0	0	0	0	0
2-2_GL0100114	Bacteria	Firmicutes	Clostridia	Clostridiales				Transaldolase		Transaldolase family	2.2.1.2	1	0	0	2	0	0	0	0	0	0	0	0
2-2_GL0101356	Bacteria	Firmicutes	Clostridia	Clostridiales								1	0	0	0	0	0	0	0	0	0	0	0
2-2_GL0101437	Bacteria	Firmicutes	Clostridia	Clostridiales	Lachnospiraceae	Roseburia		4-hydroxy-3-methylbut-2-enyl diphosphate reductase	Ribosomal protein S1	IspH family	1.17.7.4	3	0	0	1	0	0	0	0	0	0	0	0
2-2_GL0101796	Bacteria	Firmicutes						Reverse rubrerythrin	Leu/Ile/Val-binding protein		1.11.1.1	17	7	15	14	13	52	7	8	10	6	6	4
2-2_GL0103864	Bacteria	Firmicutes						10 kDa chaperonin	Chaperonin Cpn10	GroES chaperonin family		0	0	1	0	0	0	0	0	0	0	0	0
2-2_GL0106040	Bacteria	Firmicutes	Clostridia	Clostridiales				UPF0210 protein EUBREC_1565	Uncharacterised protein family UPF0210	UPF0210 family		0	0	0	1	0	0	0	0	0	0	0	0
2-2_GL0106085	Bacteria	Firmicutes	Clostridia	Clostridiales				HTH-type transcriptional regulator YdeE				1	1	0	4	27	0	1	10	0	0	0	0
2-2_GL0106331	Bacteria	Firmicutes	Clostridia	Clostridiales				Flagellin	Flagellin	Bacterial flagellin family		39	40	12	44	36	2	35	41	14	7	26	0
2-2_GL0106600	Bacteria	Firmicutes	Clostridia	Clostridiales	Eubacteriaceae	Eubacterium						0	0	4	2	0	11	0	0	5	0	0	3
2-2_GL0107463	Bacteria	Firmicutes	Clostridia	Clostridiales	Clostridiaceae	Clostridium		Chaperone protein DnaK	Heat shock protein 70 family	Heat shock protein 70 family		0	0	6	2	0	0	0	0	1	0	0	0
2-2_GL0107972	Bacteria	Firmicutes	Clostridia	Clostridiales				50S ribosomal protein L17	Ribosomal protein L17	Bacterial ribosomal protein bL17 family		0	0	0	1	0	0	0	0	0	0	0	0
2-2_GL0108575	Bacteria	Firmicutes						50S ribosomal protein L13	Ribosomal protein L13, bacterial-type	Universal ribosomal protein uL13 family		0	0	2	0	0	0	0	0	0	0	0	0
2-2_GL0109034	Bacteria	Firmicutes	Clostridia	Clostridiales				Protein FixB	Electron transfer flavoprotein, alpha subunit	ETF alpha-subunit/FixB family		0	0	0	1	0	0	0	0	0	0	0	0
2-2_GL0109036	Bacteria	Firmicutes	Clostridia	Clostridiales				Acyl-CoA dehydrogenase, short-chain specific		Acyl-CoA dehydrogenase family	1.3.8.1	7	0	1	1	0	0	0	1	0	0	0	0
2-2_GL0109037	Bacteria	Firmicutes	Clostridia	Clostridiales				3-hydroxybutyryl-CoA dehydrogenase	3-hydroxyacyl-CoA dehydrogenase	3-hydroxyacyl-CoA dehydrogenase family	1.1.1.157	1	0	0	7	2	0	0	1	0	0	0	0
2-2_GL0109038	Bacteria	Firmicutes	Clostridia	Clostridiales				Short-chain-enoyl-CoA hydratase	Crotonase superfamily	Enoyl-CoA hydratase/isomerase family	4.2.1.150	0	0	0	1	0	0	0	0	0	0	0	0
2-2_GL0109039	Bacteria	Firmicutes	Bacilli	Bacillales	Bacillaceae	Lysinibacillus	Lysinibacillus sphaericus	Acetyl-CoA acetyltransferase	Thiolase	Thiolase family	2.3.1.9	6	2	2	10	0	0	0	0	0	0	0	0
2-2_GL0109379	Bacteria	Firmicutes	Clostridia	Clostridiales	Clostridiaceae	Clostridium	uncultured Clostridium sp.					2	1	1	2	1	2	2	2	2	2	0	3
2-2_GL0109466	Bacteria							Carbonic anhydrase	Carbonic anhydrase	Beta-class carbonic anhydrase family	4.2.1.1	0	0	0	0	1	0	0	0	0	0	0	0
2-2_GL0111105	Bacteria	Firmicutes						Hsp20 family chaperone	Small heat shock protein HSP20	Small heat shock protein (HSP20) family		0	0	0	1	0	0	0	0	0	0	0	0
2-2_GL0111667	Bacteria	Firmicutes	Clostridia	Clostridiales					NMT1/THI5 family			0	0	0	1	0	0	0	0	0	0	0	0
2-2_GL0112127	Bacteria											0	0	0	2	0	0	0	0	0	0	0	0
2-2_GL0119601	Bacteria	Firmicutes	Clostridia	Clostridiales					Rubredoxin-oxygen oxidoreductase			2	1	0	1	1	0	0	1	0	0	0	0
2-2_GL0121285	Bacteria	Firmicutes	Clostridia	Clostridiales	Ruminococcaceae		Ruminococcaceae bacterium D16					7	1	0	0	0	0	0	0	0	0	0	0
2-2_GL0122374	Bacteria	Firmicutes	Erysipelotrichia	Erysipelotrichales	Erysipelotrichaceae			Electron transfer flavoprotein	Electron transfer flavoprotein, beta subunit	ETF beta-subunit/FixA family		0	0	0	0	1	0	1	0	4	0	0	2
2-2_GL0123679	Bacteria	Firmicutes	Clostridia	Clostridiales				Small, acid-soluble spore protein	Small acid-soluble spore protein, alpha/beta-type	Alpha/beta-type SASP family		0	0	0	0	0	0	0	1	0	0	0	0
2-2_GL0123784	Bacteria	Firmicutes	Clostridia	Clostridiales								2	2	3	0	0	0	2	2	0	0	0	0
2-2_GL0125109	Bacteria	Firmicutes	Clostridia	Clostridiales	Clostridiaceae	Clostridium		30S ribosomal protein S10	Ribosomal protein S10	Universal ribosomal protein uS10 family		3	0	0	1	0	0	1	1	0	0	0	0
2-2_GL0125121	Bacteria	Firmicutes	Clostridia	Clostridiales				50S ribosomal protein L24	Ribosomal protein L24	Universal ribosomal protein uL24 family		0	0	0	1	0	0	0	0	0	0	0	0
2-2_GL0125126	Bacteria	Firmicutes						50S ribosomal protein L18	Ribosomal protein L18/L5	Universal ribosomal protein uL18 family		0	0	0	1	0	0	0	0	0	0	0	0
2-2_GL0125127	Bacteria	Firmicutes	Clostridia	Clostridiales				30S ribosomal protein S5	Ribosomal protein S5, bacterial-type	Universal ribosomal protein uS5 family		3	3	1	4	2	2	1	2	0	1	0	0
2-2_GL0125584	Bacteria	Firmicutes	Clostridia	Clostridiales				30S ribosomal protein S17	Ribosomal protein S17, bacterial-type	Universal ribosomal protein uS17 family		4	0	3	6	0	2	0	1	1	1	0	0
2-2_GL0125592	Bacteria	Firmicutes						50S ribosomal protein L4	50S ribosomal protein uL4	Universal ribosomal protein uL4 family		1	0	0	0	0	0	0	0	0	0	0	0
2-2_GL0126451	Bacteria	Firmicutes						Flagellin	Flagellin	Bacterial flagellin family		2	0	0	1	0	0	0	0	0	0	0	1
2-2_GL0127323	Bacteria	Firmicutes						Sensory transducer protein	Chemotaxis methyl-accepting receptor			3	2	3	3	1	3	0	2	1	0	0	0
2-2_GL0128070	Bacteria	Firmicutes	Clostridia	Clostridiales				Glutamine synthetase		Glutamine synthetase family	6.3.1.2	1	0	0	0	0	0	0	0	0	0	0	0
2-2_GL0128195	Bacteria	Firmicutes	Clostridia	Clostridiales				Elongation factor Ts	Translation elongation factor EFTs/EF1B	EF-Ts family		0	0	2	0	0	0	0	0	0	0	0	0
2-2_GL0129293	Bacteria	Firmicutes	Clostridia	Clostridiales	Oscillospiraceae	Oscillibacter						1	0	0	2	0	0	0	0	0	0	0	0
2-2_GL0129456	Bacteria	Firmicutes										0	2	0	6	0	0	0	0	0	0	0	0
2-2_GL0129713	Bacteria	Firmicutes						50S ribosomal protein L2	Ribosomal protein L2, bacterial/organellar-type	Universal ribosomal protein uL2 family		0	0	0	1	0	0	0	0	0	0	0	0
2-2_GL0131527	Bacteria	Firmicutes	Clostridia	Clostridiales	Oscillospiraceae	Oscillibacter		10 kDa chaperonin	Chaperonin Cpn10	GroES chaperonin family		0	0	1	2	0	0	0	0	0	0	0	0
2-2_GL0131737	Bacteria	Firmicutes	Clostridia	Clostridiales	Lachnospiraceae			Pyrophosphate--fructose 6-phosphate 1-phosphotransferase	ATP-dependent 6-phosphofructokinase	Phosphofructokinase type A (PFKA) family	2.7.1.90	1	0	3	6	3	1	0	1	0	0	0	0
2-2_GL0133472	Bacteria	Firmicutes	Clostridia	Clostridiales	Lachnospiraceae	Roseburia	Roseburia sp. CAG:182		Undecaprenyl-diphosphatase UppP			1	1	1	1	2	3	0	1	2	0	2	2
2-2_GL0136691	Bacteria	Firmicutes						Reverse rubrerythrin	Leu/Ile/Val-binding protein		1.11.1.1	1	0	0	1	0	0	0	0	0	0	0	0
2-2_GL0137671	Bacteria	Firmicutes						Formate acetyltransferase	Formate acetyltransferase		2.3.1.54	0	0	2	2	0	1	0	3	0	0	0	0
2-2_GL0137954	Bacteria	Firmicutes	Clostridia	Clostridiales				GMP synthase	GMP synthase		6.3.5.2	1	0	0	0	0	0	0	0	0	0	0	0
2-2_GL0140121	Bacteria	Proteobacteria	Gammaproteobacteria	Nevskiales	Sinobacteraceae	Steroidobacter	Steroidobacter denitrificans					0	0	0	12	25	0	0	0	0	10	8	0
2-2_GL0140340	Bacteria	Firmicutes						Inulosucrase	Glycoside hydrolase family 31	Glycosyl hydrolase 68 family	2.4.1.9	5	2	0	13	1	0	2	1	0	2	0	0
2-2_GL0140402	Bacteria	Firmicutes	Clostridia	Clostridiales								0	0	0	1	0	0	0	0	0	0	0	0
2-2_GL0141644	Bacteria	Firmicutes						Glucose/galactose-binding lipoprotein		Bacterial solute-binding protein 2 family		2	0	0	0	0	0	1	2	0	0	0	0
2-2_GL0142401	Bacteria	Firmicutes	Clostridia	Clostridiales								1	0	0	2	0	0	0	0	0	1	0	0
2-2_GL0142405	Bacteria	Firmicutes	Clostridia	Clostridiales								6	0	0	4	2	0	1	1	0	1	0	0
2-2_GL0142412	Bacteria	Firmicutes	Clostridia	Clostridiales								0	0	0	1	0	0	0	0	0	0	0	0
2-2_GL0142800	Bacteria	Firmicutes	Clostridia	Clostridiales				Propionyl-CoA carboxylase		AccD/PCCB family	6.4.1.3	0	0	1	0	0	0	0	0	0	0	0	0
2-2_GL0143173	Bacteria	Firmicutes	Clostridia	Clostridiales				50S ribosomal protein L10	Ribosomal protein L10	Universal ribosomal protein uL10 family		0	0	0	1	0	0	0	0	0	0	0	0
2-2_GL0144136	Bacteria	Firmicutes	Clostridia	Clostridiales				Fructose-bisphosphate aldolase	Fructose-1,6-bisphosphate aldolase, class 2	Class II fructose-bisphosphate aldolase family	4.1.2.13	0	0	4	0	0	0	0	0	1	0	0	0
2-2_GL0144702	Bacteria	Firmicutes	Clostridia	Clostridiales	Lachnospiraceae	Roseburia		Protein CotJC		Manganese catalase family		0	0	0	0	0	0	2	1	0	0	0	0
2-2_GL0144705	Bacteria	Firmicutes						Flagellin	Flagellin	Bacterial flagellin family		0	0	0	0	1	0	0	0	0	0	0	0
2-2_GL0145506	Bacteria	Firmicutes	Clostridia	Clostridiales	Eubacteriaceae	Eubacterium						0	0	3	6	0	6	0	0	2	0	0	1
2-2_GL0146766	Bacteria	Firmicutes	Clostridia	Clostridiales				30S ribosomal protein S16	Ribosomal protein S16	Bacterial ribosomal protein bS16 family		0	0	0	1	0	0	0	0	0	0	0	0
2-2_GL0146768	Bacteria	Firmicutes	Clostridia	Clostridiales				Protein CA_P0160	Gp37/putative cytoplasmic protein STM4215			0	0	0	1	0	0	0	0	0	0	0	0
2-2_GL0149617	Bacteria	Firmicutes						Ketol-acid reductoisomerase		Ketol-acid reductoisomerase family	1.1.1.86	2	1	1	2	0	0	0	0	0	2	0	0
2-2_GL0150373	Bacteria							60 kDa chaperonin		Chaperonin (HSP60) family		0	0	0	0	0	1	0	0	0	0	0	0
2-2_GL0150380	Bacteria	Firmicutes	Clostridia	Clostridiales				60 kDa chaperonin		Chaperonin (HSP60) family		9	3	6	6	3	4	2	4	1	2	0	0
2-2_GL0151016	Bacteria	Firmicutes	Clostridia	Clostridiales	Ruminococcaceae	Ruminiclostridium		Maltodextrin import ATP-binding protein		ABC transporter superfamily	3.6.3.-	0	0	0	3	0	0	0	0	0	0	0	0
2-2_GL0153941	Bacteria							Rubrerythrin				0	0	2	0	0	0	0	0	2	0	0	6
2-2_GL0154639	Bacteria	Firmicutes	Clostridia	Clostridiales				Beta-mannanase/endoglucanase		Glycosyl hydrolase 5 (cellulase A) family	3.2.1.78	0	0	0	0	0	0	0	0	0	1	0	0
2-2_GL0155161	Bacteria	Firmicutes						60 kDa chaperonin		Chaperonin (HSP60) family		1	0	0	3	0	0	0	0	0	0	0	0
2-2_GL0155162	Bacteria	Firmicutes	Clostridia	Clostridiales	Lachnospiraceae			10 kDa chaperonin	Chaperonin Cpn10	GroES chaperonin family		0	0	0	2	0	0	0	0	0	0	0	0
2-2_GL0155297	Bacteria	Firmicutes	Clostridia	Clostridiales					Putative zinc- or iron-chelating domain containing protein			5	1	0	3	1	0	1	2	0	0	0	0
2-3_GL0000230	Bacteria	Firmicutes	Clostridia	Clostridiales	Lachnospiraceae			Elongation factor Tu	Translation elongation factor EFTu/EF1A, bacterial/organelle	TRAFAC class translation factor GTPase superfamily		0	1	7	3	0	20	0	0	0	0	0	0
2-3_GL0000308	Bacteria	Firmicutes	Clostridia	Clostridiales	Lachnospiraceae			1,4-alpha-glucan branching enzyme		Glycosyl hydrolase 13 family	2.4.1.18	0	0	0	1	0	0	0	0	0	0	0	0
2-3_GL0001691	Bacteria	Firmicutes	Clostridia	Clostridiales	Lachnospiraceae	Butyrivibrio		Reverse rubrerythrin			1.11.1.1	0	0	4	0	0	0	0	0	0	0	0	0
2-3_GL0002268	Bacteria	Firmicutes	Clostridia	Clostridiales				Glutaconyl-CoA decarboxylase	Na+-transporting methylmalonyl-CoA/oxaloacetate decarboxylase, beta subunit	GcdB/MmdB/OadB family	4.1.1.70	0	0	0	1	0	4	0	0	0	0	0	0
2-3_GL0002297	Bacteria	Firmicutes	Clostridia	Clostridiales	Lachnospiraceae	Lachnoclostridium	Lachnoclostridium phytofermentans	Alpha-galactosidase	Glycoside hydrolase family 36	Glycosyl hydrolase 36 family	3.2.1.22	0	0	1	0	0	0	0	0	0	0	0	0
2-3_GL0002950	Bacteria	Firmicutes	Clostridia	Clostridiales				Rubrerythrin			1.11.1.1	0	0	0	2	0	0	0	0	0	0	0	0
2-3_GL0004506	Bacteria	Firmicutes	Clostridia	Clostridiales	Lachnospiraceae							0	0	5	4	0	0	0	0	0	0	0	0
2-3_GL0004569	Bacteria	Firmicutes	Clostridia	Clostridiales	Lachnospiraceae			Exo-alpha-L-arabinofuranosidase		Glycosyl hydrolase 51 family	3.2.1.55	0	0	1	3	0	3	0	0	0	0	0	0
2-3_GL0006713	Bacteria	Firmicutes	Clostridia	Clostridiales	Lachnospiraceae	Roseburia		Acetolactate synthase	Acetolactate synthase, small subunit	Acetolactate synthase small subunit family	2.2.1.6	0	0	2	0	0	0	0	0	0	0	0	0
23_GL0007289	Bacteria	Firmicutes	Clostridia	Clostridiales	Lachnospiraceae	Roseburia		5-dehydro-2-deoxygluconokinase		Carbohydrate kinase PfkB family	2.7.1.92	5	1	8	10	1	8	0	4	5	2	0	0
23_GL0007853	Bacteria	Firmicutes	Clostridia	Clostridiales				Pyruvate-flavodoxin oxidoreductase	Pyruvate-flavodoxin oxidoreductase	NifJ family	1.2.7.-	5	0	0	2	0	0	0	0	0	0	0	0
2-3_GL0008280	Bacteria	Firmicutes	Clostridia	Clostridiales	Lachnospiraceae			Flagellar hook protein	Fagellar hook-basal body protein, FlgE/F/G	Flagella basal body rod proteins family		2	0	9	5	0	1	0	0	4	0	0	0
2-3_GL0009970	Bacteria	Firmicutes	Clostridia	Clostridiales	Lachnospiraceae	Roseburia		Flagellin	Flagellin	Bacterial flagellin family		35	32	112	63	0	63	35	36	118	27	0	49
2-3_GL0010250	Bacteria	Firmicutes	Clostridia	Clostridiales	Lachnospiraceae			L-arabinose isomerase	L-arabinose isomerase	Arabinose isomerase family	5.3.1.4	0	0	3	2	0	2	0	0	1	0	0	0
2-3_GL0010278	Bacteria	Firmicutes						Inosine-5'-monophosphate dehydrogenase	Inosine-5'-monophosphate dehydrogenase	IMPDH/GMPR family	1.1.1.205	0	0	3	0	0	3	0	0	0	0	0	0
23_GL0012111	Bacteria	Firmicutes	Clostridia	Clostridiales				Butanol dehydrogenase		Iron-containing alcohol dehydrogenase family	1.1.1.-	4	0	0	3	0	0	0	0	0	0	0	0
2-3_GL0014710	Bacteria	Firmicutes	Clostridia	Clostridiales	Lachnospiraceae			ABC transporter periplasmic-binding protein		Bacterial solute-binding protein 2 family		0	0	3	0	0	1	0	0	1	0	0	0
2-3_GL0014778	Bacteria	Firmicutes	Clostridia	Clostridiales	Lachnospiraceae			O-acetylserine sulfhydrylase	Cysteine synthase CysK	Cysteine synthase/cystathionine beta-synthase family	2.5.1.47	1	0	1	5	0	1	0	0	0	0	0	0
2-3_GL0015511	Bacteria	Firmicutes	Clostridia	Clostridiales	Lachnospiraceae	Roseburia		Elongation factor G	Translation elongation factor EFG/EF2	TRAFAC class translation factor GTPase superfamily		0	0	0	1	0	0	0	0	0	0	0	0
2-3_GL0015860	Bacteria	Firmicutes	Clostridia	Clostridiales								1	0	0	3	0	0	0	0	0	1	0	0
2-3_GL0015861	Bacteria	Firmicutes	Clostridia	Clostridiales	Clostridiaceae	Clostridium	uncultured Clostridium sp.					18	22	0	11	7	0	28	10	0	12	26	0
2-3_GL0017698	Bacteria	Firmicutes										1	0	0	0	0	0	0	0	0	0	0	0
2-3_GL0018401	Bacteria	Firmicutes	Clostridia	Clostridiales	Lachnospiraceae			Phosphoglycerate mutase	Phosphoglycerate mutase, 2,3-bisphosphoglycerate-independent	BPG-independent phosphoglycerate mutase family	5.4.2.12	0	0	0	1	0	0	0	0	0	0	0	0
2-3_GL0018621	Bacteria	Firmicutes	Clostridia	Clostridiales	Lachnospiraceae			Methionine--tRNA ligase	Methionine-tRNA synthetase, type 2	Class-I aminoacyl-tRNA synthetase family	6.1.1.10	0	0	1	0	0	0	0	0	0	0	0	0
2-3_GL0018628	Bacteria	Firmicutes										0	0	0	1	0	0	0	0	0	0	0	0
2-3_GL0020842	Bacteria	Firmicutes	Clostridia	Clostridiales				Phosphoglucomutase		Phosphohexose mutase family	5.4.2.2	0	0	0	1	0	0	0	0	0	0	0	0
23_GL0022899	Bacteria	Firmicutes	Clostridia	Clostridiales				Endo-alpha-N-acetylgalactosaminidase		Glycosyl hydrolase 101 family	3.2.1.97	1	0	0	0	0	0	0	0	0	1	0	0
2-3_GL0026271	Bacteria	Firmicutes						Glucose-6-phosphate isomerase	Phosphoglucose isomerase (PGI)	GPI family	5.3.1.9	0	0	1	3	0	0	0	0	0	0	0	0
2-3_GL0029383	Bacteria	Firmicutes	Clostridia	Clostridiales	Lachnospiraceae							0	1	0	7	0	0	0	0	3	2	0	0
2-3_GL0029391	Bacteria	Firmicutes	Clostridia	Clostridiales				Pyruvate, phosphate dikinase	Pyruvate, phosphate dikinase	PEP-utilizing enzyme family	2.7.9.1	4	0	4	6	0	5	0	0	1	1	0	0
2-3_GL0029399	Bacteria	Firmicutes	Clostridia	Clostridiales	Lachnospiraceae		Lachnospiraceae bacterium A4	Glutathione-binding protein GsiB	Peptide/nickel binding protein, MppA-type	Bacterial solute-binding protein 5 family		0	0	4	4	0	5	0	0	4	0	0	0
23_GL0030168	Bacteria	Firmicutes	Clostridia	Clostridiales	Lachnospiraceae		Lachnospiraceae bacterium 3-2	Flagellin	Flagellin	Bacterial flagellin family		0	0	0	0	0	0	0	0	1	0	0	0
2-3_GL0030168	Bacteria	Firmicutes	Clostridia	Clostridiales				Protein FixB	Electron transfer flavoprotein, alpha subunit	ETF alpha-subunit/FixB family		0	2	3	3	0	3	0	1	3	1	0	1
2-3_GL0032043	Bacteria	Firmicutes	Clostridia	Clostridiales	Lachnospiraceae			Glutamine synthetase		Glutamine synthetase family	6.3.1.2	0	0	0	0	0	1	0	0	0	0	0	0
2-3_GL0032835	Bacteria	Firmicutes	Clostridia	Clostridiales	Lachnospiraceae			dTDP-4-dehydrorhamnose 3,5-epimerase	dTDP-4-dehydrorhamnose 3,5-epimerase-related	DTDP-4-dehydrorhamnose 3,5-epimerase family	5.1.3.13	0	0	2	2	0	3	0	0	2	1	0	0
2-3_GL0033707	Bacteria	Firmicutes						Glyceraldehyde-3-phosphate dehydrogenase	Glyceraldehyde/Erythrose phosphate dehydrogenase family	Glyceraldehyde-3-phosphate dehydrogenase family	1.2.1.12	0	0	0	1	0	0	0	0	0	0	0	0
23_GL0034662	Bacteria	Firmicutes	Clostridia	Clostridiales								1	0	0	2	0	0	0	0	1	0	0	0
2-3_GL0035306	Bacteria	Firmicutes	Clostridia	Clostridiales	Lachnospiraceae	Anaerocolumna		Beta-1,4-mannooligosaccharide phosphorylase		Glycosyl hydrolase 130 family	2.4.1.319	1	1	0	2	0	0	1	0	0	0	0	0
23_GL0036402	Bacteria	Firmicutes						50S ribosomal protein L27	Ribosomal protein L27	Bacterial ribosomal protein bL27 family		1	0	0	3	0	0	0	0	0	0	0	0
2-3_GL0037306	Bacteria	Firmicutes	Clostridia	Clostridiales	Lachnospiraceae			Fructose-bisphosphate aldolase	Fructose-1,6-bisphosphate aldolase, class 2	Class II fructose-bisphosphate aldolase family	4.1.2.13	3	0	3	2	1	0	0	1	1	0	0	1
23_GL0039996	Bacteria	Bacteroidetes	Bacteroidia	Bacteroidales				Urease	Urease, alpha subunit	Metallo-dependent hydrolases superfamily	3.5.1.5	0	0	2	0	3	0	0	0	12	2	0	3
2-3_GL0040955	Bacteria	Firmicutes	Clostridia	Clostridiales	Lachnospiraceae		Lachnospiraceae bacterium A4		Peptidase M29, aminopeptidase II			0	0	1	1	0	0	0	0	0	0	0	0
2-3_GL0040968	Bacteria	Firmicutes	Clostridia	Clostridiales	Lachnospiraceae		Lachnospiraceae bacterium A4					0	0	24	4	0	5	0	0	7	0	0	6
23_GL0046759	Bacteria	Firmicutes	Clostridia	Clostridiales	Eubacteriaceae	Eubacterium	Eubacterium ruminantium	Electron transfer flavoprotein	Electron transfer flavoprotein, beta subunit	ETF beta-subunit/FixA family		1	0	1	1	0	0	0	1	0	0	0	0
2-3_GL0047207	Bacteria	Firmicutes	Clostridia	Clostridiales	Lachnospiraceae			Outer membrane protein H.8				0	7	0	0	0	0	1	0	0	0	0	0
2-3_GL0048563	Bacteria	Firmicutes						30S ribosomal protein S9	Ribosomal protein S9, bacterial/plastid	Universal ribosomal protein uS9 family		0	0	0	0	1	0	0	0	0	0	0	0
2-3_GL0048926	Bacteria							50S ribosomal protein L11	Ribosomal protein L11, bacterial-type	Universal ribosomal protein uL11 family		4	4	4	7	3	3	0	3	2	3	0	0
2-3_GL0051876	Bacteria	Firmicutes	Clostridia	Clostridiales	Lachnospiraceae			Reverse rubrerythrin	Pilus retraction protein PilT		1.11.1.1	0	0	0	1	0	1	0	0	1	0	0	0
23_GL0054631	Bacteria	Firmicutes	Bacilli	Lactobacillales	Lactobacillaceae	Lactobacillus		50S ribosomal protein L18	Ribosomal protein L18/L5	Universal ribosomal protein uL18 family		0	0	0	0	0	0	0	0	1	0	0	2
2-3_GL0055629	Bacteria	Firmicutes	Clostridia	Clostridiales		Flavonifractor	Flavonifractor plautii					0	0	1	0	0	0	0	0	0	0	0	0
2-3_GL0055997	Bacteria	Firmicutes	Clostridia	Clostridiales								1	3	36	49	0	20	0	1	10	2	0	5
2-3_GL0056000	Bacteria	Firmicutes	Clostridia	Clostridiales	Lachnospiraceae							0	0	1	0	0	0	0	0	0	0	0	0
2-3_GL0056002	Bacteria	Firmicutes	Clostridia	Clostridiales								0	0	1	0	0	0	0	0	0	0	0	0
2-3_GL0056004	Bacteria	Firmicutes	Clostridia	Clostridiales				ABC transporter permease protein		Binding-protein-dependent transport system permease family		0	0	1	0	0	1	0	0	0	0	0	0
2-3_GL0056569	Bacteria	Firmicutes						50S ribosomal protein L18	Ribosomal protein L18/L5	Universal ribosomal protein uL18 family		1	0	1	0	0	0	0	1	1	0	0	1
23_GL0056999	Bacteria	Firmicutes					Firmicutes bacterium ASF500	Pyrophosphate--fructose 6-phosphate 1-phosphotransferase	ATP-dependent 6-phosphofructokinase	Phosphofructokinase type A (PFKA) family	2.7.1.90	1	1	0	2	0	0	0	0	0	0	0	0
2-3_GL0057077	Bacteria	Firmicutes	Clostridia	Clostridiales				Glutamate dehydrogenase	Glutamate dehydrogenase	Glu/Leu/Phe/Val dehydrogenases family	1.4.1.4	6	4	8	9	12	6	3	4	5	0	3	1
2-3_GL0059435	Bacteria	Firmicutes						Arabinoxylan arabinofuranohydrolase		Glycosyl hydrolase 43 family	3.2.1.55	0	0	0	1	0	0	0	0	0	0	0	0
2-3_GL0059438	Bacteria	Firmicutes										0	0	1	0	0	0	0	0	0	0	0	0
2-3_GL0059762	Bacteria	Firmicutes	Clostridia	Clostridiales				Small, acid-soluble spore protein	Small acid-soluble spore protein, alpha/beta-type	Alpha/beta-type SASP family		0	2	3	6	8	1	2	5	4	3	1	3
2-3_GL0060100	Bacteria	Firmicutes	Clostridia	Clostridiales	Clostridiaceae	Clostridium	Clostridium sp. KNHs209					0	0	3	0	0	0	0	0	0	0	0	0
2-3_GL0060241	Bacteria	Firmicutes	Clostridia	Clostridiales	Lachnospiraceae		Lachnospiraceae bacterium A4	Flavo-diiron protein	Rubredoxin-oxygen oxidoreductase	Zinc metallo-hydrolase group 3 family	1.6.3.4	0	2	6	5	0	2	0	0	0	0	0	0
2-3_GL0060501	Bacteria	Firmicutes	Clostridia	Clostridiales	Lachnospiraceae			Aspartokinase	Aspartate kinase, monofunctional class	Aspartokinase family	2.7.2.4	0	0	1	0	0	0	0	0	0	0	0	0
23_GL0061944	Bacteria	Firmicutes	Clostridia	Clostridiales	Oscillospiraceae	Oscillibacter		50S ribosomal protein L14	Ribosomal protein L14, bacterial-type	Universal ribosomal protein uL14 family		0	0	0	1	0	0	0	0	0	0	0	0
2-3_GL0062059	Bacteria	Firmicutes	Clostridia	Clostridiales	Lachnospiraceae		Lachnospiraceae bacterium A4	Flagellin	Flagellin	Bacterial flagellin family		20	9	58	34	7	58	16	7	44	8	8	76
2-3_GL0062067	Bacteria	Firmicutes						Flagellar hook-associated protein		FliD family		0	0	1	0	0	0	0	0	0	0	0	0
2-3_GL0062092	Bacteria	Firmicutes	Clostridia	Clostridiales	Lachnospiraceae		Lachnospiraceae bacterium A4					0	0	0	2	0	0	0	0	0	0	0	0
2-3_GL0062103	Bacteria	Firmicutes	Clostridia	Clostridiales	Lachnospiraceae			KHG/KDPG aldolase	KDPG/KHG aldolase	KHG/KDPG aldolase family	4.1.3.16	0	0	0	3	0	0	0	0	0	0	0	0
2-3_GL0064163	Bacteria	Firmicutes	Clostridia	Clostridiales				50S ribosomal protein L7/L12	Ribosomal protein L7/L12	Bacterial ribosomal protein bL12 family		0	0	2	0	0	0	0	0	0	0	0	0
2-3_GL0064970	Bacteria	Firmicutes	Clostridia	Clostridiales	Ruminococcaceae	Ruminococcus	Ruminococcus albus	Bacitracin transport ATP-binding protein	Protein of unknown function DUF92, TMEM19	ABC transporter superfamily		0	0	0	1	0	0	0	0	0	0	0	0
2-3_GL0067669	Bacteria	Firmicutes	Clostridia	Clostridiales	Ruminococcaceae							0	0	0	0	0	2	0	0	1	0	0	2
23_GL0067723	Bacteria	Firmicutes	Clostridia	Clostridiales				Pyruvate, phosphate dikinase	Pyruvate, phosphate dikinase	PEP-utilizing enzyme family	2.7.9.1	2	0	2	2	0	1	0	0	0	0	0	0
2-3_GL0068386	Bacteria	Firmicutes	Clostridia	Clostridiales	Lachnospiraceae	Blautia	Blautia hydrogenotrophica	Chaperone protein DnaK	Heat shock protein 70 family	Heat shock protein 70 family		0	0	11	12	0	5	0	1	0	0	0	0
2-3_GL0068909	Bacteria	Firmicutes	Clostridia	Clostridiales	Lachnospiraceae				Phosphoenolpyruvate carboxykinase, ATP-utilising			0	0	0	4	0	0	0	0	0	0	0	0
2-3_GL0068924	Bacteria	Firmicutes	Clostridia	Clostridiales	Lachnospiraceae							0	0	0	0	0	0	0	0	0	1	0	0
2-3_GL0069013	Bacteria	Firmicutes	Clostridia	Clostridiales	Lachnospiraceae	Lachnoanaerobaculum	Lachnoanaerobaculum saburreum	60 kDa chaperonin		Chaperonin (HSP60) family		0	0	1	0	0	1	0	0	0	0	0	0
2-3_GL0069380	Bacteria	Firmicutes	Clostridia	Clostridiales	Eubacteriaceae	Eubacterium		Flagellin	Flagellin	Bacterial flagellin family		2	1	0	0	5	0	0	1	0	0	0	0
23_GL0070258	Bacteria	Firmicutes	Clostridia	Clostridiales				Alcohol dehydrogenase		Zinc-containing alcohol dehydrogenase family	1.1.1.1	1	0	0	0	0	0	0	0	0	0	0	0
2-3_GL0071040	Bacteria	Firmicutes	Clostridia	Clostridiales				Formate acetyltransferase	Formate acetyltransferase		2.3.1.54	0	0	0	16	11	0	0	0	0	0	1	0
23_GL0074568	Bacteria	Bacteroidetes	Bacteroidia	Bacteroidales	Rikenellaceae	Alistipes		50S ribosomal protein L2	Ribosomal protein L2, bacterial/organellar-type	Universal ribosomal protein uL2 family		2	1	3	1	2	2	3	3	5	1	0	2
2-3_GL0075820	Bacteria	Firmicutes	Clostridia	Clostridiales	Lachnospiraceae		Lachnospiraceae bacterium A4					0	4	0	18	19	0	1	0	0	4	10	0
23_GL0076346	Bacteria	Firmicutes							Peptide/nickel binding protein, MppA-type			0	0	0	0	0	0	0	0	1	0	0	0
23_GL0078573	Bacteria	Firmicutes	Clostridia	Clostridiales	Lachnospiraceae			Elongation factor Tu	Translation elongation factor EFTu/EF1A, bacterial/organelle	TRAFAC class translation factor GTPase superfamily		3	2	2	3	2	5	0	2	1	2	0	0
2-3_GL0078903	Bacteria	Firmicutes	Bacilli	Bacillales	Bacillaceae	Lysinibacillus						0	0	0	9	0	0	0	0	0	0	0	0
23_GL0079503	Bacteria	Firmicutes	Clostridia	Clostridiales	Lachnospiraceae		Lachnospiraceae bacterium 3-2		Flagellin			2	3	0	3	0	0	1	0	0	2	0	0
2-3_GL0081203	Bacteria	Firmicutes	Clostridia	Clostridiales	Lachnospiraceae		Lachnospiraceae bacterium A4					0	0	0	2	0	0	0	0	0	0	0	0
2-3_GL0083313	Bacteria	Firmicutes	Clostridia	Clostridiales	Lachnospiraceae	Roseburia		ATP synthase	ATPase, F1 complex, alpha subunit	ATPase alpha/beta chains family	3.6.3.14	2	1	3	3	2	1	4	2	1	0	0	0
2-3_GL0084369	Bacteria	Firmicutes	Clostridia	Clostridiales	Lachnospiraceae			HPr kinase/phosphorylase	HPr(Ser) kinase/phosphorylase	HPrK/P family	2.7.11.-	0	0	1	0	0	0	0	0	0	0	0	0
2-3_GL0084511	Bacteria	Firmicutes	Clostridia	Clostridiales	Lachnospiraceae			Glycogen biosynthesis protein GlgD	Glucose-1-phosphate adenylyltransferase, GlgD subunit	Bacterial/plant glucose-1-phosphate adenylyltransferase family		0	0	7	0	0	6	0	0	0	0	0	0
2-3_GL0086185	Bacteria	Firmicutes						Electron transfer flavoprotein	Electron transfer flavoprotein, beta subunit	ETF beta-subunit/FixA family		0	0	1	1	0	0	0	0	0	0	0	0
2-3_GL0086186	Bacteria	Firmicutes	Clostridia	Clostridiales	Lachnospiraceae			Protein FixB	Electron transfer flavoprotein, alpha subunit	ETF alpha-subunit/FixB family		4	0	26	15	0	14	0	1	6	0	0	0
2-3_GL0086806	Bacteria	Firmicutes	Clostridia	Clostridiales	Lachnospiraceae			HTH-type transcriptional regulator YdeE	Transcription regulator HTH, AraC- type			2	4	0	11	0	0	1	2	0	2	0	0
2-3_GL0089029	Bacteria	Firmicutes	Clostridia	Clostridiales	Lachnospiraceae		Lachnospiraceae bacterium A4					0	2	20	5	0	3	0	0	6	0	0	2
2-3_GL0089030	Bacteria	Firmicutes	Clostridia	Clostridiales	Lachnospiraceae		Lachnospiraceae bacterium A4	Sucrose-6-phosphate hydrolase	Sucrose-6-phosphate hydrolase	Glycosyl hydrolase 32 family	3.2.1.26	0	0	4	1	0	0	0	0	0	0	0	0
2-3_GL0091868	Bacteria	Firmicutes	Clostridia	Clostridiales	Lachnospiraceae		Lachnospiraceae bacterium A4					46	38	97	88	0	123	34	14	45	24	0	61
23_GL0094817	Bacteria	Firmicutes						60 kDa chaperonin		Chaperonin (HSP60) family		4	0	0	1	0	0	0	0	0	0	0	0
23_GL0094980	Bacteria	Firmicutes	Clostridia	Clostridiales				D-threitol-binding protein		Bacterial solute-binding protein 2 family		0	0	0	0	1	0	0	0	0	0	0	0
2-3_GL0096830	Bacteria	Firmicutes	Clostridia	Clostridiales	Lachnospiraceae		Lachnospiraceae bacterium A4					4	0	9	9	0	7	0	0	3	0	0	2
2-3_GL0096832	Bacteria	Firmicutes	Clostridia	Clostridiales								0	0	0	1	0	0	0	0	0	0	0	0
2-3_GL0096833	Bacteria	Firmicutes	Clostridia	Clostridiales	Lachnospiraceae		Lachnospiraceae bacterium A4					0	0	3	2	0	1	0	0	0	0	0	0
2-3_GL0096855	Bacteria	Firmicutes	Clostridia	Clostridiales	Lachnospiraceae	Roseburia		Galactose-1-phosphate uridylyltransferase	Galactose-1-phosphate uridyl transferase, class II	Galactose-1-phosphate uridylyltransferase type 2 family	2.7.7.12	0	0	0	1	0	0	0	0	0	0	0	0
23_GL0099588	Bacteria	Firmicutes	Clostridia	Clostridiales	Lachnospiraceae	Roseburia		Acetyl-CoA acetyltransferase	Thiolase	Thiolase family	2.3.1.9	5	0	0	0	0	0	0	0	0	0	0	0
2-3_GL0099669	Bacteria	Firmicutes	Clostridia	Clostridiales	Lachnospiraceae			Protein YwqG				0	0	2	0	0	0	0	0	0	0	0	0
2-3_GL0099670	Bacteria	Firmicutes	Clostridia	Clostridiales	Lachnospiraceae		Lachnospiraceae bacterium A4	Beta-glucosidase	Glycoside hydrolase family 3	Glycosyl hydrolase 3 family	3.2.1.21	0	0	0	1	0	0	0	0	0	0	0	0
2-3_GL0099678	Bacteria	Firmicutes										0	0	0	1	0	0	0	0	0	0	0	0
2-3_GL0099704	Bacteria	Firmicutes	Clostridia	Clostridiales	Lachnospiraceae			Aminotransferase MSMEG_6286/MSMEI_6121		Class-I pyridoxal-phosphate-dependent aminotransferase family		0	0	1	2	0	0	0	0	0	0	0	0
2-3_GL0101167	Bacteria	Firmicutes						50S ribosomal protein L3	Ribosomal protein L3, bacterial/organelle-type	Universal ribosomal protein uL3 family		0	0	4	3	0	2	0	0	0	0	0	0
2-3_GL0101255	Bacteria	Firmicutes	Clostridia	Clostridiales	Eubacteriaceae	Eubacterium						4	1	3	3	2	1	1	1	1	1	0	1
2-3_GL0102172	Bacteria	Firmicutes						60 kDa chaperonin		Chaperonin (HSP60) family		1	0	4	9	0	1	0	0	0	0	0	0
2-3_GL0102173	Bacteria	Firmicutes	Clostridia	Clostridiales	Lachnospiraceae	Butyrivibrio	Butyrivibrio crossotus	10 kDa chaperonin	Chaperonin Cpn10	GroES chaperonin family		2	3	2	3	1	3	1	1	1	0	0	0
2-3_GL0102203	Bacteria	Firmicutes	Clostridia	Clostridiales	Lachnospiraceae							0	0	1	0	0	0	0	0	0	0	0	0
2-3_GL0102265	Bacteria	Firmicutes						30S ribosomal protein S6	Ribosomal protein S6, plastid/chloroplast	Bacterial ribosomal protein bS6 family		0	0	1	0	1	0	0	0	0	0	0	0
2-3_GL0102645	Bacteria	Firmicutes						Alpha-xylosidase	Glycoside hydrolase family 31	Glycosyl hydrolase 31 family	3.2.1.177	0	0	0	1	0	1	0	0	0	0	0	0
2-3_GL0102646	Bacteria	Firmicutes	Clostridia	Clostridiales	Lachnospiraceae				Peptidase M3B, oligoendopeptidase-related clade 2			0	0	0	1	0	0	0	0	0	0	0	0
2-3_GL0103098	Bacteria	Firmicutes	Clostridia	Clostridiales	Lachnospiraceae			Glucosamine-6-phosphate deaminase	Glucosamine-6-phosphate isomerase	Glucosamine/galactosamine-6-phosphate isomerase family	3.5.99.6	0	0	5	2	0	0	0	0	0	0	0	0
23_GL0104741	Bacteria	Firmicutes	Clostridia	Clostridiales								0	0	0	1	0	0	0	0	0	0	0	0
2-3_GL0105795	Bacteria	Firmicutes	Clostridia	Clostridiales	Lachnospiraceae	Lachnoanaerobaculum	Lachnoanaerobaculum saburreum	Protein YceE		CAPAB/TerDEXZ family		1	1	8	9	0	8	1	1	3	0	0	3
23_GL0109397	Bacteria	Firmicutes	Clostridia	Clostridiales	Clostridiaceae	Clostridium	Clostridium sp. ASF502					0	0	0	0	0	0	0	1	0	0	0	0
23_GL0111900	Bacteria	Firmicutes	Clostridia	Clostridiales				D-galactose-binding periplasmic protein		Bacterial solute-binding protein 2 family		1	0	1	2	3	0	1	0	0	0	0	0
23_GL0115225	Bacteria	Firmicutes	Clostridia	Clostridiales								0	0	0	1	0	0	0	0	0	0	0	0
23_GL0119278	Bacteria	Firmicutes	Clostridia	Clostridiales					Flagellin			1	0	0	0	0	0	0	0	0	1	0	0
23_GL0119788	Bacteria	Firmicutes						Glycerol kinase	Glycerol kinase	FGGY kinase family	2.7.1.30	0	0	1	0	0	0	0	0	0	0	0	0
23_GL0129284	Bacteria	Firmicutes	Clostridia	Clostridiales		Flavonifractor		50S ribosomal protein L4	50S ribosomal protein uL4	Universal ribosomal protein uL4 family		0	1	0	1	0	0	0	0	0	0	0	0
23_GL0135535	Bacteria	Firmicutes	Clostridia	Clostridiales	Lachnospiraceae	Dorea	Dorea longicatena	30S ribosomal protein S6	Ribosomal protein S6, plastid/chloroplast	Bacterial ribosomal protein bS6 family		0	0	0	1	0	0	0	0	0	0	0	0
23_GL0135670	Bacteria	Firmicutes	Clostridia	Clostridiales				Basic membrane protein C		BMP lipoprotein family		0	0	0	1	0	0	0	0	0	0	0	0
23_GL0137035	Bacteria	Firmicutes	Clostridia	Clostridiales				Triosephosphate isomerase	Triosephosphate isomerase, bacterial/eukaryotic	Triosephosphate isomerase family	5.3.1.1	10	0	8	15	7	5	1	3	4	1	0	3
23_GL0139631	Bacteria	Actinobacteria	Coriobacteriia	Eggerthellales	Eggerthellaceae	Enterorhabdus	Enterorhabdus caecimuris	50S ribosomal protein L7/L12	Ribosomal protein L7/L12	Bacterial ribosomal protein bL12 family		0	0	0	0	0	0	0	0	1	0	0	0
2-4_GL0000079	Bacteria	Firmicutes	Clostridia	Clostridiales	Clostridiaceae	Clostridium		60 kDa chaperonin		Chaperonin (HSP60) family		0	0	0	0	0	0	2	1	0	0	0	0
2-4_GL0003329	Bacteria	Firmicutes	Clostridia	Clostridiales	Lachnospiraceae		Lachnospiraceae bacterium A4					0	0	0	11	1	0	0	0	0	0	0	0
2-4_GL0007216	Bacteria	Firmicutes	Clostridia	Clostridiales	Clostridiaceae	Clostridium	Clostridium sp. ASF502	50S ribosomal protein L10	Ribosomal protein L10	Universal ribosomal protein uL10 family		1	0	0	1	0	0	0	0	0	0	0	0
2-4_GL0007561	Bacteria	Firmicutes	Clostridia	Clostridiales				Formate acetyltransferase	Formate acetyltransferase		2.3.1.54	2	2	3	2	4	0	6	2	0	0	0	0
2-4_GL0008058	Bacteria	Firmicutes	Clostridia	Clostridiales	Lachnospiraceae			Galactose-1-phosphate uridylyltransferase	Galactose-1-phosphate uridyl transferase, class II	Galactose-1-phosphate uridylyltransferase type 2 family	2.7.7.12	0	0	0	1	0	0	0	0	0	0	0	0
2-4_GL0011825	Bacteria	Firmicutes	Clostridia	Clostridiales				50S ribosomal protein L4	50S ribosomal protein uL4	Universal ribosomal protein uL4 family		1	0	0	0	0	0	0	0	0	0	0	0
2-4_GL0015096	Bacteria	Firmicutes	Clostridia	Clostridiales	Lachnospiraceae							0	0	0	1	0	0	0	0	0	0	0	0
2-4_GL0026221	Bacteria	Firmicutes	Clostridia	Clostridiales	Lachnospiraceae		Lachnospiraceae bacterium COE1	Serine-aspartate repeat-containing protein		Serine-aspartate repeat-containing protein (SDr) family		0	0	0	17	7	0	0	0	0	0	0	0
2-4_GL0029170	Bacteria	Firmicutes	Clostridia	Clostridiales	Lachnospiraceae		Lachnospiraceae bacterium A4	Surface protein				0	0	0	3	0	0	0	0	2	0	0	0
2-4_GL0033423	Bacteria							50S ribosomal protein L18	Ribosomal protein L18/L5	Universal ribosomal protein uL18 family		0	0	0	0	0	0	0	0	0	0	1	0
2-4_GL0045093	Bacteria	Firmicutes	Clostridia	Clostridiales	Lachnospiraceae		Lachnospiraceae bacterium A4					0	0	1	1	0	0	0	0	0	0	0	0
2-4_GL0056650	Bacteria	Firmicutes	Clostridia	Clostridiales	Lachnospiraceae			Pyruvate, phosphate dikinase	Pyruvate, phosphate dikinase	PEP-utilizing enzyme family	2.7.9.1	11	4	20	37	10	7	0	2	0	2	0	0
2-4_GL0057128	Bacteria	Firmicutes	Clostridia	Clostridiales	Lachnospiraceae			Oligopeptide-binding protein		Bacterial solute-binding protein 5 family		0	0	0	1	2	0	0	0	0	0	0	0
2-4_GL0069903	Bacteria	Firmicutes	Clostridia	Clostridiales				Sensory transducer protein	Chemotaxis methyl-accepting receptor			0	0	0	0	0	2	0	0	0	0	0	0
2-4_GL0071366	Bacteria	Firmicutes										0	0	0	1	0	0	0	0	0	0	0	0
2-4_GL0077639	Bacteria	Firmicutes	Clostridia	Clostridiales	Lachnospiraceae		Lachnospiraceae bacterium COE1	Flagellar hook protein	Fagellar hook-basal body protein, FlgE/F/G	Flagella basal body rod proteins family		0	0	0	1	2	0	0	0	0	0	0	0
2-4_GL0078911	Bacteria	Firmicutes						Branched-chain-amino-acid aminotransferase		Class-IV pyridoxal-phosphate-dependent aminotransferase family	2.6.1.42	0	0	0	1	0	0	0	0	0	0	0	0
2-4_GL0082886	Bacteria	Firmicutes	Clostridia	Clostridiales								4	1	2	3	6	8	0	2	0	0	0	0
2-4_GL0094366	Bacteria	Firmicutes						Inosose isomerase		IolI family	5.3.99.11	1	1	0	3	0	0	0	0	0	1	0	0
2-4_GL0098627	Bacteria	Firmicutes										0	0	0	3	0	0	0	0	0	0	0	0
2-4_GL0098862	Bacteria	Firmicutes	Clostridia	Clostridiales	Lachnospiraceae		Lachnospiraceae bacterium A4					0	3	0	4	0	0	4	0	0	0	0	0
2-4_GL0105058	Bacteria	Firmicutes	Clostridia	Clostridiales	Lachnospiraceae			Pyrophosphate--fructose 6-phosphate 1-phosphotransferase	ATP-dependent 6-phosphofructokinase	Phosphofructokinase type A (PFKA) family	2.7.1.90	0	0	5	5	2	0	0	0	1	0	0	0
2-4_GL0105757	Bacteria	Firmicutes	Clostridia	Clostridiales	Eubacteriaceae	Eubacterium		Dihydroorotate dehydrogenase		Dihydroorotate dehydrogenase family	1.3.1.14	0	0	0	2	0	0	0	0	0	0	0	0
2-4_GL0109309	Bacteria	Firmicutes	Clostridia	Clostridiales	Clostridiaceae	Clostridium		50S ribosomal protein L16	Ribosomal protein L16	Universal ribosomal protein uL16 family		1	0	1	0	0	0	0	0	0	0	0	0
2-4_GL0116759	Bacteria	Firmicutes	Clostridia	Clostridiales				Clp protease	Clp protease proteolytic subunit /Translocation-enhancing protein TepA	Peptidase S14 family	3.4.21.92	0	0	0	2	0	0	0	0	0	0	0	0
2-5_GL0003112	Bacteria	Firmicutes	Clostridia	Clostridiales	Lachnospiraceae	Roseburia		Citrate synthase	Citrate synthase, bacterial-type	Citrate synthase family	2.3.3.16	0	1	6	2	0	1	0	1	0	0	0	0
2-5_GL0003928	Bacteria	Firmicutes	Clostridia	Clostridiales	Lachnospiraceae			60 kDa chaperonin		Chaperonin (HSP60) family		3	10	50	55	2	20	1	4	7	2	0	0
2-5_GL0005064	Bacteria	Firmicutes	Clostridia	Clostridiales	Lachnospiraceae			Acetyl-CoA acetyltransferase	Thiolase	Thiolase family	2.3.1.9	3	0	17	8	0	7	0	0	1	0	0	0
2-5_GL0005658	Bacteria	Firmicutes	Clostridia	Clostridiales	Lachnospiraceae		Lachnospiraceae bacterium A4	Alpha-galactosidase	Glycoside hydrolase family 36	Glycosyl hydrolase 36 family	3.2.1.22	0	0	1	1	0	0	0	0	0	0	0	0
2-5_GL0008130	Bacteria							Flagellin	Flagellin	Bacterial flagellin family		0	0	0	49	15	0	0	0	0	38	9	0
2-5_GL0011271	Bacteria	Firmicutes	Clostridia	Clostridiales				ATP synthase	ATPase, F1 complex, alpha subunit	ATPase alpha/beta chains family	3.6.3.14	0	0	2	0	0	0	0	0	0	0	0	0
2-5_GL0011863	Bacteria	Firmicutes	Clostridia	Clostridiales	Lachnospiraceae			Protein TabA	Diaminopimelate decarboxylase, LysA	Orn/Lys/Arg decarboxylase class-II family		0	0	0	2	0	0	0	0	0	0	0	0
2-5_GL0016798	Bacteria	Firmicutes						Bifunctional xylanase/deacetylase	Glycoside hydrolase, family 11/12	Glycosyl hydrolase 11 (cellulase G) family	3.2.1.8	14	15	25	25	0	44	27	14	45	22	0	97
2-5_GL0018996	Bacteria	Firmicutes	Clostridia	Clostridiales	Lachnospiraceae	Anaerosporobacter	Anaerosporobacter mobilis	10 kDa chaperonin	Chaperonin Cpn10	GroES chaperonin family		0	0	0	1	0	0	0	0	0	0	0	0
2-5_GL0023722	Bacteria	Firmicutes	Clostridia	Clostridiales	Lachnospiraceae			Phosphoribosylaminoimidazole-succinocarboxamide synthase	Phosphoribosylaminoimidazole-succinocarboxamide synthase	SAICAR synthetase family	6.3.2.6	0	0	1	2	0	0	0	0	0	0	0	0
2-5_GL0025118	Bacteria	Actinobacteria	Actinobacteria	Bifidobacteriales	Bifidobacteriaceae	Bifidobacterium		50S ribosomal protein L7/L12	Ribosomal protein L7/L12	Bacterial ribosomal protein bL12 family		0	0	0	0	1	0	1	1	0	0	0	0
2-5_GL0025479	Bacteria	Firmicutes	Clostridia	Clostridiales				Stress response protein SCP2		CAPAB/TerDEXZ family		0	0	0	5	0	0	0	0	0	0	0	0
2-5_GL0033919	Bacteria	Firmicutes	Clostridia	Clostridiales				Cellobiose phosphorylase		Glycosyl hydrolase 94 family	2.4.1.20	0	0	0	1	0	0	0	0	0	0	0	0
2-5_GL0041051	Bacteria	Firmicutes	Clostridia	Clostridiales	Lachnospiraceae			Uronate isomerase	Uronate isomerase	Metallo-dependent hydrolases superfamily	5.3.1.12	0	0	0	1	0	0	0	0	0	0	0	0
2-5_GL0045034	Bacteria	Firmicutes	Clostridia	Clostridiales				30S ribosomal protein S4	Ribosomal protein S4/S9	Universal ribosomal protein uS4 family		0	0	0	2	0	0	0	0	0	0	0	0
2-5_GL0047504	Bacteria	Firmicutes						Reverse rubrerythrin	Leu/Ile/Val-binding protein		1.11.1.1	0	0	0	4	0	0	0	0	0	0	0	0
25_GL0048148	Bacteria							30S ribosomal protein S1	Ribosomal protein S1	Bacterial ribosomal protein bS1 family		0	0	0	0	0	1	0	0	0	0	0	0
2-5_GL0055301	Bacteria	Firmicutes	Clostridia	Clostridiales				CD4+ T-cell-stimulating antigen	sn-glycerol-3-phosphate transport system permease protein UgpE	BMP lipoprotein family		0	1	0	0	0	0	0	0	0	0	0	0
25_GL0062235	Bacteria	Firmicutes	Clostridia	Clostridiales				50S ribosomal protein L18	Ribosomal protein L18/L5	Universal ribosomal protein uL18 family		0	0	2	3	0	1	0	0	0	0	0	0
2-5_GL0062572	Bacteria	Firmicutes	Clostridia	Clostridiales	Lachnospiraceae		Lachnospiraceae bacterium A4	Lipoprotein-releasing system ATP-binding protein LolD		ABC transporter superfamily	3.6.3.-	0	0	0	1	0	0	0	0	0	0	0	0
2-5_GL0064181	Bacteria	Firmicutes						30S ribosomal protein S20	Ribosomal protein S20	Bacterial ribosomal protein bS20 family		0	0	0	1	0	0	0	0	0	0	0	0
2-5_GL0065842	Bacteria	Firmicutes	Clostridia	Clostridiales	Lachnospiraceae							0	0	0	1	0	1	0	0	0	0	0	0
25_GL0069631	Bacteria	Firmicutes					Firmicutes bacterium ASF500	Flagellin	Flagellin	Bacterial flagellin family		2	2	0	0	0	0	1	1	0	0	0	0
2-5_GL0070343	Bacteria	Firmicutes						50S ribosomal protein L6	Ribosomal protein L6, bacterial-type	Universal ribosomal protein uL6 family		0	0	0	2	0	0	0	0	0	0	0	0
2-5_GL0070367	Bacteria	Firmicutes	Clostridia	Clostridiales								0	0	0	1	0	0	0	0	0	0	0	0
25_GL0072593	Bacteria	Firmicutes	Clostridia	Clostridiales				50S ribosomal protein L10	Ribosomal protein L10	Universal ribosomal protein uL10 family		0	0	0	0	0	1	0	0	0	0	0	0
2-5_GL0079672	Bacteria	Firmicutes						50S ribosomal protein L4	50S ribosomal protein uL4	Universal ribosomal protein uL4 family		0	0	0	1	0	0	0	0	0	0	0	0
25_GL0092132	Bacteria	Bacteroidetes	Bacteroidia	Bacteroidales				Reverse rubrerythrin			1.11.1.1	0	1	0	0	2	0	2	0	0	0	1	0
26_GL0007046	Bacteria	Firmicutes	Clostridia	Clostridiales				Multiple sugar-binding periplasmic receptor ChvE		Bacterial solute-binding protein 2 family		1	0	0	1	0	0	0	0	0	1	0	0
26_GL0008193	Bacteria	Firmicutes	Bacilli	Lactobacillales	Enterococcaceae	Enterococcus		Transcription elongation factor GreA	Transcription elongation factor GreA/GreB	GreA/GreB family		0	2	0	0	0	0	0	0	2	0	0	0
2-6_GL0008824	Bacteria	Firmicutes	Clostridia	Clostridiales				CD4+ T-cell-stimulating antigen		BMP lipoprotein family		0	0	1	0	0	0	0	0	0	0	0	0
26_GL0013728	Bacteria	Firmicutes	Clostridia	Clostridiales	Lachnospiraceae	Coprococcus	Coprococcus catus	Phosphoglycerate mutase	Phosphoglycerate mutase, 2,3-bisphosphoglycerate-independent	BPG-independent phosphoglycerate mutase family	5.4.2.12	1	0	0	1	0	0	0	0	0	0	0	0
2-6_GL0017858	Bacteria	Firmicutes										0	0	0	1	0	0	1	0	0	0	0	0
26_GL0017860	Bacteria	Firmicutes	Clostridia	Clostridiales	Lachnospiraceae			10 kDa chaperonin	Chaperonin Cpn10	GroES chaperonin family		1	0	0	3	1	0	0	1	0	0	0	0
26_GL0017861	Bacteria	Firmicutes	Clostridia	Clostridiales				60 kDa chaperonin		Chaperonin (HSP60) family		3	0	0	0	0	0	0	0	0	0	0	0
26_GL0018469	Bacteria	Firmicutes	Clostridia	Clostridiales	Lachnospiraceae		Lachnospiraceae bacterium 3-1	60 kDa chaperonin		Chaperonin (HSP60) family		4	1	2	5	0	0	1	0	0	0	0	0
2-6_GL0020863	Bacteria											0	0	0	1	0	0	0	0	0	0	0	0
2-6_GL0022564	Bacteria	Firmicutes						Mycofactocin radical SAM maturase MftC		Radical SAM superfamily	2.-.-.-	0	0	1	0	0	0	0	0	0	0	0	0
26_GL0024979	Bacteria	Firmicutes	Clostridia	Clostridiales								16	5	1	12	8	3	5	5	0	13	3	0
26_GL0026363	Bacteria	Firmicutes	Clostridia	Clostridiales	Lachnospiraceae	Roseburia		Acetyl-CoA acetyltransferase	Thiolase	Thiolase family	2.3.1.9	0	0	0	2	0	0	0	0	0	0	0	0
26_GL0026467	Bacteria	Firmicutes	Clostridia	Clostridiales					Glycoside hydrolase family 3			0	0	0	4	0	1	0	0	1	2	0	0
2-6_GL0029495	Bacteria	Firmicutes						30S ribosomal protein S2	Ribosomal protein S2, bacteria/mitochondria/plastid	Universal ribosomal protein uS2 family		0	0	1	0	0	0	0	0	0	0	0	0
26_GL0031512	Bacteria	Firmicutes	Clostridia	Clostridiales				Pyruvate, phosphate dikinase	Pyruvate, phosphate dikinase	PEP-utilizing enzyme family	2.7.9.1	0	0	0	1	0	0	0	0	0	0	0	0
2-6_GL0032560	Bacteria	Firmicutes	Clostridia	Clostridiales	Clostridiaceae	Clostridium		Triosephosphate isomerase	Triosephosphate isomerase, bacterial/eukaryotic	Triosephosphate isomerase family	5.3.1.1	0	0	0	1	0	0	0	0	0	0	0	0
2-6_GL0033756	Bacteria	Firmicutes	Clostridia	Clostridiales								0	0	1	0	0	0	0	0	0	0	0	0
26_GL0038690	Bacteria	Firmicutes	Clostridia	Clostridiales				Flagellin	Flagellin	Bacterial flagellin family		0	0	2	0	0	0	0	0	0	0	0	0
2-6_GL0046039	Bacteria	Firmicutes	Clostridia	Clostridiales	Clostridiaceae	Clostridium		Reverse rubrerythrin			1.11.1.1	4	1	1	5	1	1	3	0	0	2	0	0
2-6_GL0046249	Bacteria	Firmicutes						Methenyltetrahydrofolate cyclohydrolase		Cyclodeaminase/cyclohydrolase family	3.5.4.9	0	0	0	1	0	0	0	0	0	0	0	0
2-6_GL0046717	Bacteria	Firmicutes	Clostridia	Clostridiales								20	7	9	22	11	2	5	6	3	2	4	4
2-6_GL0047411	Bacteria	Firmicutes	Clostridia	Clostridiales								0	0	0	0	0	0	0	0	1	0	0	0
26_GL0050539	Bacteria	Firmicutes	Clostridia	Clostridiales	Lachnospiraceae		Lachnospiraceae bacterium M18-1					4	1	0	4	7	1	2	1	0	0	0	0
26_GL0054503	Bacteria	Firmicutes	Clostridia	Clostridiales	Lachnospiraceae							4	0	0	2	0	0	0	1	0	0	0	0
26_GL0055243	Bacteria	Firmicutes	Clostridia	Clostridiales	Lachnospiraceae			Glyceraldehyde-3-phosphate dehydrogenase	Glyceraldehyde/Erythrose phosphate dehydrogenase family	Glyceraldehyde-3-phosphate dehydrogenase family	1.2.1.12	3	0	0	9	4	0	0	3	0	0	0	0
2-6_GL0056495	Bacteria	Firmicutes	Clostridia	Clostridiales	Clostridiaceae	Clostridium		50S ribosomal protein L24	Ribosomal protein L24	Universal ribosomal protein uL24 family		0	0	2	0	0	0	0	0	0	0	0	0
2-6_GL0056497	Bacteria	Firmicutes	Clostridia	Clostridiales				30S ribosomal protein S8	Ribosomal protein S8	Universal ribosomal protein uS8 family		0	0	0	1	0	0	0	0	0	0	0	0
2-6_GL0056500	Bacteria	Firmicutes						30S ribosomal protein S5	Ribosomal protein S5, bacterial-type	Universal ribosomal protein uS5 family		0	0	1	2	0	0	1	0	0	0	0	0
26_GL0056783	Bacteria	Firmicutes	Clostridia	Clostridiales				50S ribosomal protein L17	Ribosomal protein L17	Bacterial ribosomal protein bL17 family		0	0	1	1	0	0	0	0	0	0	0	0
2-6_GL0057011	Bacteria	Firmicutes	Clostridia	Clostridiales				Multiple sugar-binding periplasmic receptor ChvE		Bacterial solute-binding protein 2 family		1	1	7	8	0	2	7	1	1	3	0	13
26_GL0057032	Bacteria	Firmicutes						Pyruvate-flavodoxin oxidoreductase	Pyruvate-flavodoxin oxidoreductase	NifJ family	1.2.7.-	0	0	0	2	0	0	0	0	0	0	0	0
2-6_GL0057211	Bacteria	Firmicutes	Clostridia	Clostridiales	Clostridiaceae	Clostridium	uncultured Clostridium sp.					0	0	2	1	0	1	2	0	1	4	0	3
2-6_GL0057408	Bacteria	Firmicutes	Clostridia	Clostridiales	Lachnospiraceae			Oxaloacetate decarboxylase			4.1.1.3	0	0	0	1	0	0	0	0	0	0	0	0
2-6_GL0057582	Bacteria	Firmicutes	Clostridia	Clostridiales				Branched-chain-amino-acid aminotransferase		Class-IV pyridoxal-phosphate-dependent aminotransferase family	2.6.1.42	1	2	3	4	1	4	1	1	3	2	0	1
2-6_GL0057703	Bacteria	Firmicutes	Clostridia	Clostridiales				N,N'-diacetylchitobiose phosphorylase		Glycosyl hydrolase 94 family	2.4.1.280	0	0	0	2	0	0	0	0	0	0	0	0
2-6_GL0062840	Bacteria	Firmicutes	Clostridia	Clostridiales	Lachnospiraceae			Alpha-galactosidase	Glycoside hydrolase family 36	Glycosyl hydrolase 36 family	3.2.1.22	0	0	0	1	0	0	0	0	0	0	0	0
2-6_GL0063407	Bacteria	Firmicutes	Clostridia	Clostridiales								0	0	1	0	0	0	0	0	0	0	0	0
2-6_GL0065005	Bacteria	Firmicutes	Clostridia	Clostridiales	Lachnospiraceae				Carbohydrate ABC transporter substrate-binding, CPR0540			0	0	0	1	0	0	0	0	0	0	0	0
26_GL0065466	Bacteria	Firmicutes	Clostridia	Clostridiales	Lachnospiraceae	Lachnoclostridium	[Clostridium] scindens	Thioredoxin reductase	Thioredoxin reductase	Class-II pyridine nucleotide-disulfide oxidoreductase family	1.8.1.9	1	0	0	1	0	0	0	0	0	0	0	0
2-6_GL0069942	Bacteria	Firmicutes						Corrinoid/iron-sulfur protein				0	0	0	1	0	0	0	0	0	0	0	0
2-6_GL0071602	Bacteria	Firmicutes	Clostridia	Clostridiales					Ergosterol biosynthesis ERG4/ERG24			0	0	2	1	0	0	0	0	0	0	0	0
2-6_GL0073824	Bacteria	Firmicutes										0	0	0	2	0	0	0	0	0	0	0	0
2-6_GL0075090	Bacteria	Firmicutes						30S ribosomal protein S16	Ribosomal protein S16	Bacterial ribosomal protein bS16 family		0	0	0	3	2	0	0	0	0	0	0	0
2-6_GL0079826	Bacteria	Firmicutes						Glutamine synthetase		Glutamine synthetase family	6.3.1.2	0	0	0	3	0	0	0	0	0	0	0	0
26_GL0080370	Bacteria	Firmicutes	Bacilli					PTS system mannose-specific EIID component				0	0	0	0	0	0	0	0	1	0	0	0
2-6_GL0081531	Bacteria	Firmicutes						Fructose-bisphosphate aldolase	Fructose-1,6-bisphosphate aldolase, class 2	Class II fructose-bisphosphate aldolase family	4.1.2.13	0	0	29	14	0	16	3	0	3	0	0	2
26_GL0086485	Bacteria	Firmicutes	Clostridia	Clostridiales				Elongation factor G	Translation elongation factor EFG/EF2	TRAFAC class translation factor GTPase superfamily		0	0	0	3	0	0	0	0	0	0	0	0
2-6_GL0088033	Bacteria	Firmicutes	Clostridia	Clostridiales	Lachnospiraceae			Chemical-damaging agent resistance protein C		CAPAB/TerDEXZ family		0	0	2	0	0	1	1	0	0	0	0	1
2-6_GL0089671	Bacteria	Firmicutes						50S ribosomal protein L10	Ribosomal protein L10	Universal ribosomal protein uL10 family		0	0	3	3	0	1	1	0	0	0	0	0
26_GL0091341	Bacteria	Firmicutes	Clostridia	Clostridiales				30S ribosomal protein S8	Ribosomal protein S8	Universal ribosomal protein uS8 family		1	0	0	0	2	0	0	2	0	0	0	0
26_GL0097174	Bacteria	Firmicutes	Clostridia	Clostridiales				30S ribosomal protein S13	Ribosomal protein S13, bacterial-type	Universal ribosomal protein uS13 family		1	0	1	2	1	1	0	0	0	0	0	0
26_GL0108496	Bacteria	Firmicutes	Clostridia	Clostridiales				L-methionine gamma-lyase	O-acetylhomoserine/O-acetylserine sulfhydrylase	Trans-sulfuration enzymes family	4.4.1.11	0	0	0	2	1	0	0	0	0	0	0	0
26_GL0109217	Bacteria	Firmicutes	Clostridia	Clostridiales				Elongation factor Tu	Translation elongation factor EFTu/EF1A, bacterial/organelle	TRAFAC class translation factor GTPase superfamily		2	2	14	2	0	2	0	1	0	0	0	0
26_GL0110361	Bacteria	Firmicutes	Clostridia	Clostridiales	Eubacteriaceae	Eubacterium	Eubacterium plexicaudatum	Rubrerythrin			1.11.1.1	0	0	0	3	0	0	0	0	0	0	0	0
26_GL0111229	Bacteria	Firmicutes	Clostridia	Clostridiales								1	0	1	2	0	0	0	0	0	0	0	0
26_GL0114143	Bacteria	Firmicutes	Clostridia	Clostridiales	Eubacteriaceae	Eubacterium	Eubacterium plexicaudatum	4-hydroxybutyrate coenzyme A transferase	Butyryl-CoA:acetate CoA-transferase	Acetyl-CoA hydrolase/transferase family	2.8.3.-	2	2	0	1	0	0	0	0	0	0	0	0
26_GL0121905	Bacteria	Firmicutes	Bacilli	Lactobacillales				Enolase	Enolase	Enolase family	4.2.1.11	0	3	1	0	0	0	0	0	1	0	0	5
26_GL0123429	Bacteria	Firmicutes	Clostridia	Clostridiales	Lachnospiraceae		Lachnospiraceae bacterium M18-1					1	1	0	1	3	0	0	3	0	3	0	0
26_GL0127226	Bacteria	Firmicutes	Clostridia	Clostridiales	Lachnospiraceae			Flagellin	Flagellin	Bacterial flagellin family		3	0	0	3	3	2	0	1	0	4	0	1
26_GL0127394	Bacteria	Firmicutes	Clostridia	Clostridiales					Glycoside hydrolase, family 2			0	0	1	0	0	0	0	0	0	0	0	0
26_GL0133737	Bacteria	Firmicutes	Clostridia	Clostridiales	Lachnospiraceae		Lachnospiraceae bacterium M18-1					2	0	0	2	0	0	0	0	0	0	0	0
26_GL0137284	Bacteria	Firmicutes	Clostridia	Clostridiales	Lachnospiraceae	Dorea	Dorea sp. 5-2					7	5	6	14	2	6	1	1	2	0	0	0
26_GL0143044	Bacteria	Firmicutes	Clostridia	Clostridiales								3	0	1	0	0	0	0	0	0	0	0	0
26_GL0144204	Bacteria	Firmicutes	Clostridia	Clostridiales				30S ribosomal protein S10	Ribosomal protein S10	Universal ribosomal protein uS10 family		0	0	0	2	0	0	0	0	0	0	0	0
2-7_GL0000366	Bacteria	Firmicutes	Clostridia	Clostridiales				Ribose/galactose/methyl galactoside import ATP-binding protein	ABC transporter, galactose import, MglA	ABC transporter superfamily	3.6.3.17	0	0	0	1	0	0	0	0	0	0	0	0
2-7_GL0002996	Bacteria	Firmicutes	Clostridia	Clostridiales				Elongation factor Tu	Translation elongation factor EFTu/EF1A, bacterial/organelle	TRAFAC class translation factor GTPase superfamily		0	0	2	1	1	1	0	1	1	0	0	0
2-7_GL0017212	Bacteria	Firmicutes	Clostridia	Clostridiales	Lachnospiraceae		Lachnospiraceae bacterium A4					1	0	6	15	0	0	0	0	3	0	0	1
2-7_GL0018504	Bacteria	Firmicutes	Clostridia	Clostridiales	Clostridiaceae	Clostridium		V-type ATP synthase	V-type ATP synthase regulatory subunit B/beta	ATPase alpha/beta chains family		1	0	0	0	0	0	0	0	0	0	0	0
2-7_GL0019013	Bacteria	Firmicutes	Clostridia	Clostridiales	Lachnospiraceae		Lachnospiraceae bacterium COE1	Flagellin	Flagellin	Bacterial flagellin family		2	2	0	2	4	0	2	2	0	0	12	0
2-7_GL0020742	Bacteria	Firmicutes	Bacilli	Lactobacillales	Lactobacillaceae	Lactobacillus		Phosphoglycerate mutase	Histidine phosphatase superfamily	Phosphoglycerate mutase family	5.4.2.11	0	0	0	0	0	0	0	1	4	0	0	3
2-7_GL0021384	Bacteria	Firmicutes	Clostridia	Clostridiales					Indolepyruvate ferredoxin oxidoreductase, alpha subunit			0	0	0	2	0	0	0	0	0	0	0	0
2-7_GL0024198	Bacteria	Firmicutes	Clostridia	Clostridiales								2	0	0	2	2	0	0	0	0	0	0	0
2-7_GL0029544	Bacteria	Firmicutes	Clostridia	Clostridiales	Ruminococcaceae		Ruminococcaceae bacterium D16					0	0	0	5	0	0	0	0	0	0	0	0
2-7_GL0038078	Bacteria	Firmicutes	Clostridia	Clostridiales				Glucose-1-phosphate adenylyltransferase	Glucose-1-phosphate adenylyltransferase, GlgD subunit	Bacterial/plant glucose-1-phosphate adenylyltransferase family	2.7.7.27	0	0	2	0	1	1	0	0	0	0	0	0
2-7_GL0038815	Bacteria	Firmicutes	Clostridia	Clostridiales				Triosephosphate isomerase	Triosephosphate isomerase, bacterial/eukaryotic	Triosephosphate isomerase family	5.3.1.1	1	0	0	0	0	0	0	0	0	0	0	0
2-7_GL0048105	Bacteria	Firmicutes						50S ribosomal protein L29	Ribosomal protein L29	Universal ribosomal protein uL29 family		0	0	1	0	0	0	0	0	0	0	0	0
2-7_GL0048441	Bacteria	Firmicutes						Glucose-6-phosphate isomerase	Phosphoglucose isomerase (PGI)	GPI family	5.3.1.9	0	0	0	3	0	0	0	0	0	0	0	0
2-7_GL0049290	Bacteria	Firmicutes	Clostridia	Clostridiales								3	1	0	3	3	0	0	2	0	1	0	0
2-7_GL0055463	Bacteria	Firmicutes	Clostridia	Clostridiales	Clostridiaceae	Clostridium		Reverse rubrerythrin			1.11.1.1	0	0	0	2	0	0	0	0	0	0	0	0
2-7_GL0071932	Bacteria	Firmicutes	Clostridia	Clostridiales	Clostridiaceae	Clostridium	Clostridium sp. ASF502	Flagellin	Flagellin	Bacterial flagellin family		0	0	0	0	0	0	0	0	1	0	0	0
2-7_GL0080352	Bacteria							Glyceraldehyde-3-phosphate dehydrogenase	Glyceraldehyde/Erythrose phosphate dehydrogenase family	Glyceraldehyde-3-phosphate dehydrogenase family	1.2.1.12	3	0	0	4	0	0	0	0	0	0	0	0
2-7_GL0087533	Bacteria	Firmicutes						Flagellin	Flagellin	Bacterial flagellin family		14	8	0	12	22	0	11	11	0	3	30	0
2-7_GL0087859	Bacteria	Firmicutes	Clostridia	Clostridiales	Lachnospiraceae							0	0	0	1	0	0	0	0	0	0	0	0
2-7_GL0089236	Bacteria	Firmicutes						50S ribosomal protein L17	Ribosomal protein L17	Bacterial ribosomal protein bL17 family		1	0	0	0	0	0	0	1	0	0	0	0
2-7_GL0091106	Bacteria	Firmicutes						D-galactose-binding periplasmic protein		Bacterial solute-binding protein 2 family		2	1	2	1	2	1	0	1	1	0	0	0
2-7_GL0093309	Bacteria	Firmicutes						50S ribosomal protein L6	Ribosomal protein L6, bacterial-type	Universal ribosomal protein uL6 family		0	0	0	1	0	0	0	0	0	0	0	0
2-7_GL0096732	Bacteria	Firmicutes							Peptide/nickel binding protein, MppA-type			0	0	1	0	0	0	0	0	0	0	0	0
2-7_GL0097931	Bacteria	Actinobacteria	Actinobacteria	Bifidobacteriales	Bifidobacteriaceae	Bifidobacterium	Bifidobacterium pseudolongum	Protein CA_P0160				0	0	0	0	1	0	4	1	0	3	0	0
2-7_GL0098584	Bacteria	Firmicutes	Clostridia	Clostridiales	Lachnospiraceae	Stomatobaculum	Stomatobaculum longum	50S ribosomal protein L7/L12	Ribosomal protein L7/L12	Bacterial ribosomal protein bL12 family		2	2	4	2	3	0	0	3	1	0	0	0
2-7_GL0100080	Bacteria	Firmicutes	Clostridia	Clostridiales								0	0	0	1	0	0	0	0	0	0	0	0
2-7_GL0101884	Bacteria	Firmicutes	Clostridia	Clostridiales				30S ribosomal protein S8	Ribosomal protein S8	Universal ribosomal protein uS8 family		1	0	0	1	0	0	0	0	0	0	0	0
2-7_GL0103092	Bacteria							60 kDa chaperonin		Chaperonin (HSP60) family		1	0	0	4	0	0	0	0	0	0	0	0
2-8_GL0002517	Bacteria	Firmicutes	Clostridia	Clostridiales	Ruminococcaceae	Ruminiclostridium	[Clostridium] cellulosi	50S ribosomal protein L24	Ribosomal protein L24	Universal ribosomal protein uL24 family		0	0	1	0	0	0	0	0	0	0	0	0
2-8_GL0003248	Bacteria	Firmicutes	Clostridia	Clostridiales	Lachnospiraceae		Lachnospiraceae bacterium A4		Prolipoprotein diacylglyceryl transferase			0	11	0	0	0	0	6	0	0	0	0	0
28_GL0011865	Bacteria	Bacteroidetes	Bacteroidia	Bacteroidales				Glucose-6-phosphate isomerase	Phosphoglucose isomerase (PGI)	GPI family	5.3.1.9	0	0	0	0	0	0	0	1	0	0	0	0
2-8_GL0014582	Bacteria	Firmicutes	Clostridia	Clostridiales	Lachnospiraceae		Lachnospiraceae bacterium A4					0	7	0	43	24	0	1	0	0	11	3	0
28_GL0015919	Bacteria	Firmicutes						UPF0210 protein EUBELI_01067	Uncharacterised protein family UPF0210	UPF0210 family		0	0	3	2	0	2	1	0	0	0	0	0
28_GL0019572	Bacteria	Firmicutes	Clostridia	Clostridiales				Fructose-bisphosphate aldolase	Fructose-1,6-bisphosphate aldolase, class 2	Class II fructose-bisphosphate aldolase family	4.1.2.13	1	0	0	3	0	0	0	1	1	0	0	0
2-8_GL0020511	Bacteria	Firmicutes	Clostridia	Clostridiales	Lachnospiraceae	Roseburia						0	1	0	2	0	0	0	0	0	0	0	0
28_GL0020817	Bacteria	Bacteroidetes	Bacteroidia	Bacteroidales	Tannerellaceae	Parabacteroides						0	0	0	0	0	1	0	0	2	0	0	0
2-8_GL0024882	Bacteria	Firmicutes	Clostridia	Clostridiales	Clostridiaceae	Clostridium		Enolase	Enolase	Enolase family	4.2.1.11	1	0	0	0	0	0	0	0	0	0	0	0
28_GL0030161	Bacteria	Bacteroidetes	Bacteroidia	Bacteroidales				Xylose isomerase	Xylose isomerase, bacterial-type	Xylose isomerase family	5.3.1.5	0	0	0	1	0	2	0	0	0	0	0	2
2-8_GL0035839	Bacteria	Firmicutes	Clostridia	Clostridiales	Lachnospiraceae		Lachnospiraceae bacterium COE1					0	32	0	100	58	0	19	11	0	29	63	0
28_GL0036543	Bacteria	Firmicutes	Clostridia	Clostridiales				Elongation factor Tu	Translation elongation factor EFTu/EF1A, bacterial/organelle	TRAFAC class translation factor GTPase superfamily		0	0	1	0	0	0	0	0	0	0	0	0
28_GL0037872	Bacteria	Firmicutes										0	0	1	0	5	0	0	1	3	2	0	1
2-8_GL0043678	Bacteria	Firmicutes	Clostridia	Clostridiales	Lachnospiraceae		Lachnospiraceae bacterium COE1	Glutamyl endopeptidase		Peptidase S1B family	3.4.21.19	0	0	0	6	1	0	0	0	0	0	0	0
2-8_GL0044981	Bacteria	Firmicutes	Clostridia	Clostridiales	Lachnospiraceae		Lachnospiraceae bacterium 28-4	Flagellin	Flagellin	Bacterial flagellin family		0	2	1	0	0	1	0	0	0	0	0	0
2-8_GL0046023	Bacteria	Firmicutes	Clostridia	Clostridiales				50S ribosomal protein L29	Ribosomal protein L29	Universal ribosomal protein uL29 family		0	0	2	0	0	1	1	0	1	0	0	0
2-8_GL0061467	Bacteria	Firmicutes	Clostridia	Clostridiales	Lachnospiraceae		Lachnospiraceae bacterium A4					0	0	0	0	2	0	0	0	0	1	0	0
2-8_GL0063707	Bacteria	Firmicutes	Clostridia	Clostridiales	Ruminococcaceae			Transaldolase		Transaldolase family	2.2.1.2	0	0	3	0	0	0	0	0	0	0	0	0
28_GL0064854	Bacteria	Firmicutes	Bacilli	Lactobacillales	Lactobacillaceae	Lactobacillus	Lactobacillus reuteri	Clp protease		ClpA/ClpB family		0	0	0	0	0	0	0	0	2	0	0	2
2-8_GL0071310	Bacteria	Firmicutes	Clostridia	Clostridiales				Flagellin	Flagellin	Bacterial flagellin family		1	0	0	1	0	0	0	0	0	0	0	0
2-8_GL0071465	Bacteria	Firmicutes	Clostridia	Clostridiales	Clostridiaceae	Clostridium		Protein FixB	Electron transfer flavoprotein, alpha subunit	ETF alpha-subunit/FixB family		0	0	1	0	0	0	0	0	0	0	0	0
2-8_GL0074235	Bacteria	Firmicutes	Clostridia	Clostridiales	Lachnospiraceae	Lachnoclostridium						0	0	0	1	3	0	0	0	0	0	2	0
2-8_GL0082818	Bacteria	Firmicutes	Clostridia	Clostridiales				Beta-1,4-mannooligosaccharide phosphorylase		Glycosyl hydrolase 130 family	2.4.1.319	1	0	0	2	0	0	0	0	0	0	0	0
2-8_GL0085455	Bacteria	Firmicutes						M18 family aminopeptidase		Peptidase M18 family	3.4.11.-	0	0	0	4	0	0	0	0	0	0	0	0
2-8_GL0087491	Bacteria	Firmicutes	Clostridia	Clostridiales	Lachnospiraceae			50S ribosomal protein L30	Ribosomal protein L30, bacterial-type	Universal ribosomal protein uL30 family		0	0	0	3	3	0	0	0	0	0	0	0
28_GL0088415	Bacteria	Bacteroidetes	Bacteroidia	Bacteroidales				Glutamine synthetase		Glutamine synthetase family	6.3.1.2	0	0	0	0	0	0	0	0	1	0	0	0
2-8_GL0095145	Bacteria	Firmicutes										0	0	0	1	0	0	0	0	0	0	0	0
2-8_GL0099161	Bacteria	Firmicutes	Clostridia	Clostridiales				Triosephosphate isomerase	Triosephosphate isomerase, bacterial/eukaryotic	Triosephosphate isomerase family	5.3.1.1	0	0	2	2	0	2	0	0	0	0	0	0
2-8_GL0100524	Bacteria	Firmicutes	Clostridia	Clostridiales	Lachnospiraceae	Roseburia	Roseburia sp. CAG:100	Flagellin	Flagellin	Bacterial flagellin family		0	0	0	11	7	0	2	0	0	1	12	0
2-8_GL0100526	Bacteria	Firmicutes	Clostridia	Clostridiales	Lachnospiraceae	Roseburia	Roseburia sp. CAG:100	Flagellin	Flagellin	Bacterial flagellin family		0	16	0	10	15	0	11	3	0	4	29	0
28_GL0102625	Bacteria	Bacteroidetes	Bacteroidia	Bacteroidales				RNA polymerase	DNA-directed RNA polymerase, subunit beta-prime	RNA polymerase beta' chain family	2.7.7.6	0	0	0	0	0	3	0	0	0	0	0	0
2-8_GL0103441	Bacteria	Firmicutes	Clostridia	Clostridiales	Lachnospiraceae		Lachnospiraceae bacterium 10-1	D-galactose-binding periplasmic protein		Bacterial solute-binding protein 2 family		0	0	0	6	1	0	0	0	1	0	0	0
2-8_GL0107210	Bacteria	Firmicutes	Clostridia	Clostridiales	Clostridiaceae	Clostridium		Phosphoglycerate kinase	Phosphoglycerate kinase	Phosphoglycerate kinase family	2.7.2.3	6	4	3	4	7	5	2	4	3	1	4	4
28_GL0108674	Bacteria	Bacteroidetes	Bacteroidia	Bacteroidales				Elongation factor G	Coproporphyrinogen III oxidase, oxygen-independent related	TRAFAC class translation factor GTPase superfamily		0	0	0	0	0	1	0	0	0	2	0	0
2-8_GL0109886	Bacteria	Firmicutes						Reverse rubrerythrin			1.11.1.1	0	0	0	1	0	1	0	0	0	0	0	0
28_GL0111707	Bacteria	Firmicutes	Clostridia	Clostridiales	Eubacteriaceae	Eubacterium	Eubacterium plexicaudatum					27	19	0	0	0	0	20	5	0	0	0	0
29_GL0003758	Bacteria	Firmicutes	Clostridia	Clostridiales	Lachnospiraceae	Dorea		30S ribosomal protein S5	Ribosomal protein S5, bacterial-type	Universal ribosomal protein uS5 family		2	0	2	1	2	0	0	2	1	0	0	0
29_GL0016391	Bacteria	Firmicutes	Clostridia	Clostridiales	Oscillospiraceae							3	0	0	0	0	0	0	0	0	0	0	0
29_GL0022053	Bacteria	Firmicutes						30S ribosomal protein S6	Ribosomal protein S6, plastid/chloroplast	Bacterial ribosomal protein bS6 family		0	1	0	0	0	0	0	0	0	0	0	0
29_GL0027449	Bacteria	Firmicutes	Clostridia	Clostridiales								2	2	2	0	2	0	2	2	2	0	0	1
29_GL0031409	Bacteria	Bacteroidetes	Bacteroidia	Bacteroidales	Bacteroidaceae	Bacteroides		TonB-dependent receptor SusC		TonB-dependent receptor family		0	0	2	0	0	0	0	0	0	0	0	1
29_GL0037813	Bacteria	Firmicutes						Chemical-damaging agent resistance protein C		CAPAB/TerDEXZ family		0	0	0	0	2	0	0	0	0	0	0	0
29_GL0044885	Bacteria	Firmicutes						Flagellin	Flagellin	Bacterial flagellin family		1	3	0	2	4	0	1	8	0	0	0	0
29_GL0046407	Bacteria	Firmicutes						L-threonine 3-dehydrogenase		Zinc-containing alcohol dehydrogenase family	1.1.1.103	1	0	0	0	0	0	0	0	0	0	0	0
29_GL0053045	Bacteria							Phosphoenolpyruvate carboxykinase	Phosphoenolpyruvate carboxykinase, ATP-utilising	Phosphoenolpyruvate carboxykinase (ATP) family	4.1.1.49	0	0	0	0	0	7	0	0	3	0	0	6
29_GL0062635	Bacteria	Firmicutes	Clostridia	Clostridiales								3	0	0	0	0	0	0	0	0	0	0	0
29_GL0067888	Bacteria	Firmicutes						Flagellin	Flagellin	Bacterial flagellin family		0	5	0	3	0	0	9	0	0	4	0	0
29_GL0083854	Bacteria	Firmicutes	Clostridia	Clostridiales				S-adenosylmethionine synthase	S-adenosylmethionine synthetase	AdoMet synthase family	2.5.1.6	1	0	0	3	0	0	0	0	0	2	0	0
29_GL0084152	Bacteria	Firmicutes	Clostridia	Clostridiales				Glyceraldehyde-3-phosphate dehydrogenase	Glyceraldehyde/Erythrose phosphate dehydrogenase family	Glyceraldehyde-3-phosphate dehydrogenase family	1.2.1.12	0	0	1	0	0	0	0	0	0	0	0	0
29_GL0089597	Bacteria	Firmicutes	Clostridia	Clostridiales				Maltodextrin import ATP-binding protein		ABC transporter superfamily	3.6.3.-	1	0	0	4	0	0	0	0	0	0	0	0
29_GL0141133	Bacteria	Firmicutes	Clostridia	Clostridiales				Alpha-galacturonidase	Glycoside hydrolase, family 4	Glycosyl hydrolase 4 family	3.2.1.67	0	0	0	4	0	0	0	0	0	0	0	0
29_GL0144254	Bacteria	Firmicutes	Clostridia	Clostridiales								2	3	0	0	0	0	2	3	0	1	0	0
29_GL0147597	Bacteria	Firmicutes	Clostridia	Clostridiales	Lachnospiraceae			Formate acetyltransferase	Formate acetyltransferase		2.3.1.54	2	2	12	5	0	28	0	1	1	2	0	0
29_GL0154742	Bacteria	Firmicutes	Clostridia	Clostridiales	Lachnospiraceae		Lachnospiraceae bacterium A2	Glycogen synthase	Bacterial/plant glycogen synthase	Glycosyltransferase 1 family	2.4.1.21	0	0	0	1	0	0	0	0	0	0	0	0
2A-dyr13-07_GL0029617	Bacteria	Firmicutes	Bacilli	Lactobacillales	Lactobacillaceae	Lactobacillus		30S ribosomal protein S2	Ribosomal protein S2, bacteria/mitochondria/plastid	Universal ribosomal protein uS2 family		0	1	0	0	0	0	0	1	3	0	0	5
2A-dyr13-07_GL0034472	Bacteria	Firmicutes	Bacilli	Lactobacillales	Leuconostocaceae	Weissella		6-phosphogluconate dehydrogenase, decarboxylating	6-phosphogluconate dehydrogenase	6-phosphogluconate dehydrogenase family	1.1.1.44	0	0	0	0	0	0	0	0	1	0	0	0
2A-dyr14-06_GL0009286	Bacteria	Firmicutes	Clostridia	Clostridiales	Lachnospiraceae	Lachnoclostridium	[Clostridium] sphenoides					0	0	2	0	0	0	0	0	0	0	0	0
2A-dyr14-06_GL0010453	Bacteria	Firmicutes	Clostridia	Clostridiales				Flagellin	Flagellin	Bacterial flagellin family		1	1	2	2	2	2	0	3	1	1	0	0
2A-dyr14-06_GL0031797	Bacteria	Firmicutes	Clostridia	Clostridiales			Clostridiales bacterium VE202-15					10	0	0	0	0	0	0	0	0	0	0	0
2A-dyr14-06_GL0053547	Bacteria	Firmicutes	Clostridia	Clostridiales				Phosphoglycerate kinase	Phosphoglycerate kinase	Phosphoglycerate kinase family	2.7.2.3	22	11	13	15	2	13	1	3	0	0	0	0
2A-dyr14-06_GL0056636	Bacteria	Actinobacteria	Actinobacteria	Streptomycetales	Streptomycetaceae	Streptomyces		2,5-dichloro-2,5-cyclohexadiene-1,4-diol dehydrogenase		Short-chain dehydrogenases/reductases (SDR) family	1.1.1.-	3	0	0	0	0	0	0	0	0	0	0	0
2A-dyr14-06_GL0056642	Bacteria							NADH oxidase		NADH:flavin oxidoreductase/NADH oxidase family	1.-.-.-	1	0	0	0	0	0	0	0	0	0	0	0
2A-dyr14-06_GL0058826	Bacteria	Firmicutes	Clostridia	Clostridiales				Glycine--tRNA ligase	Glycyl-tRNA synthetase/DNA polymerase subunit gamma-2	Class-II aminoacyl-tRNA synthetase family	6.1.1.14	1	0	0	0	0	0	0	0	0	0	0	0
2A-dyr14-07_GL0010175	Bacteria	Firmicutes	Clostridia	Clostridiales	Eubacteriaceae	Eubacterium	Eubacterium sp. 14-2	Methyl-accepting chemotaxis protein	Chemotaxis methyl-accepting receptor			0	0	0	1	0	0	0	0	0	0	0	0
2A-dyr14-07_GL0014020	Bacteria	Firmicutes	Bacilli	Lactobacillales	Streptococcaceae	Lactococcus		Pyruvate-flavodoxin oxidoreductase	Pyruvate-flavodoxin oxidoreductase	NifJ family	1.2.7.-	2	1	2	0	2	1	2	1	3	0	0	2
2A-dyr14-07_GL0015740	Bacteria							Pyruvate-flavodoxin oxidoreductase	Pyruvate-flavodoxin oxidoreductase	NifJ family	1.2.7.-	0	0	0	0	0	0	0	0	0	4	0	0
2A-dyr14-07_GL0020709	Bacteria	Firmicutes	Clostridia	Clostridiales				Starch degradation products transport system permease		Binding-protein-dependent transport system permease family		0	0	1	0	0	0	0	0	0	0	0	0
2A-dyr14-07_GL0026768	Bacteria	Firmicutes	Bacilli	Bacillales	Staphylococcaceae	Staphylococcus		Purine nucleoside phosphorylase	Nucleoside phosphorylase	PNP/UDP phosphorylase family	2.4.2.1	0	0	0	1	0	0	0	0	0	0	0	0
2A-dyr14-07_GL0027604	Bacteria	Firmicutes	Bacilli	Lactobacillales	Enterococcaceae	Enterococcus		L-lactate dehydrogenase	L-lactate dehydrogenase	LDH/MDH superfamily	1.1.1.27	0	0	0	0	0	0	1	0	0	0	0	1
2A-dyr14-07_GL0029258	Bacteria	Firmicutes						Phosphoglycerate mutase	Phosphoglycerate mutase, 2,3-bisphosphoglycerate-independent	BPG-independent phosphoglycerate mutase family	5.4.2.12	0	0	0	2	0	0	0	0	0	0	0	0
2A-dyr14-07_GL0030371	Bacteria	Firmicutes	Clostridia	Clostridiales				30S ribosomal protein S9	Ribosomal protein S9, bacterial/plastid	Universal ribosomal protein uS9 family		0	0	1	1	0	0	0	0	0	0	0	0
2A-dyr14-07_GL0032404	Bacteria	Firmicutes	Clostridia	Clostridiales				Calcium-transporting ATPase	P-type ATPase, subfamily IIB	Cation transport ATPase (P-type) (TC 3.A.3) family	3.6.3.8	1	0	1	1	0	0	0	0	0	0	0	0
2A-dyr14-07_GL0036263	Bacteria	Firmicutes	Bacilli	Bacillales	Staphylococcaceae	Staphylococcus		Triosephosphate isomerase	Triosephosphate isomerase, bacterial/eukaryotic	Triosephosphate isomerase family	5.3.1.1	0	0	1	0	0	1	0	0	0	0	0	0
2A-dyr14-07_GL0037831	Bacteria	Firmicutes						30S ribosomal protein S19	Ribosomal protein S19, bacterial-type	Universal ribosomal protein uS19 family		0	0	0	1	0	0	0	0	0	0	0	0
2A-dyr14-07_GL0038604	Bacteria	Firmicutes	Clostridia	Clostridiales	Lachnospiraceae	Roseburia		Elongation factor Tu	Translation elongation factor EFTu/EF1A, bacterial/organelle	TRAFAC class translation factor GTPase superfamily		0	0	2	0	0	0	0	1	0	0	0	0
2A-dyr14-07_GL0038907	Bacteria	Firmicutes	Clostridia	Clostridiales	Lachnospiraceae			Triosephosphate isomerase	Triosephosphate isomerase, bacterial/eukaryotic	Triosephosphate isomerase family	5.3.1.1	0	0	3	2	1	3	0	0	0	2	0	0
2A-dyr14-07_GL0055307	Bacteria	Firmicutes	Clostridia	Clostridiales				60 kDa chaperonin		Chaperonin (HSP60) family		1	0	4	7	0	0	0	0	0	0	0	0
2A-dyr14-07_GL0061336	Bacteria	Firmicutes						Corrinoid/iron-sulfur protein				0	0	2	3	2	2	0	0	0	0	0	0
2A-dyr14-07_GL0063042	Bacteria	Firmicutes						RNA polymerase	DNA-directed RNA polymerase, subunit 2	RNA polymerase beta chain family	2.7.7.6	0	0	0	0	0	1	0	0	0	0	0	0
2A-dyr14-07_GL0065599	Bacteria	Firmicutes	Clostridia	Clostridiales	Lachnospiraceae	Roseburia			O-acetylhomoserine/O-acetylserine sulfhydrylase			0	0	0	2	0	0	0	0	0	0	0	0
2A-dyr14-07_GL0067822	Bacteria	Firmicutes					Firmicutes bacterium CAG:114					0	0	0	0	1	0	0	0	0	0	0	0
2A-dyr14-07_GL0068255	Bacteria	Firmicutes	Clostridia	Clostridiales				60 kDa chaperonin		Chaperonin (HSP60) family		0	0	1	0	0	1	0	0	0	0	0	0
2A-dyr14-07_GL0068710	Bacteria	Firmicutes	Bacilli	Lactobacillales	Enterococcaceae	Enterococcus		Spermidine/putrescine import ATP-binding protein PotA	Adenine deaminase	ABC transporter superfamily	3.6.3.31	1	0	0	0	0	0	0	0	0	0	0	0
2A-dyr16-06_GL0006454	Bacteria	Firmicutes	Clostridia	Clostridiales	Ruminococcaceae	Anaerotruncus	Anaerotruncus sp. G3(2012)	30S ribosomal protein S4	Ribosomal protein S4/S9	Universal ribosomal protein uS4 family		1	2	2	0	1	2	1	1	2	0	0	1
2A-dyr16-06_GL0010536	Bacteria	Firmicutes	Clostridia	Clostridiales	Lachnospiraceae			Protein YehL				0	0	1	0	0	0	0	0	0	0	0	0
2A-dyr16-06_GL0016739	Bacteria							30S ribosomal protein S12	Ribosomal protein S12/S23	Universal ribosomal protein uS12 family		3	1	0	0	3	0	1	3	4	0	0	1
2A-dyr16-06_GL0018814	Bacteria	Firmicutes	Clostridia	Clostridiales				Oligopeptide-binding protein	Peptide/nickel binding protein, MppA-type	Bacterial solute-binding protein 5 family		0	0	1	0	0	0	0	0	0	0	0	0
2A-dyr16-06_GL0020792	Bacteria	Bacteroidetes	Bacteroidia	Bacteroidales	Bacteroidaceae	Bacteroides						0	0	8	0	0	5	0	0	7	0	0	4
2A-dyr16-06_GL0031827	Bacteria	Firmicutes	Clostridia	Clostridiales	Lachnospiraceae			50S ribosomal protein L2	Ribosomal protein L2, bacterial/organellar-type	Universal ribosomal protein uL2 family		0	0	0	1	2	1	0	1	0	0	0	0
2A-dyr16-06_GL0033176	Bacteria	Firmicutes	Clostridia	Clostridiales				Phosphoglucomutase		Phosphohexose mutase family	5.4.2.2	0	0	0	1	0	0	0	0	0	0	0	0
2A-dyr16-06_GL0037869	Bacteria	Firmicutes	Clostridia	Clostridiales								1	0	0	0	0	0	0	0	0	0	0	0
2A-dyr16-06_GL0042156	Bacteria	Firmicutes	Clostridia	Clostridiales				30S ribosomal protein S9	Ribosomal protein S9, bacterial/plastid	Universal ribosomal protein uS9 family		1	0	0	0	0	0	0	0	0	0	0	0
2A-dyr16-06_GL0060731	Bacteria	Firmicutes	Clostridia	Clostridiales				Phosphate acetyltransferase		Phosphate acetyltransferase and butyryltransferase family	2.3.1.8	0	0	0	1	0	0	0	0	0	0	0	0
2A-dyr16-06_GL0061657	Bacteria	Firmicutes	Clostridia	Clostridiales				Glutaconate CoA-transferase		3-oxoacid CoA-transferase subunit A family	2.8.3.12	0	0	0	5	0	0	0	0	0	0	0	0
2A-dyr16-06_GL0080470	Bacteria	Firmicutes	Clostridia	Clostridiales	Clostridiaceae	Clostridium		Phosphoglycerate mutase	Phosphoglycerate mutase, 2,3-bisphosphoglycerate-independent	BPG-independent phosphoglycerate mutase family	5.4.2.12	0	0	0	0	0	0	0	0	0	0	0	1
2A-dyr16-06_GL0081325	Bacteria	Firmicutes	Clostridia	Clostridiales	Clostridiaceae	Clostridium		4-hydroxy-3-methylbut-2-enyl diphosphate reductase	Ribosomal protein S1	IspH family	1.17.7.4	0	0	1	4	0	0	0	0	0	0	0	0
2A-dyr16-06_GL0084050	Bacteria	Bacteroidetes	Bacteroidia	Bacteroidales	Bacteroidaceae	Bacteroides						1	0	0	0	0	0	0	0	0	0	0	0
2A-dyr16-06_GL0088130	Bacteria	Firmicutes	Clostridia	Clostridiales				Elongation factor G		TRAFAC class translation factor GTPase superfamily		0	0	0	1	0	0	0	0	0	0	0	0
2A-dyr16-07_GL0000620	Bacteria	Firmicutes	Clostridia	Clostridiales	Lachnospiraceae		Lachnospiraceae bacterium COE1	Flagellin	Flagellin	Bacterial flagellin family		1	3	0	9	3	0	3	0	1	6	6	0
2A-dyr16-07_GL0006106	Bacteria	Proteobacteria	Deltaproteobacteria	Desulfovibrionales	Desulfovibrionaceae			Glyceraldehyde-3-phosphate dehydrogenase	Glyceraldehyde/Erythrose phosphate dehydrogenase family	Glyceraldehyde-3-phosphate dehydrogenase family	1.2.1.12	1	2	2	1	3	2	2	3	1	2	13	0
2A-dyr16-07_GL0008114	Bacteria	Firmicutes	Clostridia	Clostridiales	Oscillospiraceae	Oscillibacter		3-hydroxybutyryl-CoA dehydrogenase	3-hydroxyacyl-CoA dehydrogenase	3-hydroxyacyl-CoA dehydrogenase family	1.1.1.157	1	0	0	3	2	0	0	1	0	0	0	0
2A-dyr16-07_GL0016303	Bacteria	Firmicutes						50S ribosomal protein L3	Ribosomal protein L3, bacterial/organelle-type	Universal ribosomal protein uL3 family		0	0	1	1	0	0	0	0	0	0	0	0
2A-dyr16-07_GL0017169	Bacteria	Firmicutes	Clostridia	Clostridiales			Clostridiales bacterium VE202-15					4	0	0	0	0	0	0	0	0	0	0	0
2A-dyr16-07_GL0034221	Bacteria	Firmicutes						50S ribosomal protein L24	Ribosomal protein L24	Universal ribosomal protein uL24 family		1	0	1	0	1	0	0	0	0	0	0	0
2A-dyr16-07_GL0047024	Bacteria	Firmicutes	Clostridia					Flagellin	Flagellin	Bacterial flagellin family		0	0	0	0	0	0	0	0	2	0	0	0
2A-dyr16-07_GL0055491	Bacteria	Firmicutes						Glucose-6-phosphate isomerase	Phosphoglucose isomerase (PGI)	GPI family	5.3.1.9	0	0	0	1	0	0	0	0	0	0	0	0
2A-dyr16-07_GL0056963	Bacteria	Firmicutes	Clostridia	Clostridiales				Single-stranded DNA-binding protein	Single-stranded DNA-binding protein			0	0	1	0	0	0	0	0	0	0	0	0
2A-dyr16-07_GL0085066	Bacteria	Firmicutes	Clostridia	Clostridiales	Oscillospiraceae	Oscillibacter						0	0	0	1	0	0	0	0	0	0	0	0
2A-dyr16-07_GL0085256	Bacteria	Firmicutes						Acetyl-CoA acetyltransferase	Thiolase	Thiolase family	2.3.1.9	2	0	0	0	0	0	0	0	0	0	0	0
2A-dyr16-07_GL0094086	Bacteria	Firmicutes					Firmicutes bacterium CAG:114	Short-chain-enoyl-CoA hydratase	Crotonase superfamily	Enoyl-CoA hydratase/isomerase family	4.2.1.150	2	1	0	1	0	0	0	0	0	0	0	0
2B-dyr19-06_GL0001958	Bacteria	Firmicutes	Bacilli	Lactobacillales	Leuconostocaceae	Leuconostoc		Glyceraldehyde-3-phosphate dehydrogenase	Glyceraldehyde/Erythrose phosphate dehydrogenase family	Glyceraldehyde-3-phosphate dehydrogenase family	1.2.1.12	0	3	0	0	0	0	2	0	1	2	2	9
2B-dyr19-06_GL0004947	Bacteria	Bacteroidetes	Bacteroidia	Bacteroidales				Glutamate dehydrogenase	Glutamate dehydrogenase	Glu/Leu/Phe/Val dehydrogenases family	1.4.1.3	1	1	2	0	0	3	1	3	2	4	0	2
2B-dyr19-06_GL0005762	Bacteria	Bacteroidetes	Bacteroidia	Bacteroidales	Bacteroidaceae	Bacteroides						0	0	0	0	0	0	0	0	1	0	0	0
2B-dyr19-06_GL0009651	Bacteria	Bacteroidetes	Bacteroidia	Bacteroidales	Bacteroidaceae	Bacteroides		Alkyl hydroperoxide reductase		AhpC/TSA family	1.11.1.15	2	1	0	0	0	0	1	2	0	0	0	0
2B-dyr19-06_GL0044952	Bacteria	Firmicutes						S-adenosylmethionine synthase	S-adenosylmethionine synthetase	AdoMet synthase family	2.5.1.6	0	0	1	1	0	0	0	0	0	0	0	0
2B-dyr19-06_GL0047261	Bacteria	Bacteroidetes	Bacteroidia	Bacteroidales	Bacteroidaceae	Bacteroides		L-rhamnose isomerase	Rhamnose isomerase	Rhamnose isomerase family	5.3.1.14	0	0	0	0	0	0	0	0	0	0	1	0
2B-dyr19-06_GL0048623	Bacteria	Firmicutes	Clostridia	Clostridiales	Lachnospiraceae			Formate acetyltransferase			2.3.1.54	2	0	8	4	2	6	0	1	0	0	0	0
2B-dyr19-06_GL0059808	Bacteria	Bacteroidetes	Bacteroidia	Bacteroidales	Bacteroidaceae	Bacteroides						0	0	0	0	0	0	0	1	0	0	0	0
2B-dyr23-07_GL0007711	Bacteria	Firmicutes	Clostridia	Clostridiales	Lachnospiraceae		Lachnospiraceae bacterium 10-1					0	0	3	2	1	3	1	0	2	2	0	4
2B-dyr23-07_GL0015716	Bacteria	Firmicutes						Triosephosphate isomerase	Triosephosphate isomerase, bacterial/eukaryotic	Triosephosphate isomerase family	5.3.1.1	0	0	10	9	8	1	0	6	11	0	3	7
2B-dyr23-07_GL0021524	Bacteria							Methylmalonyl-CoA mutase	Amidohydrolase	Methylmalonyl-CoA mutase family	5.4.99.2	3	1	1	3	0	4	0	0	0	0	0	0
2B-dyr23-07_GL0023049	Bacteria	Firmicutes	Clostridia	Clostridiales				Small, acid-soluble spore protein	Small acid-soluble spore protein, alpha/beta-type	Alpha/beta-type SASP family		0	0	0	0	0	0	0	0	0	1	0	0
2B-dyr23-07_GL0038046	Bacteria	Firmicutes	Clostridia	Clostridiales	Oscillospiraceae	Oscillibacter	Oscillibacter sp. 1-3	Sensory transducer protein	Chemotaxis methyl-accepting receptor			0	0	0	1	0	0	0	0	0	0	0	0
2B-dyr23-07_GL0039537	Bacteria	Firmicutes					Firmicutes bacterium CAG:534	Flagellin	Flagellin	Bacterial flagellin family		0	0	3	0	2	0	0	2	0	0	0	0
2B-dyr23-07_GL0039577	Bacteria	Firmicutes	Clostridia					30S ribosomal protein S8	Ribosomal protein S8	Universal ribosomal protein uS8 family		0	0	0	2	0	0	0	0	0	0	0	0
2B-dyr23-07_GL0043962	Bacteria	Firmicutes						Formate acetyltransferase	Formate acetyltransferase		2.3.1.54	0	0	1	0	0	2	0	0	0	0	0	0
2B-dyr23-07_GL0044961	Bacteria	Proteobacteria	Deltaproteobacteria	Desulfovibrionales	Desulfovibrionaceae			ATP synthase	ATPase, F1 complex, alpha subunit	ATPase alpha/beta chains family	3.6.3.14	0	0	0	0	0	0	1	0	1	0	0	0
2B-dyr24-06_GL0007056	Bacteria	Bacteroidetes	Bacteroidia	Bacteroidales				30S ribosomal protein S2	Ribosomal protein S2, bacteria/mitochondria/plastid	Universal ribosomal protein uS2 family		1	0	0	0	0	0	0	0	0	0	0	0
2B-dyr24-06_GL0041697	Bacteria	Firmicutes	Clostridia	Clostridiales				50S ribosomal protein L3	Ribosomal protein L3, bacterial/organelle-type	Universal ribosomal protein uL3 family		3	0	2	5	0	0	1	0	0	1	0	0
2B-dyr24-06_GL0065236	Bacteria	Firmicutes	Clostridia	Clostridiales	Clostridiaceae	Clostridium	uncultured Clostridium sp.					1	0	1	0	0	0	0	0	0	0	0	0
2B-dyr24-07_GL0008500	Bacteria	Firmicutes	Clostridia	Clostridiales	Clostridiaceae	Clostridium		Acetate kinase	Acetate/Proprionate kinase	Acetokinase family	2.7.2.1	1	0	0	0	0	0	0	0	0	0	0	0
2B-dyr24-07_GL0041272	Bacteria							Glutamate synthase	BlaI transcriptional regulatory family	Glutamate synthase family	1.4.7.1	0	0	2	0	0	0	0	0	0	0	0	0
2B-dyr24-07_GL0041810	Bacteria	Firmicutes						Acetyl-CoA acetyltransferase	Thiolase	Thiolase family	2.3.1.9	3	2	3	3	3	3	2	3	1	1	0	0
2PH3LS1_179_C2B65ACXX_5_1101_10420_27972_1_150_+_1	Bacteria	Bacteroidetes	Bacteroidia	Bacteroidales				30S ribosomal protein S2	Ribosomal protein S2, bacteria/mitochondria/plastid	Universal ribosomal protein uS2 family		2	2	2	2	1	2	2	2	2	2	0	2
2PH3LS1_179_C2B65ACXX_5_1101_13139_98465_1_123_-_1	Bacteria	Firmicutes						Carbon monoxide dehydrogenase	CO dehydrogenase/acetyl-CoA synthase complex beta subunit		2.3.1.169	9	0	0	3	0	0	0	0	0	0	0	0
2PH3LS1_179_C2B65ACXX_5_1101_13296_3598_1_143_-_1	Bacteria	Bacteroidetes	Bacteroidia	Bacteroidales	Prevotellaceae	Prevotella		Triosephosphate isomerase	Triosephosphate isomerase, bacterial/eukaryotic	Triosephosphate isomerase family	5.3.1.1	0	0	0	0	5	0	0	0	0	0	4	0
2PH3LS1_179_C2B65ACXX_5_1101_13771_74514_1_125_-_1	Bacteria	Firmicutes	Clostridia	Clostridiales				Glutamate synthase		Glutamate synthase family	1.4.1.13	1	0	0	2	0	0	0	0	0	0	0	0
2PH3LS1_179_C2B65ACXX_5_1101_14637_45738_1_124_-_1	Bacteria	Bacteroidetes	Bacteroidia	Bacteroidales				Rubrerythrin				0	0	0	0	0	0	0	0	0	3	0	0
2PH3LS1_179_C2B65ACXX_5_1101_15079_12544_1_158_+_1	Bacteria	Bacteroidetes						50S ribosomal protein L7/L12	Ribosomal protein L7/L12	Bacterial ribosomal protein bL12 family		43	35	16	5	6	21	40	10	21	27	15	16
2PH3LS1_179_C2B65ACXX_5_1101_17539_90695_1_137_+_1	Bacteria	Firmicutes						Glutaconyl-CoA decarboxylase			4.1.1.70	0	0	0	1	0	0	0	0	0	0	0	0
2PH3LS1_179_C2B65ACXX_5_1101_18316_43551_1_122_+_1	Bacteria	Bacteroidetes	Bacteroidia	Bacteroidales								0	0	0	0	0	0	0	1	0	0	0	0
2PH3LS1_179_C2B65ACXX_5_1101_1914_68367_1_132_+_1	Bacteria	Firmicutes	Clostridia						Dihydrolipoamide dehydrogenase			0	0	0	1	0	0	0	0	0	0	0	0
2PH3LS1_179_C2B65ACXX_5_1101_3753_69073_1_144_-_1	Bacteria	Firmicutes						Oxidoreductase YcjS	DNA gyrase, subunit A	Gfo/Idh/MocA family	1.-.-.-	0	1	0	0	0	0	0	1	0	0	0	0
2PH3LS1_179_C2B65ACXX_5_1101_4808_80229_1_151_-_1	Bacteria							60 kDa chaperonin		Chaperonin (HSP60) family		0	0	0	1	0	1	0	0	1	0	0	0
2PH3LS1_179_C2B65ACXX_5_1101_8194_60295_1_160_-_1	Bacteria	Bacteroidetes	Bacteroidia	Bacteroidales	Porphyromonadaceae	Parabacteroides	Parabacteroides sp. YL27	Nucleoside diphosphate kinase	Nucleoside diphosphate kinase	NDK family	2.7.4.6	0	0	0	0	0	0	0	0	1	0	0	0
2PH3LS1_179_C2B65ACXX_5_1101_8299_76258_1_125_-_1	Bacteria	Bacteroidetes	Bacteroidia	Bacteroidales	Prevotellaceae	Prevotella						6	0	0	0	0	0	7	6	0	0	0	0
2PH3LS1_179_C2B65ACXX_5_1101_8686_17066_1_112_-_1	Bacteria	Firmicutes					Firmicutes bacterium M10-2					0	0	0	0	0	0	1	0	3	0	0	2
2PH3LS1_179_C2B65ACXX_5_1101_8770_2673_1_119_+_1	Bacteria	Bacteroidetes	Bacteroidia	Bacteroidales				30S ribosomal protein S12	Ribosomal protein S12/S23	Universal ribosomal protein uS12 family		0	0	0	0	0	0	4	0	0	0	0	0
2PH3LS1_179_C2B65ACXX_5_1101_9979_90439_1_137_+_1	Bacteria	Firmicutes	Clostridia	Clostridiales	Lachnospiraceae	Coprococcus	Coprococcus comes	L-arabinose isomerase	L-arabinose isomerase	Arabinose isomerase family	5.3.1.4	0	0	0	1	0	0	0	0	0	0	0	0
2PH3LS1_179_C2B65ACXX_5_1102_10146_31915_1_144_+_1	Bacteria	Firmicutes										1	0	1	0	0	0	0	1	0	0	0	0
2PH3LS1_179_C2B65ACXX_5_1102_10444_13739_1_134_-_1	Bacteria	Bacteroidetes	Bacteroidia	Bacteroidales	Prevotellaceae	Prevotella		50S ribosomal protein L21	Ribosomal protein L21-like	Bacterial ribosomal protein bL21 family		2	3	1	0	5	0	2	1	0	0	0	3
2PH3LS1_179_C2B65ACXX_5_1102_10464_42565_1_109_+_1	Bacteria	Firmicutes					Firmicutes bacterium ASF500					0	0	0	1	0	0	0	0	0	0	0	0
2PH3LS1_179_C2B65ACXX_5_1102_10780_85794_1_132_+_1	Bacteria	Firmicutes	Clostridia	Clostridiales								0	0	0	0	0	0	0	1	0	0	0	0
[truncated: 10,791 more rows]

## Sheet: phylum
Phylum	Ea16_W10_C2_M900_S4	Ea16_W10_C2_M901_S3	Ea16_W10_C3_M903A_S8	Ea16_W10_C4_M911_S12	Ea16_W10_C5_M921_S14	Ea16_W10_C7_M983_S20	NOD_W10_C2_M903_S5	NOD_W10_C2_M904_S6	NOD_W10_C3_M902A_S7	NOD_W10_C4_M910_S11	NOD_W10_C5_M920_S13	NOD_W10_C7_M980_S19	>3 non-zero in at least 1 group		Phylum	Ea16_W10_C2_M900_S4	Ea16_W10_C2_M901_S3	Ea16_W10_C3_M903A_S8	Ea16_W10_C4_M911_S12	Ea16_W10_C5_M921_S14	Ea16_W10_C7_M983_S20	NOD_W10_C2_M903_S5	NOD_W10_C2_M904_S6	NOD_W10_C3_M902A_S7	NOD_W10_C4_M910_S11	NOD_W10_C5_M920_S13	NOD_W10_C7_M980_S19	>3 non-zero in at least 1 group
Acidobacteria	1	0	0	2	0	0	0	0	0	2	0	0			Acidobacteria	5.61766e-05	0	0	0.000105619	0	0	0	0	0	0.000245851	0	0
Actinobacteria	33	9	25	23	19	24	34	17	25	16	0	7	yes		Actinobacteria	0.00185383	0.0011839	0.00172188	0.00121462	0.00155026	0.00180587	0.00341812	0.00155763	0.00191953	0.00196681	0	0.000712613	yes
Aquificae	8	16	1	8	12	31	13	9	20	9	11	3	yes		Aquificae	0.000449413	0.00210471	6.88753e-05	0.000422476	0.000979112	0.00233258	0.00130693	0.000824629	0.00153563	0.00110633	0.00184812	0.000305406	yes
Ascomycota	13	0	10	15	11	5	1	7	0	1	0	0	yes		Ascomycota	0.000730296	0	0.000688753	0.000792142	0.00089752	0.000376223	0.000100533	0.000641378	0	0.000122926	0	0	yes
Bacteroidetes	5014	2509	4245	1864	4816	5331	5557	5108	7578	4780	2097	5688	yes		Bacteroidetes	0.28167	0.330045	0.292376	0.0984368	0.39295	0.401129	0.558661	0.468023	0.581849	0.587585	0.352319	0.579049	yes
Balneolaeota	1	0	2	0	0	3	0	0	1	0	0	0			Balneolaeota	5.61766e-05	0	0.000137751	0	0	0.000225734	0	0	7.67813e-05	0	0	0
Basidiomycota	18	11	40	34	0	38	14	14	37	9	0	34	yes		Basidiomycota	0.00101118	0.00144699	0.00275501	0.00179552	0	0.00285929	0.00140746	0.00128276	0.00284091	0.00110633	0	0.00346126	yes
Blastocladiomycota	0	0	0	0	5	0	0	1	0	2	1	3	yes		Blastocladiomycota	0	0	0	0	0.000407963	0	0	9.16254e-05	0	0.000245851	0.000168011	0.000305406	yes
Candidatus Falkowbacteria	0	0	0	0	0	0	0	0	0	0	0	0			Candidatus Falkowbacteria	0	0	0	0	0	0	0	0	0	0	0	0
Candidatus Kerfeldbacteria	0	0	0	0	0	1	0	0	0	0	0	0			Candidatus Kerfeldbacteria	0	0	0	0	0	7.52445e-05	0	0	0	0	0	0
Candidatus Saccharibacteria	0	0	0	0	0	0	0	0	0	0	0	0			Candidatus Saccharibacteria	0	0	0	0	0	0	0	0	0	0	0	0
Chlorobi	1	0	0	0	0	0	1	0	0	0	0	0			Chlorobi	5.61766e-05	0	0	0	0	0	0.000100533	0	0	0	0	0
Chloroflexi	0	0	0	0	0	0	0	0	0	0	0	0			Chloroflexi	0	0	0	0	0	0	0	0	0	0	0	0
Chytridiomycota	0	0	0	3	0	0	2	2	0	0	0	0			Chytridiomycota	0	0	0	0.000158428	0	0	0.000201066	0.000183251	0	0	0	0
Crenarchaeota	0	0	0	0	0	0	0	0	0	0	1	0			Crenarchaeota	0	0	0	0	0	0	0	0	0	0	0.000168011	0
Cyanobacteria	1	0	0	0	0	0	0	0	0	0	0	0			Cyanobacteria	5.61766e-05	0	0	0	0	0	0	0	0	0	0	0
Deferribacteres	2	2	0	3	2	2	2	3	1	0	1	0	yes		Deferribacteres	0.000112353	0.000263089	0	0.000158428	0.000163185	0.000150489	0.000201066	0.000274876	7.67813e-05	0	0.000168011	0	yes
Dictyoglomi	4	2	4	5	0	1	0	5	2	3	0	0	yes		Dictyoglomi	0.000224706	0.000263089	0.000275501	0.000264047	0	7.52445e-05	0	0.000458127	0.000153563	0.000368777	0	0	yes
Euryarchaeota	1	1	1	2	1	4	0	1	2	1	0	0	yes		Euryarchaeota	5.61766e-05	0.000131544	6.88753e-05	0.000105619	8.15927e-05	0.000300978	0	9.16254e-05	0.000153563	0.000122926	0	0	yes
Fibrobacteres	29	16	22	17	30	47	28	28	20	16	46	49	yes		Fibrobacteres	0.00162912	0.00210471	0.00151526	0.000897761	0.00244778	0.00353649	0.00281492	0.00256551	0.00153563	0.00196681	0.00772849	0.00498829	yes
Firmicutes	12502	4939	10020	16812	7203	7633	4197	5630	5267	3229	3699	3944	yes		Firmicutes	0.70232	0.649697	0.69013	0.887833	0.587712	0.574342	0.421936	0.515851	0.404407	0.396927	0.621472	0.401507	yes
Fusobacteria	2	2	3	8	3	3	2	2	4	3	4	2	yes		Fusobacteria	0.000112353	0.000263089	0.000206626	0.000422476	0.000244778	0.000225734	0.000201066	0.000183251	0.000307125	0.000368777	0.000672043	0.000203604	yes
Mucoromycota	1	0	2	2	2	2	0	1	0	0	0	0	yes		Mucoromycota	5.61766e-05	0	0.000137751	0.000105619	0.000163185	0.000150489	0	9.16254e-05	0	0	0	0	yes
Nitrospirae	10	0	3	7	10	0	0	3	0	0	2	0	yes		Nitrospirae	0.000561766	0	0.000206626	0.000369666	0.000815927	0	0	0.000274876	0	0	0.000336022	0	yes
Planctomycetes	0	0	0	0	0	0	0	0	0	0	0	0			Planctomycetes	0	0	0	0	0	0	0	0	0	0	0	0
Proteobacteria	146	86	136	122	125	164	69	66	58	64	70	87	yes		Proteobacteria	0.00820179	0.0113128	0.00936704	0.00644275	0.0101991	0.0123401	0.00693676	0.00604728	0.00445332	0.00786724	0.0117608	0.00885676	yes
Spirochaetes	8	0	0	0	1	0	0	0	0	0	0	0			Spirochaetes	0.000449413	0	0	0	8.15927e-05	0	0	0	0	0	0	0
Synergistetes	0	2	4	7	0	0	3	2	3	0	0	0			Synergistetes	0	0.000263089	0.000275501	0.000369666	0	0	0.000301598	0.000183251	0.000230344	0	0	0
Tenericutes	6	7	0	0	10	0	24	12	0	0	8	0			Tenericutes	0.00033706	0.00092081	0	0	0.000815927	0	0.00241279	0.00109951	0	0	0.00134409	0
Verrucomicrobia	0	0	1	2	6	1	0	3	6	0	12	6	yes		Verrucomicrobia	0	0	6.88753e-05	0.000105619	0.000489556	7.52445e-05	0	0.000274876	0.000460688	0	0.00201613	0.000610811	yes

## Sheet: differential phyla
Phylum	NOD/Eα16 fold-change	p-value	adjusted p-value
Firmicutes	-1.47679	0.0082793	0.04416
Ascomycota	-4	0.00190905	0.03056

## Sheet: class
Class	Ea16_W10_C2_M900_S4	Ea16_W10_C2_M901_S3	Ea16_W10_C3_M903A_S8	Ea16_W10_C4_M911_S12	Ea16_W10_C5_M921_S14	Ea16_W10_C7_M983_S20	NOD_W10_C2_M903_S5	NOD_W10_C2_M904_S6	NOD_W10_C3_M902A_S7	NOD_W10_C4_M910_S11	NOD_W10_C5_M920_S13	NOD_W10_C7_M980_S19	>3 non-zero in at least 1 group		Class	Ea16_W10_C2_M900_S4	Ea16_W10_C2_M901_S3	Ea16_W10_C3_M903A_S8	Ea16_W10_C4_M911_S12	Ea16_W10_C5_M921_S14	Ea16_W10_C7_M983_S20	NOD_W10_C2_M903_S5	NOD_W10_C2_M904_S6	NOD_W10_C3_M902A_S7	NOD_W10_C4_M910_S11	NOD_W10_C5_M920_S13	NOD_W10_C7_M980_S19	>3 non-zero in at least 1 group
Actinobacteria	29	7	22	16	19	23	34	12	20	16	0	5	yes		Actinobacteria	0.00184303	0.0010395	0.00171794	0.000976443	0.00175035	0.00192067	0.00375525	0.00123419	0.00168691	0.00213932	0	0.00055212	yes
Agaricomycetes	18	11	40	34	0	38	14	14	37	9	0	34	yes		Agaricomycetes	0.00114395	0.0016335	0.00312354	0.00207494	0	0.00317328	0.00154628	0.00143988	0.00312078	0.00120337	0	0.00375442	yes
Alphaproteobacteria	43	20	21	34	35	35	30	20	13	27	34	22	yes		Alphaproteobacteria	0.00273276	0.00297	0.00163986	0.00207494	0.00322432	0.00292276	0.00331345	0.00205698	0.00109649	0.00361011	0.00627191	0.00242933	yes
Anaerolineae	0	0	0	0	0	0	0	0	0	0	0	0			Anaerolineae	0	0	0	0	0	0	0	0	0	0	0	0
Aquificae	8	16	1	8	12	31	13	9	20	9	11	3	yes		Aquificae	0.000508421	0.002376	7.80884e-05	0.000488222	0.00110548	0.00258873	0.00143583	0.00092564	0.00168691	0.00120337	0.00202915	0.000331272	yes
Bacilli	81	260	166	104	145	84	139	176	876	65	89	808	yes		Bacilli	0.00514776	0.03861	0.0129627	0.00634688	0.0133579	0.00701461	0.0153523	0.0181014	0.0738866	0.008691	0.0164176	0.0892226	yes
Bacteroidia	4785	2394	4099	1769	4660	5124	5337	4911	7303	4579	2010	5467	yes		Bacteroidia	0.304099	0.355509	0.320084	0.107958	0.429295	0.427891	0.589463	0.505091	0.615975	0.612248	0.37078	0.603688	yes
Balneolia	1	0	2	0	0	3	0	0	1	0	0	0			Balneolia	6.35526e-05	0	0.000156177	0	0	0.000250522	0	0	8.43455e-05	0	0	0
Betaproteobacteria	1	1	56	3	2	32	0	2	3	0	0	15	yes		Betaproteobacteria	6.35526e-05	0.0001485	0.00437295	0.000183083	0.000184247	0.00267223	0	0.000205698	0.000253036	0	0	0.00165636	yes
Blastocladiomycetes	0	0	0	0	5	0	0	1	0	2	1	3	yes		Blastocladiomycetes	0	0	0	0	0.000460617	0	0	0.000102849	0	0.000267415	0.000184468	0.000331272	yes
Chitinispirillia	29	16	22	17	30	47	28	28	20	16	46	49	yes		Chitinispirillia	0.00184303	0.002376	0.00171794	0.00103747	0.0027637	0.00392484	0.00309256	0.00287977	0.00168691	0.00213932	0.00848552	0.00541078	yes
Chitinophagia	0	0	7	2	2	3	0	0	11	3	1	13	yes		Chitinophagia	0	0	0.000546619	0.000122055	0.000184247	0.000250522	0	0	0.0009278	0.000401123	0.000184468	0.00143551	yes
Chlorobia	1	0	0	0	0	0	1	0	0	0	0	0			Chlorobia	6.35526e-05	0	0	0	0	0	0.000110448	0	0	0	0	0
Clostridia	10507	3902	8245	14188	5557	6373	3331	4390	3326	2685	3083	2488	yes		Clostridia	0.667747	0.579448	0.643839	0.865861	0.51193	0.532192	0.367904	0.451507	0.280533	0.359005	0.568714	0.274735	yes
Coriobacteriia	4	2	3	7	0	1	0	5	5	0	0	2	yes		Coriobacteriia	0.00025421	0.000297	0.000234265	0.000427194	0	8.35073e-05	0	0.000514245	0.000421727	0	0	0.000220848	yes
Cytophagia	3	1	3	3	2	4	1	0	4	3	0	3	yes		Cytophagia	0.000190658	0.0001485	0.000234265	0.000183083	0.000184247	0.000334029	0.000110448	0	0.000337382	0.000401123	0	0.000331272	yes
Dacrymycetes	0	0	0	0	0	0	0	0	0	0	0	0			Dacrymycetes	0	0	0	0	0	0	0	0	0	0	0	0
Deferribacteres	2	2	0	3	2	2	2	3	1	0	1	0	yes		Deferribacteres	0.000127105	0.000297	0	0.000183083	0.000184247	0.000167015	0.000220897	0.000308547	8.43455e-05	0	0.000184468	0	yes
Deltaproteobacteria	6	2	7	8	6	17	4	6	8	6	15	8	yes		Deltaproteobacteria	0.000381316	0.000297	0.000546619	0.000488222	0.000552741	0.00141962	0.000441794	0.000617093	0.000674764	0.000802246	0.00276702	0.000883392	yes
Dictyoglomia	4	2	4	5	0	1	0	5	2	3	0	0	yes		Dictyoglomia	0.00025421	0.000297	0.000312354	0.000305139	0	8.35073e-05	0	0.000514245	0.000168691	0.000401123	0	0	yes
Epsilonproteobacteria	1	0	4	0	0	4	2	5	5	0	0	13	yes		Epsilonproteobacteria	6.35526e-05	0	0.000312354	0	0	0.000334029	0.000220897	0.000514245	0.000421727	0	0	0.00143551	yes
Erysipelotrichia	39	18	23	28	248	59	48	62	145	13	89	78	yes		Erysipelotrichia	0.00247855	0.002673	0.00179603	0.00170878	0.0228466	0.00492693	0.00530152	0.00637663	0.0122301	0.0017382	0.0164176	0.00861307	yes
Eurotiomycetes	0	0	0	0	0	0	0	1	0	0	0	0			Eurotiomycetes	0	0	0	0	0	0	0	0.000102849	0	0	0	0
Flavobacteriia	1	1	8	6	8	4	2	3	16	4	1	9	yes		Flavobacteriia	6.35526e-05	0.0001485	0.000624707	0.000366166	0.000736988	0.000334029	0.000220897	0.000308547	0.00134953	0.000534831	0.000184468	0.000993816	yes
Fusobacteriia	2	2	3	8	3	3	2	2	4	3	4	2	yes		Fusobacteriia	0.000127105	0.000297	0.000234265	0.000488222	0.00027637	0.000250522	0.000220897	0.000205698	0.000337382	0.000401123	0.000737871	0.000220848	yes
Gammaproteobacteria	93	63	41	67	72	70	31	32	28	31	21	27	yes		Gammaproteobacteria	0.00591039	0.00935551	0.00320162	0.00408886	0.00663289	0.00584551	0.0034239	0.00329117	0.00236167	0.00414494	0.00387382	0.00298145	yes
Glomeromycetes	1	0	2	2	2	2	0	1	0	0	0	0	yes		Glomeromycetes	6.35526e-05	0	0.000156177	0.000122055	0.000184247	0.000167015	0	0.000102849	0	0	0	0	yes
Halobacteria	0	0	0	1	0	0	0	0	0	0	0	0			Halobacteria	0	0	0	6.10277e-05	0	0	0	0	0	0	0	0
Methanomicrobia	1	1	1	1	1	4	0	1	2	1	0	0	yes		Methanomicrobia	6.35526e-05	0.0001485	7.80884e-05	6.10277e-05	9.21234e-05	0.000334029	0	0.000102849	0.000168691	0.000133708	0	0	yes
Mollicutes	6	7	0	0	10	0	24	12	0	0	8	0			Mollicutes	0.000381316	0.0010395	0	0	0.000921234	0	0.00265076	0.00123419	0	0	0.00147574	0
Monoblepharidomycetes	0	0	0	3	0	0	2	2	0	0	0	0			Monoblepharidomycetes	0	0	0	0.000183083	0	0	0.000220897	0.000205698	0	0	0	0
Negativicutes	38	4	7	36	12	3	4	9	3	0	4	2	yes		Negativicutes	0.002415	0.000594001	0.000546619	0.002197	0.00110548	0.000250522	0.000441794	0.00092564	0.000253036	0	0.000737871	0.000220848	yes
Nitrospira	10	0	3	7	10	0	0	3	0	0	2	0	yes		Nitrospira	0.000635526	0	0.000234265	0.000427194	0.000921234	0	0	0.000308547	0	0	0.000368936	0	yes
Planctomycetia	0	0	0	0	0	0	0	0	0	0	0	0			Planctomycetia	0	0	0	0	0	0	0	0	0	0	0	0
Saccharomycetes	13	0	10	15	11	5	1	6	0	1	0	0	yes		Saccharomycetes	0.000826184	0	0.000780884	0.000915416	0.00101336	0.000417537	0.000110448	0.000617093	0	0.000133708	0	0	yes
Sordariomycetes	0	0	0	0	0	0	0	0	0	0	0	0			Sordariomycetes	0	0	0	0	0	0	0	0	0	0	0	0
Sphingobacteriia	0	0	2	0	0	3	1	0	0	3	0	5			Sphingobacteriia	0	0	0.000156177	0	0	0.000250522	0.000110448	0	0	0.000401123	0	0.00055212
Spirochaetia	8	0	0	0	1	0	0	0	0	0	0	0			Spirochaetia	0.000508421	0	0	0	9.21234e-05	0	0	0	0	0	0	0
Synergistia	0	2	4	7	0	0	3	2	3	0	0	0			Synergistia	0	0.000297	0.000312354	0.000427194	0	0	0.000331345	0.000205698	0.000253036	0	0	0
Thermomicrobia	0	0	0	0	0	0	0	0	0	0	0	0			Thermomicrobia	0	0	0	0	0	0	0	0	0	0	0	0
Thermoprotei	0	0	0	0	0	0	0	0	0	0	1	0			Thermoprotei	0	0	0	0	0	0	0	0	0	0	0.000184468	0
Tissierellia	0	0	0	2	0	0	0	0	0	0	0	0			Tissierellia	0	0	0	0.000122055	0	0	0	0	0	0	0	0
Verrucomicrobiae	0	0	0	2	0	0	0	0	0	0	0	0			Verrucomicrobiae	0	0	0	0.000122055	0	0	0	0	0	0	0	0

## Sheet: differential classes
Class	NOD/Eα16 fold-change	p-value	adjusted p-value
Saccharomycetes	-4	0.00132368	0.03432

## Sheet: order
Order	Ea16_W10_C2_M900_S4	Ea16_W10_C2_M901_S3	Ea16_W10_C3_M903A_S8	Ea16_W10_C4_M911_S12	Ea16_W10_C5_M921_S14	Ea16_W10_C7_M983_S20	NOD_W10_C2_M903_S5	NOD_W10_C2_M904_S6	NOD_W10_C3_M902A_S7	NOD_W10_C4_M910_S11	NOD_W10_C5_M920_S13	NOD_W10_C7_M980_S19	>3 non-zero in at least 1 group		Order	Ea16_W10_C2_M900_S4	Ea16_W10_C2_M901_S3	Ea16_W10_C3_M903A_S8	Ea16_W10_C4_M911_S12	Ea16_W10_C5_M921_S14	Ea16_W10_C7_M983_S20	NOD_W10_C2_M903_S5	NOD_W10_C2_M904_S6	NOD_W10_C3_M902A_S7	NOD_W10_C4_M910_S11	NOD_W10_C5_M920_S13	NOD_W10_C7_M980_S19	>3 non-zero in at least 1 group
Acidaminococcales	1	0	0	0	0	0	0	0	0	0	0	0			Acidaminococcales	6.41601e-05	0	0	0	0	0	0	0	0	0	0	0
Actinomycetales	12	4	0	0	0	0	4	0	0	0	0	0			Actinomycetales	0.000769922	0.000600691	0	0	0	0	0.000448682	0	0	0	0	0
Agaricales	18	11	40	34	0	38	14	14	37	9	0	34	yes		Agaricales	0.00115488	0.0016519	0.00317536	0.00211522	0	0.00323047	0.00157039	0.00146444	0.00319903	0.00125663	0	0.00385313	yes
Alteromonadales	1	0	0	0	0	0	2	0	0	0	0	0			Alteromonadales	6.41601e-05	0	0	0	0	0	0.000224341	0	0	0	0	0
Anaerolineales	0	0	0	0	0	0	0	0	0	0	0	0			Anaerolineales	0	0	0	0	0	0	0	0	0	0	0	0
Aquificales	8	16	1	8	12	31	13	9	20	9	11	3	yes		Aquificales	0.000513281	0.00240276	7.9384e-05	0.000497698	0.0011383	0.00263538	0.00145822	0.000941423	0.00172921	0.00125663	0.00209285	0.000339982	yes
Bacillales	35	11	36	39	38	19	30	17	31	13	20	18	yes		Bacillales	0.00224561	0.0016519	0.00285782	0.00242628	0.00360463	0.00161523	0.00336511	0.00177824	0.00268027	0.00181514	0.00380518	0.00203989	yes
Bacteroidales	4717	2359	4028	1745	4551	5034	5248	4830	7168	4478	1980	5413	yes		Bacteroidales	0.302643	0.354257	0.319759	0.10856	0.431702	0.427952	0.588671	0.50523	0.619748	0.625244	0.376712	0.613441	yes
Balneolales	1	0	2	0	0	3	0	0	1	0	0	0			Balneolales	6.41601e-05	0	0.000158768	0	0	0.000255037	0	0	8.64603e-05	0	0	0
Bdellovibrionales	1	0	0	2	0	2	0	1	1	0	0	0			Bdellovibrionales	6.41601e-05	0	0	0.000124425	0	0.000170025	0	0.000104603	8.64603e-05	0	0	0
Bifidobacteriales	4	2	0	0	15	0	26	5	0	13	0	0			Bifidobacteriales	0.000256641	0.000300345	0	0	0.00142288	0	0.00291643	0.000523013	0	0.00181514	0	0
Blastocladiales	0	0	0	0	5	0	0	1	0	2	1	3	yes		Blastocladiales	0	0	0	0	0.000474293	0	0	0.000104603	0	0.000279252	0.000190259	0.000339982	yes
Brachyspirales	0	0	0	0	0	0	0	0	0	0	0	0			Brachyspirales	0	0	0	0	0	0	0	0	0	0	0	0
Burkholderiales	1	1	56	3	2	32	0	2	3	0	0	15	yes		Burkholderiales	6.41601e-05	0.000150173	0.0044455	0.000186637	0.000189717	0.00272039	0	0.000209205	0.000259381	0	0	0.00169991	yes
Campylobacterales	1	0	4	0	0	4	2	5	5	0	0	13	yes		Campylobacterales	6.41601e-05	0	0.000317536	0	0	0.000340049	0.000224341	0.000523013	0.000432302	0	0	0.00147325	yes
Cantharellales	0	0	0	0	0	0	0	0	0	0	0	0			Cantharellales	0	0	0	0	0	0	0	0	0	0	0	0
Caulobacterales	13	3	4	12	16	3	2	7	3	0	7	0	yes		Caulobacterales	0.000834082	0.000450518	0.000317536	0.000746547	0.00151774	0.000255037	0.000224341	0.000732218	0.000259381	0	0.00133181	0	yes
Chaetothyriales	0	0	0	0	0	0	0	1	0	0	0	0			Chaetothyriales	0	0	0	0	0	0	0	0.000104603	0	0	0	0
Chitinispirillales	29	16	22	17	30	47	28	28	20	16	46	49	yes		Chitinispirillales	0.00186064	0.00240276	0.00174645	0.00105761	0.00284576	0.00399558	0.00314077	0.00292887	0.00172921	0.00223401	0.0087519	0.00555304	yes
Chitinophagales	0	0	7	2	2	3	0	0	11	3	1	13	yes		Chitinophagales	0	0	0.000555688	0.000124425	0.000189717	0.000255037	0	0	0.000951063	0.000418877	0.000190259	0.00147325	yes
Chlorobiales	1	0	0	0	0	0	1	0	0	0	0	0			Chlorobiales	6.41601e-05	0	0	0	0	0	0.00011217	0	0	0	0	0
Chromatiales	0	0	0	0	0	0	0	0	1	0	0	0			Chromatiales	0	0	0	0	0	0	0	0	8.64603e-05	0	0	0
Clostridiales	10434	3870	8125	13931	5367	6274	3288	4319	3188	2475	2952	2333	yes		Clostridiales	0.669447	0.581168	0.644995	0.866679	0.509106	0.533367	0.368817	0.451778	0.275635	0.345574	0.561644	0.264393	yes
Coriobacteriales	0	0	1	0	0	1	0	0	1	0	0	2			Coriobacteriales	0	0	7.9384e-05	0	0	8.50123e-05	0	0	8.64603e-05	0	0	0.000226655
Corynebacteriales	5	0	11	4	2	2	0	0	2	0	0	0	yes		Corynebacteriales	0.000320801	0	0.000873224	0.000248849	0.000189717	0.000170025	0	0	0.000172921	0	0	0	yes
Cytophagales	3	1	3	3	2	4	1	0	4	3	0	3	yes		Cytophagales	0.00019248	0.000150173	0.000238152	0.000186637	0.000189717	0.000340049	0.00011217	0	0.000345841	0.000418877	0	0.000339982	yes
Dacrymycetales	0	0	0	0	0	0	0	0	0	0	0	0			Dacrymycetales	0	0	0	0	0	0	0	0	0	0	0	0
Deferribacterales	2	2	0	3	2	2	2	3	1	0	1	0	yes		Deferribacterales	0.00012832	0.000300345	0	0.000186637	0.000189717	0.000170025	0.000224341	0.000313808	8.64603e-05	0	0.000190259	0	yes
Desulfarculales	2	0	3	0	0	0	0	0	0	0	0	0			Desulfarculales	0.00012832	0	0.000238152	0	0	0	0	0	0	0	0	0
Desulfovibrionales	3	2	3	2	3	7	3	3	2	3	15	0	yes		Desulfovibrionales	0.00019248	0.000300345	0.000238152	0.000124425	0.000284576	0.000595086	0.000336511	0.000313808	0.000172921	0.000418877	0.00285388	0	yes
Desulfuromonadales	0	0	0	1	0	0	0	0	0	0	0	0			Desulfuromonadales	0	0	0	6.22123e-05	0	0	0	0	0	0	0	0
Dictyoglomales	4	2	4	5	0	1	0	5	2	3	0	0	yes		Dictyoglomales	0.000256641	0.000300345	0.000317536	0.000311061	0	8.50123e-05	0	0.000523013	0.000172921	0.000418877	0	0	yes
Eggerthellales	1	0	1	3	0	0	0	2	2	0	0	0			Eggerthellales	6.41601e-05	0	7.9384e-05	0.000186637	0	0	0	0.000209205	0.000172921	0	0	0
Enterobacterales	68	51	22	13	26	50	20	6	17	14	8	19	yes		Enterobacterales	0.00436289	0.00765881	0.00174645	0.000808759	0.00246633	0.00425062	0.00224341	0.000627615	0.00146983	0.00195476	0.00152207	0.00215322	yes
Erysipelotrichales	39	18	23	28	248	59	48	62	145	13	89	78	yes		Erysipelotrichales	0.00250225	0.00270311	0.00182583	0.00174194	0.0235249	0.00501573	0.00538418	0.00648536	0.0125367	0.00181514	0.016933	0.00883953	yes
Eurotiales	0	0	0	0	0	0	0	0	0	0	0	0			Eurotiales	0	0	0	0	0	0	0	0	0	0	0	0
Flavobacteriales	1	1	7	5	8	4	2	3	14	4	1	8	yes		Flavobacteriales	6.41601e-05	0.000150173	0.000555688	0.000311061	0.000758869	0.000340049	0.000224341	0.000313808	0.00121044	0.000558503	0.000190259	0.000906618	yes
Frankiales	2	1	1	0	0	1	2	3	1	1	0	1	yes		Frankiales	0.00012832	0.000150173	7.9384e-05	0	0	8.50123e-05	0.000224341	0.000313808	8.64603e-05	0.000139626	0	0.000113327	yes
Fusobacteriales	2	2	3	8	3	3	2	2	4	3	4	2	yes		Fusobacteriales	0.00012832	0.000300345	0.000238152	0.000497698	0.000284576	0.000255037	0.000224341	0.000209205	0.000345841	0.000418877	0.000761035	0.000226655	yes
Glomerales	1	0	2	2	2	2	0	1	0	0	0	0	yes		Glomerales	6.41601e-05	0	0.000158768	0.000124425	0.000189717	0.000170025	0	0.000104603	0	0	0	0	yes
Halobacteriales	0	0	0	1	0	0	0	0	0	0	0	0			Halobacteriales	0	0	0	6.22123e-05	0	0	0	0	0	0	0	0
Hypocreales	0	0	0	0	0	0	0	0	0	0	0	0			Hypocreales	0	0	0	0	0	0	0	0	0	0	0	0
Lactobacillales	43	245	128	64	104	62	106	155	839	51	67	786	yes		Lactobacillales	0.00275889	0.0367923	0.0101611	0.00398159	0.0098653	0.00527076	0.0118901	0.0162134	0.0725402	0.00712092	0.0127473	0.0890752	yes
Marinilabiliales	0	0	0	0	0	0	0	1	1	0	0	0			Marinilabiliales	0	0	0	0	0	0	0	0.000104603	8.64603e-05	0	0	0
Methanomicrobiales	0	0	0	0	0	2	0	0	2	1	0	0			Methanomicrobiales	0	0	0	0	0	0.000170025	0	0	0.000172921	0.000139626	0	0
Methanosarcinales	1	1	1	1	1	2	0	1	0	0	0	0	yes		Methanosarcinales	6.41601e-05	0.000150173	7.9384e-05	6.22123e-05	9.48587e-05	0.000170025	0	0.000104603	0	0	0	0	yes
Methylococcales	2	0	1	0	3	5	0	3	1	0	0	2	yes		Methylococcales	0.00012832	0	7.9384e-05	0	0.000284576	0.000425062	0	0.000313808	8.64603e-05	0	0	0.000226655	yes
Micrococcales	1	0	2	10	0	1	0	0	2	0	0	0	yes		Micrococcales	6.41601e-05	0	0.000158768	0.000622123	0	8.50123e-05	0	0	0.000172921	0	0	0	yes
Monoblepharidales	0	0	0	3	0	0	2	2	0	0	0	0			Monoblepharidales	0	0	0	0.000186637	0	0	0.000224341	0.000209205	0	0	0	0
Mycoplasmatales	6	7	0	0	10	0	24	12	0	0	8	0			Mycoplasmatales	0.000384961	0.00105121	0	0	0.000948587	0	0.00269209	0.00125523	0	0	0.00152207	0
Myxococcales	0	0	0	1	0	0	0	0	0	0	0	0			Myxococcales	0	0	0	6.22123e-05	0	0	0	0	0	0	0	0
Nevskiales	0	0	0	12	25	0	0	0	0	10	8	0			Nevskiales	0	0	0	0.000746547	0.00237147	0	0	0	0	0.00139626	0.00152207	0
Nitrospirales	10	0	3	7	10	0	0	3	0	0	2	0	yes		Nitrospirales	0.000641601	0	0.000238152	0.000435486	0.000948587	0	0	0.000313808	0	0	0.000380518	0	yes
Orbales	0	0	0	3	0	0	0	0	0	0	0	0			Orbales	0	0	0	0.000186637	0	0	0	0	0	0	0	0
Oscillatoriales	1	0	0	0	0	0	0	0	0	0	0	0			Oscillatoriales	6.41601e-05	0	0	0	0	0	0	0	0	0	0	0
Pasteurellales	0	0	1	0	0	0	1	0	0	0	0	0			Pasteurellales	0	0	7.9384e-05	0	0	0	0.00011217	0	0	0	0	0
Planctomycetales	0	0	0	0	0	0	0	0	0	0	0	0			Planctomycetales	0	0	0	0	0	0	0	0	0	0	0	0
Pseudomonadales	15	8	6	15	5	7	7	16	3	5	3	3	yes		Pseudomonadales	0.000962402	0.00120138	0.000476304	0.000933184	0.000474293	0.000595086	0.000785193	0.00167364	0.000259381	0.000698129	0.000570776	0.000339982	yes
Pseudonocardiales	0	0	0	0	0	0	0	0	0	0	0	0			Pseudonocardiales	0	0	0	0	0	0	0	0	0	0	0	0
Rhizobiales	4	4	7	6	13	10	8	4	5	3	22	5	yes		Rhizobiales	0.000256641	0.000600691	0.000555688	0.000373274	0.00123316	0.000850123	0.000897364	0.00041841	0.000432302	0.000418877	0.00418569	0.000566636	yes
Rhodobacterales	1	0	1	2	3	0	0	1	0	0	0	0	yes		Rhodobacterales	6.41601e-05	0	7.9384e-05	0.000124425	0.000284576	0	0	0.000104603	0	0	0	0	yes
Rhodospirillales	24	13	4	6	1	8	17	6	3	17	5	3	yes		Rhodospirillales	0.00153984	0.00195225	0.000317536	0.000373274	9.48587e-05	0.000680099	0.0019069	0.000627615	0.000259381	0.00237364	0.000951294	0.000339982	yes
Saccharomycetales	13	0	10	15	11	5	1	6	0	1	0	0	yes		Saccharomycetales	0.000834082	0	0.00079384	0.000933184	0.00104345	0.000425062	0.00011217	0.000627615	0	0.000139626	0	0	yes
Selenomonadales	34	3	6	29	9	3	2	6	2	0	3	2	yes		Selenomonadales	0.00218144	0.000450518	0.000476304	0.00180416	0.000853728	0.000255037	0.000224341	0.000627615	0.000172921	0	0.000570776	0.000226655	yes
Sphaerobacterales	0	0	0	0	0	0	0	0	0	0	0	0			Sphaerobacterales	0	0	0	0	0	0	0	0	0	0	0	0
Sphingobacteriales	0	0	2	0	0	3	1	0	0	3	0	5			Sphingobacteriales	0	0	0.000158768	0	0	0.000255037	0.00011217	0	0	0.000418877	0	0.000566636
Sphingomonadales	1	0	0	2	0	0	1	2	0	4	0	0			Sphingomonadales	6.41601e-05	0	0	0.000124425	0	0	0.00011217	0.000209205	0	0.000558503	0	0
Spirochaetales	8	0	0	0	1	0	0	0	0	0	0	0			Spirochaetales	0.000513281	0	0	0	9.48587e-05	0	0	0	0	0	0	0
Streptomycetales	5	0	3	2	2	3	2	4	2	2	0	2	yes		Streptomycetales	0.000320801	0	0.000238152	0.000124425	0.000189717	0.000255037	0.000224341	0.00041841	0.000172921	0.000279252	0	0.000226655	yes
Streptosporangiales	0	0	5	0	0	15	0	0	10	0	0	0			Streptosporangiales	0	0	0.00039692	0	0	0.00127518	0	0	0.000864603	0	0	0
Synergistales	0	2	4	7	0	0	3	2	3	0	0	0			Synergistales	0	0.000300345	0.000317536	0.000435486	0	0	0.000336511	0.000209205	0.000259381	0	0	0
Syntrophobacterales	0	0	1	2	3	8	1	2	5	3	0	8	yes		Syntrophobacterales	0	0	7.9384e-05	0.000124425	0.000284576	0.000680099	0.00011217	0.000209205	0.000432302	0.000418877	0	0.000906618	yes
Thermoanaerobacterales	4	1	0	1	0	1	0	1	1	0	0	0	yes		Thermoanaerobacterales	0.000256641	0.000150173	0	6.22123e-05	0	8.50123e-05	0	0.000104603	8.64603e-05	0	0	0	yes
Thermoproteales	0	0	0	0	0	0	0	0	0	0	1	0			Thermoproteales	0	0	0	0	0	0	0	0	0	0	0.000190259	0
Tissierellales	0	0	0	1	0	0	0	0	0	0	0	0			Tissierellales	0	0	0	6.22123e-05	0	0	0	0	0	0	0	0
Trechisporales	0	0	0	0	0	0	0	0	0	0	0	0			Trechisporales	0	0	0	0	0	0	0	0	0	0	0	0
Veillonellales	3	1	1	4	3	0	1	2	1	0	1	0	yes		Veillonellales	0.00019248	0.000150173	7.9384e-05	0.000248849	0.000284576	0	0.00011217	0.000209205	8.64603e-05	0	0.000190259	0	yes
Verrucomicrobiales	0	0	0	2	0	0	0	0	0	0	0	0			Verrucomicrobiales	0	0	0	0.000124425	0	0	0	0	0	0	0	0
Vibrionales	0	1	0	8	2	0	0	0	0	0	0	0			Vibrionales	0	0.000150173	0	0.000497698	0.000189717	0	0	0	0	0	0	0
Xanthomonadales	0	0	2	0	2	2	0	2	2	0	0	1			Xanthomonadales	0	0	0.000158768	0	0.000189717	0.000170025	0	0.000209205	0.000172921	0	0	0.000113327

## Sheet: differential orders
Order	NOD/Eα16 fold-change	p-value	adjusted p-value
Saccharomycetales	-4	0.0013988	0.0296416
Corynebacteriales	-7.2306	0.00160225	0.0296416

## Sheet: family
Family	Ea16_W10_C2_M900_S4	Ea16_W10_C2_M901_S3	Ea16_W10_C3_M903A_S8	Ea16_W10_C4_M911_S12	Ea16_W10_C5_M921_S14	Ea16_W10_C7_M983_S20	NOD_W10_C2_M903_S5	NOD_W10_C2_M904_S6	NOD_W10_C3_M902A_S7	NOD_W10_C4_M910_S11	NOD_W10_C5_M920_S13	NOD_W10_C7_M980_S19	>3 non-zero in at least 1 group		Family	Ea16_W10_C2_M900_S4	Ea16_W10_C2_M901_S3	Ea16_W10_C3_M903A_S8	Ea16_W10_C4_M911_S12	Ea16_W10_C5_M921_S14	Ea16_W10_C7_M983_S20	NOD_W10_C2_M903_S5	NOD_W10_C2_M904_S6	NOD_W10_C3_M902A_S7	NOD_W10_C4_M910_S11	NOD_W10_C5_M920_S13	NOD_W10_C7_M980_S19	>3 non-zero in at least 1 group
Acetobacteraceae	3	3	1	2	0	0	3	3	0	5	0	0	yes		Acetobacteraceae	0.00033456	0.000736016	0.000136482	0.000199322	0	0	0.000611372	0.000568397	0	0.00130822	0	0	yes
Acidaminococcaceae	1	0	0	0	0	0	0	0	0	0	0	0			Acidaminococcaceae	0.00011152	0	0	0	0	0	0	0	0	0	0	0
Actinomycetaceae	12	4	0	0	0	0	4	0	0	0	0	0			Actinomycetaceae	0.00133824	0.000981354	0	0	0	0	0.000815162	0	0	0	0	0
Aerococcaceae	5	0	8	1	2	13	1	1	4	1	0	2	yes		Aerococcaceae	0.0005576	0	0.00109185	9.96612e-05	0.000321027	0.00189532	0.000203791	0.000189466	0.00059515	0.000261643	0	0.000354421	yes
Akkermansiaceae	0	0	0	2	0	0	0	0	0	0	0	0			Akkermansiaceae	0	0	0	0.000199322	0	0	0	0	0	0	0	0
Anaerolineaceae	0	0	0	0	0	0	0	0	0	0	0	0			Anaerolineaceae	0	0	0	0	0	0	0	0	0	0	0	0
Aspergillaceae	0	0	0	0	0	0	0	0	0	0	0	0			Aspergillaceae	0	0	0	0	0	0	0	0	0	0	0	0
Atopobiaceae	0	0	1	0	0	1	0	0	0	0	0	0			Atopobiaceae	0	0	0.000136482	0	0	0.000145794	0	0	0	0	0	0
Bacillaceae	14	4	17	20	2	11	6	2	23	2	0	10	yes		Bacillaceae	0.00156128	0.000981354	0.00232019	0.00199322	0.000321027	0.00160373	0.00122274	0.000378931	0.00342211	0.000523286	0	0.00177211	yes
Bacteriovoracaceae	0	0	0	1	0	2	0	1	1	0	0	0			Bacteriovoracaceae	0	0	0	9.96612e-05	0	0.000291588	0	0.000189466	0.000148787	0	0	0
Bacteroidaceae	567	252	640	232	653	840	608	610	1124	641	251	1008	yes		Bacteroidaceae	0.0632319	0.0618253	0.0873482	0.0231214	0.104815	0.122467	0.123905	0.115574	0.167237	0.167713	0.073607	0.178628	yes
Balneolaceae	1	0	2	0	0	3	0	0	1	0	0	0			Balneolaceae	0.00011152	0	0.000272963	0	0	0.000437382	0	0	0.000148787	0	0	0
Barnesiellaceae	0	0	1	0	0	0	0	0	1	0	0	3			Barnesiellaceae	0	0	0.000136482	0	0	0	0	0	0.000148787	0	0	0.000531632
Bifidobacteriaceae	4	2	0	0	15	0	26	5	0	13	0	0			Bifidobacteriaceae	0.00044608	0.000490677	0	0	0.0024077	0	0.00529855	0.000947329	0	0.00340136	0	0
Blastocladiaceae	0	0	0	0	5	0	0	1	0	2	1	3	yes		Blastocladiaceae	0	0	0	0	0.000802568	0	0	0.000189466	0	0.000523286	0.000293255	0.000531632	yes
Brachyspiraceae	0	0	0	0	0	0	0	0	0	0	0	0			Brachyspiraceae	0	0	0	0	0	0	0	0	0	0	0	0
Bradyrhizobiaceae	1	3	3	3	9	0	8	3	0	3	22	2	yes		Bradyrhizobiaceae	0.00011152	0.000736016	0.000409445	0.000298983	0.00144462	0	0.00163032	0.000568397	0	0.000784929	0.00645161	0.000354421	yes
Brucellaceae	0	0	2	0	0	0	0	0	2	0	0	0			Brucellaceae	0	0	0.000272963	0	0	0	0	0	0.000297575	0	0	0
Burkholderiaceae	0	0	0	0	0	0	0	1	1	0	0	0			Burkholderiaceae	0	0	0	0	0	0	0	0.000189466	0.000148787	0	0	0
Campylobacteraceae	1	0	4	0	0	4	2	5	5	0	0	13	yes		Campylobacteraceae	0.00011152	0	0.000545926	0	0	0.000583175	0.000407581	0.000947329	0.000743937	0	0	0.00230374	yes
Caulobacteraceae	13	3	4	12	16	3	2	7	3	0	7	0	yes		Caulobacteraceae	0.00144976	0.000736016	0.000545926	0.00119593	0.00256822	0.000437382	0.000407581	0.00132626	0.000446362	0	0.00205279	0	yes
Ceratobasidiaceae	0	0	0	0	0	0	0	0	0	0	0	0			Ceratobasidiaceae	0	0	0	0	0	0	0	0	0	0	0	0
Chitinispirillaceae	29	16	22	17	30	47	28	28	20	16	46	49	yes		Chitinispirillaceae	0.00323408	0.00392542	0.00300259	0.00169424	0.00481541	0.00685231	0.00570613	0.00530504	0.00297575	0.00418629	0.0134897	0.00868332	yes
Chitinophagaceae	0	0	7	2	2	3	0	0	11	3	1	13	yes		Chitinophagaceae	0	0	0.000955371	0.000199322	0.000321027	0.000437382	0	0	0.00163666	0.000784929	0.000293255	0.00230374	yes
Chlorobiaceae	1	0	0	0	0	0	1	0	0	0	0	0			Chlorobiaceae	0.00011152	0	0	0	0	0	0.000203791	0	0	0	0	0
Clostridiaceae	1255	529	677	1105	441	309	600	729	227	245	231	206	yes		Clostridiaceae	0.139958	0.129784	0.092398	0.110126	0.0707865	0.0450503	0.122274	0.138121	0.0337747	0.0641026	0.0677419	0.0365054	yes
Clostridiales Family XIII. Incertae Sedis	0	0	0	0	0	0	0	0	1	0	0	0			Clostridiales Family XIII. Incertae Sedis	0	0	0	0	0	0	0	0	0.000148787	0	0	0
Colwelliaceae	1	0	0	0	0	0	2	0	0	0	0	0			Colwelliaceae	0.00011152	0	0	0	0	0	0.000407581	0	0	0	0	0
Coriobacteriaceae	0	0	0	0	0	0	0	0	1	0	0	2			Coriobacteriaceae	0	0	0	0	0	0	0	0	0.000148787	0	0	0.000354421
Cortinariaceae	18	11	40	34	0	38	14	14	37	9	0	34	yes		Cortinariaceae	0.00200736	0.00269872	0.00545926	0.00338848	0	0.00554017	0.00285307	0.00265252	0.00550513	0.00235479	0	0.00602516	yes
Corynebacteriaceae	0	0	11	4	0	2	0	0	0	0	0	0			Corynebacteriaceae	0	0	0.0015013	0.000398645	0	0.000291588	0	0	0	0	0	0
Cytophagaceae	2	1	0	1	2	0	0	0	1	1	0	0	yes		Cytophagaceae	0.00022304	0.000245339	0	9.96612e-05	0.000321027	0	0	0	0.000148787	0.000261643	0	0	yes
Dacrymycetaceae	0	0	0	0	0	0	0	0	0	0	0	0			Dacrymycetaceae	0	0	0	0	0	0	0	0	0	0	0	0
Deferribacteraceae	2	2	0	3	2	2	2	3	1	0	1	0	yes		Deferribacteraceae	0.00022304	0.000490677	0	0.000298983	0.000321027	0.000291588	0.000407581	0.000568397	0.000148787	0	0.000293255	0	yes
Dermacoccaceae	1	0	0	0	0	0	0	0	0	0	0	0			Dermacoccaceae	0.00011152	0	0	0	0	0	0	0	0	0	0	0
Desulfarculaceae	2	0	3	0	0	0	0	0	0	0	0	0			Desulfarculaceae	0.00022304	0	0.000409445	0	0	0	0	0	0	0	0	0
Desulfovibrionaceae	3	2	3	2	3	7	3	3	2	3	15	0	yes		Desulfovibrionaceae	0.00033456	0.000490677	0.000409445	0.000199322	0.000481541	0.00102056	0.000611372	0.000568397	0.000297575	0.000784929	0.00439883	0	yes
Dictyoglomaceae	4	2	4	5	0	1	0	5	2	3	0	0	yes		Dictyoglomaceae	0.00044608	0.000490677	0.000545926	0.000498306	0	0.000145794	0	0.000947329	0.000297575	0.000784929	0	0	yes
Dipodascaceae	13	0	8	14	11	5	1	6	0	1	0	0	yes		Dipodascaceae	0.00144976	0	0.00109185	0.00139526	0.00176565	0.000728969	0.000203791	0.00113679	0	0.000261643	0	0	yes
Dysgonamonadaceae	1	1	7	3	1	4	2	3	9	8	0	11	yes		Dysgonamonadaceae	0.00011152	0.000245339	0.000955371	0.000298983	0.000160514	0.000583175	0.000407581	0.000568397	0.00133909	0.00209314	0	0.00194932	yes
Ectothiorhodospiraceae	0	0	0	0	0	0	0	0	1	0	0	0			Ectothiorhodospiraceae	0	0	0	0	0	0	0	0	0.000148787	0	0	0
Eggerthellaceae	1	0	1	3	0	0	0	2	2	0	0	0			Eggerthellaceae	0.00011152	0	0.000136482	0.000298983	0	0	0	0.000378931	0.000297575	0	0	0
Enterobacteriaceae	63	50	14	10	21	41	4	4	8	11	3	7	yes		Enterobacteriaceae	0.00702576	0.0122669	0.00191074	0.000996612	0.00337079	0.00597755	0.000815162	0.000757863	0.0011903	0.00287807	0.000879765	0.00124047	yes
Enterococcaceae	1	2	1	0	0	0	1	0	2	0	0	1			Enterococcaceae	0.00011152	0.000490677	0.000136482	0	0	0	0.000203791	0	0.000297575	0	0	0.000177211
Erysipelotrichaceae	39	18	23	28	248	59	48	62	145	13	89	78	yes		Erysipelotrichaceae	0.00434928	0.00441609	0.00313907	0.00279051	0.0398074	0.00860184	0.00978194	0.0117469	0.0215742	0.00340136	0.0260997	0.0138224	yes
Eubacteriaceae	2039	531	136	2151	493	136	439	424	64	334	380	71	yes		Eubacteriaceae	0.227389	0.130275	0.0185615	0.214371	0.0791332	0.019828	0.089464	0.0803335	0.00952239	0.0873888	0.111437	0.012582	yes
Flammeovirgaceae	0	0	1	1	0	1	0	0	2	1	0	0			Flammeovirgaceae	0	0	0.000136482	9.96612e-05	0	0.000145794	0	0	0.000297575	0.000261643	0	0
Flavobacteriaceae	1	1	7	5	8	4	2	3	14	4	1	7	yes		Flavobacteriaceae	0.00011152	0.000245339	0.000955371	0.000498306	0.00128411	0.000583175	0.000407581	0.000568397	0.00208302	0.00104657	0.000293255	0.00124047	yes
Frankiaceae	2	1	1	0	0	1	2	3	1	1	0	1	yes		Frankiaceae	0.00022304	0.000245339	0.000136482	0	0	0.000145794	0.000407581	0.000568397	0.000148787	0.000261643	0	0.000177211	yes
Fusobacteriaceae	2	2	3	1	2	3	2	2	3	3	4	2	yes		Fusobacteriaceae	0.00022304	0.000490677	0.000409445	9.96612e-05	0.000321027	0.000437382	0.000407581	0.000378931	0.000446362	0.000784929	0.00117302	0.000354421	yes
Geobacteraceae	0	0	0	1	0	0	0	0	0	0	0	0			Geobacteraceae	0	0	0	9.96612e-05	0	0	0	0	0	0	0	0
Glomeraceae	1	0	2	2	2	2	0	1	0	0	0	0	yes		Glomeraceae	0.00011152	0	0.000272963	0.000199322	0.000321027	0.000291588	0	0.000189466	0	0	0	0	yes
Gonapodyaceae	0	0	0	3	0	0	2	2	0	0	0	0			Gonapodyaceae	0	0	0	0.000298983	0	0	0.000407581	0.000378931	0	0	0	0
Haloarculaceae	0	0	0	1	0	0	0	0	0	0	0	0			Haloarculaceae	0	0	0	9.96612e-05	0	0	0	0	0	0	0	0
Helicobacteraceae	0	0	0	0	0	0	0	0	0	0	0	0			Helicobacteraceae	0	0	0	0	0	0	0	0	0	0	0	0
Herpotrichiellaceae	0	0	0	0	0	0	0	1	0	0	0	0			Herpotrichiellaceae	0	0	0	0	0	0	0	0.000189466	0	0	0	0
Hydnodontaceae	0	0	0	0	0	0	0	0	0	0	0	0			Hydnodontaceae	0	0	0	0	0	0	0	0	0	0	0	0
Hymenobacteraceae	0	0	2	0	0	2	0	0	0	1	0	0			Hymenobacteraceae	0	0	0.000272963	0	0	0.000291588	0	0	0	0.000261643	0	0
Hyphomicrobiaceae	0	0	0	0	0	0	0	0	0	0	0	0			Hyphomicrobiaceae	0	0	0	0	0	0	0	0	0	0	0	0
Isosphaeraceae	0	0	0	0	0	0	0	0	0	0	0	0			Isosphaeraceae	0	0	0	0	0	0	0	0	0	0	0	0
Lachnospiraceae	2082	1165	3423	4576	1878	2749	984	1155	1456	758	1329	992	yes		Lachnospiraceae	0.232185	0.285819	0.467176	0.456049	0.301445	0.400787	0.20053	0.218833	0.216634	0.198325	0.389736	0.175793	yes
Lactobacillaceae	18	218	78	12	85	28	81	124	783	44	62	717	yes		Lactobacillaceae	0.00200736	0.0534838	0.0106456	0.00119593	0.0136437	0.00408223	0.016507	0.0234937	0.116501	0.0115123	0.0181818	0.12706	yes
Leptospiraceae	0	0	0	0	0	0	0	0	0	0	0	0			Leptospiraceae	0	0	0	0	0	0	0	0	0	0	0	0
Leptotrichiaceae	0	0	0	7	1	0	0	0	1	0	0	0			Leptotrichiaceae	0	0	0	0.000697628	0.000160514	0	0	0	0.000148787	0	0	0
Leuconostocaceae	9	15	26	43	4	11	10	18	11	5	4	12	yes		Leuconostocaceae	0.00100368	0.00368008	0.00354852	0.00428543	0.000642055	0.00160373	0.00203791	0.00341038	0.00163666	0.00130822	0.00117302	0.00212653	yes
Marinilabiliaceae	0	0	0	0	0	0	0	1	0	0	0	0			Marinilabiliaceae	0	0	0	0	0	0	0	0.000189466	0	0	0	0
Methanomicrobiaceae	0	0	0	0	0	2	0	0	2	1	0	0			Methanomicrobiaceae	0	0	0	0	0	0.000291588	0	0	0.000297575	0.000261643	0	0
Methanosarcinaceae	1	1	1	1	1	2	0	1	0	0	0	0	yes		Methanosarcinaceae	0.00011152	0.000245339	0.000136482	9.96612e-05	0.000160514	0.000291588	0	0.000189466	0	0	0	0	yes
Methylobacteriaceae	0	0	0	0	0	0	0	0	0	0	0	0			Methylobacteriaceae	0	0	0	0	0	0	0	0	0	0	0	0
Methylococcaceae	2	0	1	0	3	5	0	3	1	0	0	2	yes		Methylococcaceae	0.00022304	0	0.000136482	0	0.000481541	0.000728969	0	0.000568397	0.000148787	0	0	0.000354421	yes
Microbacteriaceae	0	0	1	10	0	0	0	0	0	0	0	0			Microbacteriaceae	0	0	0.000136482	0.000996612	0	0	0	0	0	0	0	0
Micrococcaceae	0	0	1	0	0	1	0	0	2	0	0	0			Micrococcaceae	0	0	0.000136482	0	0	0.000145794	0	0	0.000297575	0	0	0
Microcoleaceae	1	0	0	0	0	0	0	0	0	0	0	0			Microcoleaceae	0.00011152	0	0	0	0	0	0	0	0	0	0	0
Microscillaceae	0	0	0	1	0	1	0	0	1	0	0	2			Microscillaceae	0	0	0	9.96612e-05	0	0.000145794	0	0	0.000148787	0	0	0.000354421
Moraxellaceae	7	1	0	0	0	0	2	8	0	0	0	0			Moraxellaceae	0.00078064	0.000245339	0	0	0	0	0.000407581	0.00151573	0	0	0	0
Morganellaceae	0	0	0	0	0	2	0	0	0	0	0	0			Morganellaceae	0	0	0	0	0	0.000291588	0	0	0	0	0	0
Mycobacteriaceae	5	0	0	0	2	0	0	0	2	0	0	0			Mycobacteriaceae	0.0005576	0	0	0	0.000321027	0	0	0	0.000297575	0	0	0
Mycoplasmataceae	6	7	0	0	10	0	24	12	0	0	8	0			Mycoplasmataceae	0.00066912	0.00171737	0	0	0.00160514	0	0.00489097	0.00227359	0	0	0.00234604	0
Myxococcaceae	0	0	0	1	0	0	0	0	0	0	0	0			Myxococcaceae	0	0	0	9.96612e-05	0	0	0	0	0	0	0	0
Nitrospiraceae	10	0	3	7	10	0	0	3	0	0	2	0	yes		Nitrospiraceae	0.0011152	0	0.000409445	0.000697628	0.00160514	0	0	0.000568397	0	0	0.00058651	0	yes
Nocardiopsaceae	0	0	5	0	0	15	0	0	10	0	0	0			Nocardiopsaceae	0	0	0.000682408	0	0	0.00218691	0	0	0.00148787	0	0	0
Odoribacteraceae	4	0	0	1	1	4	4	4	5	2	0	2	yes		Odoribacteraceae	0.00044608	0	0	9.96612e-05	0.000160514	0.000583175	0.000815162	0.000757863	0.000743937	0.000523286	0	0.000354421	yes
Ophiocordycipitaceae	0	0	0	0	0	0	0	0	0	0	0	0			Ophiocordycipitaceae	0	0	0	0	0	0	0	0	0	0	0	0
Orbaceae	0	0	0	3	0	0	0	0	0	0	0	0			Orbaceae	0	0	0	0.000298983	0	0	0	0	0	0	0	0
Oscillospiraceae	916	366	485	686	512	541	224	353	257	198	164	168	yes		Oscillospiraceae	0.102152	0.0897939	0.0661935	0.0683676	0.082183	0.0788745	0.0456491	0.0668814	0.0382384	0.0518053	0.0480938	0.0297714	yes
Paenibacillaceae	4	4	8	10	30	1	19	8	2	2	20	1	yes		Paenibacillaceae	0.00044608	0.000981354	0.00109185	0.000996612	0.00481541	0.000145794	0.00387202	0.00151573	0.000297575	0.000523286	0.0058651	0.000177211	yes
Paludibacteraceae	10	8	4	0	13	7	15	15	30	9	3	4	yes		Paludibacteraceae	0.0011152	0.00196271	0.000545926	0	0.00208668	0.00102056	0.00305686	0.00284199	0.00446362	0.00235479	0.000879765	0.000708843	yes
Pasteurellaceae	0	0	1	0	0	0	1	0	0	0	0	0			Pasteurellaceae	0	0	0.000136482	0	0	0	0.000203791	0	0	0	0	0
Pectobacteriaceae	1	0	2	0	3	1	2	0	3	1	0	2	yes		Pectobacteriaceae	0.00011152	0	0.000272963	0	0.000481541	0.000145794	0.000407581	0	0.000446362	0.000261643	0	0.000354421	yes
Peptococcaceae	4	0	20	2	13	5	0	3	1	1	7	1	yes		Peptococcaceae	0.00044608	0	0.00272963	0.000199322	0.00208668	0.000728969	0	0.000568397	0.000148787	0.000261643	0.00205279	0.000177211	yes
Peptoniphilaceae	0	0	0	1	0	0	0	0	0	0	0	0			Peptoniphilaceae	0	0	0	9.96612e-05	0	0	0	0	0	0	0	0
Peptostreptococcaceae	3	2	3	2	6	3	2	3	9	3	0	6	yes		Peptostreptococcaceae	0.00033456	0.000490677	0.000409445	0.000199322	0.000963082	0.000437382	0.000407581	0.000568397	0.00133909	0.000784929	0	0.00106326	yes
Phyllobacteriaceae	1	0	0	0	0	0	0	0	0	0	0	0			Phyllobacteriaceae	0.00011152	0	0	0	0	0	0	0	0	0	0	0
Planococcaceae	1	0	2	2	0	3	1	1	1	0	0	1	yes		Planococcaceae	0.00011152	0	0.000272963	0.000199322	0	0.000437382	0.000203791	0.000189466	0.000148787	0	0	0.000177211	yes
Porphyromonadaceae	218	115	443	185	457	530	234	216	739	475	171	660	yes		Porphyromonadaceae	0.0243114	0.0282139	0.0604613	0.0184373	0.0733547	0.0772707	0.047687	0.0409246	0.109954	0.12428	0.0501466	0.116959	yes
Prevotellaceae	969	578	692	241	791	748	1194	1065	1133	639	340	1022	yes		Prevotellaceae	0.108063	0.141806	0.0944452	0.0240183	0.126966	0.109054	0.243326	0.201781	0.168576	0.16719	0.0997067	0.181109	yes
Prolixibacteraceae	0	0	0	0	0	0	0	0	1	0	0	0			Prolixibacteraceae	0	0	0	0	0	0	0	0	0.000148787	0	0	0
Proteinivoraceae	0	0	0	0	0	0	0	0	0	0	0	0			Proteinivoraceae	0	0	0	0	0	0	0	0	0	0	0	0
Pseudomonadaceae	8	7	6	15	5	7	5	8	3	5	3	3	yes		Pseudomonadaceae	0.00089216	0.00171737	0.000818889	0.00149492	0.000802568	0.00102056	0.00101895	0.00151573	0.000446362	0.00130822	0.000879765	0.000531632	yes
Pseudonocardiaceae	0	0	0	0	0	0	0	0	0	0	0	0			Pseudonocardiaceae	0	0	0	0	0	0	0	0	0	0	0	0
Rhizobiaceae	0	0	0	0	0	1	0	0	0	0	0	0			Rhizobiaceae	0	0	0	0	0	0.000145794	0	0	0	0	0	0
Rhodobacteraceae	1	0	1	2	3	0	0	1	0	0	0	0	yes		Rhodobacteraceae	0.00011152	0	0.000136482	0.000199322	0.000481541	0	0	0.000189466	0	0	0	0	yes
Rhodospirillaceae	21	10	3	4	1	8	14	3	3	12	5	3	yes		Rhodospirillaceae	0.00234192	0.00245339	0.000409445	0.000398645	0.000160514	0.00116635	0.00285307	0.000568397	0.000446362	0.00313972	0.00146628	0.000531632	yes
Rikenellaceae	23	6	14	9	16	12	28	31	29	17	1	8	yes		Rikenellaceae	0.00256496	0.00147203	0.00191074	0.00089695	0.00256822	0.00174953	0.00570613	0.00587344	0.00431483	0.00444793	0.000293255	0.00141769	yes
Ruminococcaceae	357	62	180	364	164	280	84	146	127	82	153	203	yes		Ruminococcaceae	0.0398126	0.015211	0.0245667	0.0362767	0.0263242	0.0408223	0.0171184	0.027662	0.018896	0.0214547	0.044868	0.0359738	yes
Saccharomycetaceae	0	0	2	1	0	0	0	0	0	0	0	0			Saccharomycetaceae	0	0	0.000272963	9.96612e-05	0	0	0	0	0	0	0	0
Selenomonadaceae	30	3	0	23	9	0	2	6	0	0	3	0	yes		Selenomonadaceae	0.0033456	0.000736016	0	0.00229221	0.00144462	0	0.000407581	0.00113679	0	0	0.000879765	0	yes
Sinobacteraceae	0	0	0	12	25	0	0	0	0	10	8	0			Sinobacteraceae	0	0	0	0.00119593	0.00401284	0	0	0	0	0.00261643	0.00234604	0
Sphaerobacteraceae	0	0	0	0	0	0	0	0	0	0	0	0			Sphaerobacteraceae	0	0	0	0	0	0	0	0	0	0	0	0
Sphingobacteriaceae	0	0	2	0	0	3	1	0	0	3	0	5			Sphingobacteriaceae	0	0	0.000272963	0	0	0.000437382	0.000203791	0	0	0.000784929	0	0.000886054
Sphingomonadaceae	1	0	0	2	0	0	1	2	0	4	0	0			Sphingomonadaceae	0.00011152	0	0	0.000199322	0	0	0.000203791	0.000378931	0	0.00104657	0	0
Spirochaetaceae	8	0	0	0	1	0	0	0	0	0	0	0			Spirochaetaceae	0.00089216	0	0	0	0.000160514	0	0	0	0	0	0	0
Sporomusaceae	4	0	6	6	0	3	0	0	2	0	0	2	yes		Sporomusaceae	0.00044608	0	0.000818889	0.000597967	0	0.000437382	0	0	0.000297575	0	0	0.000354421	yes
Staphylococcaceae	0	0	1	1	0	1	0	1	0	0	0	1			Staphylococcaceae	0	0	0.000136482	9.96612e-05	0	0.000145794	0	0.000189466	0	0	0	0.000177211
Streptococcaceae	9	5	10	8	8	7	7	6	9	0	0	10	yes		Streptococcaceae	0.00100368	0.00122669	0.00136482	0.000797289	0.00128411	0.00102056	0.00142653	0.00113679	0.00133909	0	0	0.00177211	yes
Streptomycetaceae	5	0	3	2	2	3	2	4	2	2	0	2	yes		Streptomycetaceae	0.0005576	0	0.000409445	0.000199322	0.000321027	0.000437382	0.000407581	0.000757863	0.000297575	0.000523286	0	0.000354421	yes
Sutterellaceae	0	0	0	0	0	0	0	0	0	0	0	0			Sutterellaceae	0	0	0	0	0	0	0	0	0	0	0	0
Synergistaceae	0	2	4	7	0	0	3	2	3	0	0	0			Synergistaceae	0	0.000490677	0.000545926	0.000697628	0	0	0.000611372	0.000378931	0.000446362	0	0	0
Syntrophorhabdaceae	0	0	1	2	3	8	1	2	5	3	0	8	yes		Syntrophorhabdaceae	0	0	0.000136482	0.000199322	0.000481541	0.00116635	0.000203791	0.000378931	0.000743937	0.000784929	0	0.00141769	yes
Tannerellaceae	118	58	236	103	198	320	148	134	365	222	73	282	yes		Tannerellaceae	0.0131594	0.0142296	0.0322096	0.0102651	0.0317817	0.046654	0.030161	0.0253884	0.0543074	0.0580848	0.0214076	0.0499734	yes
Thermoanaerobacteraceae	0	0	0	1	0	0	0	0	0	0	0	0			Thermoanaerobacteraceae	0	0	0	9.96612e-05	0	0	0	0	0	0	0	0
Thermoanaerobacterales Family III. Incertae Sedis	1	0	0	0	0	0	0	0	0	0	0	0			Thermoanaerobacterales Family III. Incertae Sedis	0.00011152	0	0	0	0	0	0	0	0	0	0	0
Thermoanaerobacterales Family IV. Incertae Sedis	3	1	0	0	0	1	0	1	1	0	0	0			Thermoanaerobacterales Family IV. Incertae Sedis	0.00033456	0.000245339	0	0	0	0.000145794	0	0.000189466	0.000148787	0	0	0
Thermoproteaceae	0	0	0	0	0	0	0	0	0	0	1	0			Thermoproteaceae	0	0	0	0	0	0	0	0	0	0	0.000293255	0
Veillonellaceae	3	1	1	4	3	0	1	2	1	0	1	0	yes		Veillonellaceae	0.00033456	0.000245339	0.000136482	0.000398645	0.000481541	0	0.000203791	0.000378931	0.000148787	0	0.000293255	0	yes
Vibrionaceae	0	1	0	8	2	0	0	0	0	0	0	0			Vibrionaceae	0	0.000245339	0	0.000797289	0.000321027	0	0	0	0	0	0	0
Xanthomonadaceae	0	0	2	0	2	2	0	2	2	0	0	1			Xanthomonadaceae	0	0	0.000272963	0	0.000321027	0.000291588	0	0.000378931	0.000297575	0	0	0.000177211
Yersiniaceae	0	0	0	0	0	0	0	0	0	0	0	0			Yersiniaceae	0	0	0	0	0	0	0	0	0	0	0	0

## Sheet: differential families
Family	NOD/Eα16 fold-change	p-value	adjusted p-value
Lactobacillaceae	3.44265	0.000186744	0.00989743
Oscillospiraceae	-1.75819	0.00089699	0.0237702
Dipodascaceae	-4	0.0022799	0.0402783

## Sheet: genus
Genus	Ea16_W10_C2_M900_S4	Ea16_W10_C2_M901_S3	Ea16_W10_C3_M903A_S8	Ea16_W10_C4_M911_S12	Ea16_W10_C5_M921_S14	Ea16_W10_C7_M983_S20	NOD_W10_C2_M903_S5	NOD_W10_C2_M904_S6	NOD_W10_C3_M902A_S7	NOD_W10_C4_M910_S11	NOD_W10_C5_M920_S13	NOD_W10_C7_M980_S19	>3 non-zero in at least 1 group		Genus	Ea16_W10_C2_M900_S4	Ea16_W10_C2_M901_S3	Ea16_W10_C3_M903A_S8	Ea16_W10_C4_M911_S12	Ea16_W10_C5_M921_S14	Ea16_W10_C7_M983_S20	NOD_W10_C2_M903_S5	NOD_W10_C2_M904_S6	NOD_W10_C3_M902A_S7	NOD_W10_C4_M910_S11	NOD_W10_C5_M920_S13	NOD_W10_C7_M980_S19	>3 non-zero in at least 1 group
Acetivibrio	8	3	2	4	0	2	2	0	0	2	0	0	yes		Acetivibrio	0.00107802	0.0009375	0.000418323	0.000588322	0	0.000432152	0.000475059	0	0	0.000627943	0	0	yes
Acetoanaerobium	1	1	0	2	5	1	0	1	2	1	0	0	yes		Acetoanaerobium	0.000134753	0.0003125	0	0.000294161	0.000970874	0.000216076	0	0.000225327	0.000361925	0.000313972	0	0	yes
Acetobacterium	0	0	0	1	0	0	0	0	0	0	0	0			Acetobacterium	0	0	0	0.00014708	0	0	0	0	0	0	0	0
Acidaminococcus	1	0	0	0	0	0	0	0	0	0	0	0			Acidaminococcus	0.000134753	0	0	0	0	0	0	0	0	0	0	0
Acidiphilium	0	0	1	0	0	0	0	0	0	0	0	0			Acidiphilium	0	0	0.000209161	0	0	0	0	0	0	0	0	0
Acinetobacter	7	1	0	0	0	0	2	8	0	0	0	0			Acinetobacter	0.000943269	0.0003125	0	0	0	0	0.000475059	0.00180261	0	0	0	0
Actinobacillus	0	0	1	0	0	0	0	0	0	0	0	0			Actinobacillus	0	0	0.000209161	0	0	0	0	0	0	0	0	0
Actinomyces	12	4	0	0	0	0	4	0	0	0	0	0			Actinomyces	0.00161703	0.00125	0	0	0	0	0.000950119	0	0	0	0	0
Aggregatibacter	0	0	0	0	0	0	1	0	0	0	0	0			Aggregatibacter	0	0	0	0	0	0	0.00023753	0	0	0	0	0
Akkermansia	0	0	0	2	0	0	0	0	0	0	0	0			Akkermansia	0	0	0	0.000294161	0	0	0	0	0	0	0	0
Algibacter	0	1	0	0	0	0	1	1	0	0	0	0			Algibacter	0	0.0003125	0	0	0	0	0.00023753	0.000225327	0	0	0	0
Alistipes	22	5	11	5	11	9	26	23	23	15	1	4	yes		Alistipes	0.00296456	0.0015625	0.00230077	0.000735402	0.00213592	0.00194468	0.00617577	0.00518251	0.00416214	0.00470958	0.000344947	0.00084016	yes
Alkaliphilus	0	0	0	0	0	0	0	0	0	0	0	0			Alkaliphilus	0	0	0	0	0	0	0	0	0	0	0	0
Allomyces	0	0	0	0	5	0	0	1	0	2	1	3	yes		Allomyces	0	0	0	0	0.000970874	0	0	0.000225327	0	0.000627943	0.000344947	0.00063012	yes
Alloprevotella	1	0	1	0	0	0	0	2	2	0	0	1			Alloprevotella	0.000134753	0	0.000209161	0	0	0	0	0.000450653	0.000361925	0	0	0.00021004
Anaerobacillus	0	1	0	0	0	0	0	0	0	0	0	0			Anaerobacillus	0	0.0003125	0	0	0	0	0	0	0	0	0	0
Anaerobium	0	2	0	5	1	0	1	1	0	2	0	0			Anaerobium	0	0.000625	0	0.000735402	0.000194175	0	0.00023753	0.000225327	0	0.000627943	0	0
Anaerobranca	0	0	0	0	0	0	0	0	0	0	0	0			Anaerobranca	0	0	0	0	0	0	0	0	0	0	0	0
Anaerocolumna	6	1	9	23	57	2	7	22	2	0	18	1	yes		Anaerocolumna	0.000808516	0.0003125	0.00188245	0.00338285	0.011068	0.000432152	0.00166271	0.00495719	0.000361925	0	0.00620904	0.00021004	yes
Anaeroglobus	0	0	0	0	0	0	0	0	0	0	0	0			Anaeroglobus	0	0	0	0	0	0	0	0	0	0	0	0
Anaerosporobacter	0	0	0	1	0	1	0	0	1	0	0	1			Anaerosporobacter	0	0	0	0.00014708	0	0.000216076	0	0	0.000180963	0	0	0.00021004
Anaerosporomusa	3	0	1	1	0	1	0	0	0	0	0	0	yes		Anaerosporomusa	0.000404258	0	0.000209161	0.00014708	0	0.000216076	0	0	0	0	0	0	yes
Anaerostipes	4	1	5	5	3	3	1	1	2	3	0	1	yes		Anaerostipes	0.000539011	0.0003125	0.00104581	0.000735402	0.000582524	0.000648228	0.00023753	0.000225327	0.000361925	0.000941915	0	0.00021004	yes
Anaerotruncus	67	16	9	21	13	3	8	13	5	1	9	1	yes		Anaerotruncus	0.00902843	0.005	0.00188245	0.00308869	0.00252427	0.000648228	0.00190024	0.00292925	0.000904814	0.000313972	0.00310452	0.00021004	yes
Arcanobacterium	0	0	0	0	0	0	0	0	0	0	0	0			Arcanobacterium	0	0	0	0	0	0	0	0	0	0	0	0
Arcobacter	0	0	4	0	0	4	0	0	5	0	0	13			Arcobacter	0	0	0.000836645	0	0	0.000864304	0	0	0.000904814	0	0	0.00273052
Aspergillus	0	0	0	0	0	0	0	0	0	0	0	0			Aspergillus	0	0	0	0	0	0	0	0	0	0	0	0
Azospirillum	20	9	3	2	1	8	14	3	3	11	5	3	yes		Azospirillum	0.00269505	0.0028125	0.000627484	0.000294161	0.000194175	0.00172861	0.00332542	0.00067598	0.000542888	0.00345369	0.00172473	0.00063012	yes
Bacillus	0	0	6	1	0	0	0	0	2	0	0	0			Bacillus	0	0	0.00125497	0.00014708	0	0	0	0	0.000361925	0	0	0
Bacteriovorax	0	0	0	1	0	2	0	1	1	0	0	0			Bacteriovorax	0	0	0	0.00014708	0	0.000432152	0	0.000225327	0.000180963	0	0	0
Bacteroides	567	252	640	232	653	840	608	610	1124	641	251	1008	yes		Bacteroides	0.0764048	0.07875	0.133863	0.0341227	0.126796	0.181504	0.144418	0.137449	0.203402	0.201256	0.0865816	0.21172	yes
Balneola	1	0	2	0	0	3	0	0	1	0	0	0			Balneola	0.000134753	0	0.000418323	0	0	0.000648228	0	0	0.000180963	0	0	0
Barnesiella	0	0	5	1	10	7	0	0	16	4	0	8	yes		Barnesiella	0	0	0.00104581	0.00014708	0.00194175	0.00151253	0	0	0.0028954	0.00125589	0	0.00168032	yes
Bergeyella	1	0	0	0	0	0	0	0	0	0	0	0			Bergeyella	0.000134753	0	0	0	0	0	0	0	0	0	0	0
Bifidobacterium	4	2	0	0	15	0	26	5	0	13	0	0			Bifidobacterium	0.000539011	0.000625	0	0	0.00291262	0	0.00617577	0.00112663	0	0.00408163	0	0
Blautia	35	13	74	77	28	25	11	7	13	6	10	5	yes		Blautia	0.00471635	0.0040625	0.0154779	0.0113252	0.00543689	0.0054019	0.00261283	0.00157729	0.00235252	0.00188383	0.00344947	0.0010502	yes
Brachyspira	0	0	0	0	0	0	0	0	0	0	0	0			Brachyspira	0	0	0	0	0	0	0	0	0	0	0	0
Bradyrhizobium	1	3	3	3	9	0	8	3	0	2	22	2	yes		Bradyrhizobium	0.000134753	0.0009375	0.000627484	0.000441241	0.00174757	0	0.00190024	0.00067598	0	0.000627943	0.00758882	0.00042008	yes
Brevundimonas	11	0	2	10	16	3	0	6	2	0	7	0	yes		Brevundimonas	0.00148228	0	0.000418323	0.0014708	0.0031068	0.000648228	0	0.00135196	0.000361925	0	0.00241463	0	yes
Bulleidia	0	0	0	0	0	1	0	1	2	0	0	2			Bulleidia	0	0	0	0	0	0.000216076	0	0.000225327	0.000361925	0	0	0.00042008
Butyricicoccus	18	17	17	143	111	7	88	173	3	31	33	30	yes		Butyricicoccus	0.00242555	0.0053125	0.00355574	0.0210325	0.0215534	0.00151253	0.0209026	0.0389815	0.000542888	0.00973312	0.0113832	0.0063012	yes
Butyricimonas	0	0	0	0	0	0	0	0	1	0	0	0			Butyricimonas	0	0	0	0	0	0	0	0	0.000180963	0	0	0
Butyrivibrio	51	27	61	52	45	61	33	47	35	12	5	19	yes		Butyrivibrio	0.00687239	0.0084375	0.0127588	0.00764818	0.00873786	0.0131806	0.00783848	0.0105904	0.0063337	0.00376766	0.00172473	0.00399076	yes
Caldicellulosiruptor	1	0	0	0	0	0	0	0	0	0	0	0			Caldicellulosiruptor	0.000134753	0	0	0	0	0	0	0	0	0	0	0
Calocera	0	0	0	0	0	0	0	0	0	0	0	0			Calocera	0	0	0	0	0	0	0	0	0	0	0	0
Caloranaerobacter	0	0	0	0	0	0	0	0	0	0	0	0			Caloranaerobacter	0	0	0	0	0	0	0	0	0	0	0	0
Candidatus Azobacteroides	0	0	0	0	0	0	0	0	0	0	0	0			Candidatus Azobacteroides	0	0	0	0	0	0	0	0	0	0	0	0
Candidatus Magnetobacterium	10	0	3	7	10	0	0	3	0	0	2	0	yes		Candidatus Magnetobacterium	0.00134753	0	0.000627484	0.00102956	0.00194175	0	0	0.00067598	0	0	0.000689893	0	yes
Candidatus Stoquefichus	0	0	0	0	0	0	0	0	0	0	0	0			Candidatus Stoquefichus	0	0	0	0	0	0	0	0	0	0	0	0
Capnocytophaga	0	0	0	0	0	0	0	0	2	0	0	1			Capnocytophaga	0	0	0	0	0	0	0	0	0.000361925	0	0	0.00021004
Catenisphaera	0	0	2	4	4	0	0	3	0	0	0	0			Catenisphaera	0	0	0.000418323	0.000588322	0.000776699	0	0	0.00067598	0	0	0	0
Caulobacter	2	3	2	2	0	0	2	1	1	0	0	0	yes		Caulobacter	0.000269505	0.0009375	0.000418323	0.000294161	0	0	0.000475059	0.000225327	0.000180963	0	0	0	yes
Cellulosilyticum	6	0	4	0	0	2	0	2	1	0	0	1			Cellulosilyticum	0.000808516	0	0.000836645	0	0	0.000432152	0	0.000450653	0.000180963	0	0	0.00021004
Chitinispirillum	29	16	22	17	30	47	28	28	20	16	46	49	yes		Chitinispirillum	0.00390783	0.005	0.00460155	0.00250037	0.00582524	0.0101556	0.00665083	0.00630915	0.00361925	0.00502355	0.0158675	0.010292	yes
Chitinophaga	0	0	0	0	0	0	0	0	0	0	0	0			Chitinophaga	0	0	0	0	0	0	0	0	0	0	0	0
Chlorobaculum	0	0	0	0	0	0	0	0	0	0	0	0			Chlorobaculum	0	0	0	0	0	0	0	0	0	0	0	0
Chlorobium	1	0	0	0	0	0	1	0	0	0	0	0			Chlorobium	0.000134753	0	0	0	0	0	0.00023753	0	0	0	0	0
Chryseobacterium	0	0	0	0	0	0	0	0	1	0	0	0			Chryseobacterium	0	0	0	0	0	0	0	0	0.000180963	0	0	0
Cloacibacillus	0	2	4	7	0	0	3	2	3	0	0	0			Cloacibacillus	0	0.000625	0.000836645	0.00102956	0	0	0.000712589	0.000450653	0.000542888	0	0	0
Clostridioides	0	0	0	0	0	0	0	0	2	0	0	0			Clostridioides	0	0	0	0	0	0	0	0	0.000361925	0	0	0
Clostridium	1212	506	620	911	323	283	504	548	214	172	198	175	yes		Clostridium	0.16332	0.158125	0.12968	0.13399	0.0627184	0.0611495	0.119715	0.123479	0.038726	0.0540031	0.0682994	0.036757	yes
Colwellia	1	0	0	0	0	0	2	0	0	0	0	0			Colwellia	0.000134753	0	0	0	0	0	0.000475059	0	0	0	0	0
Coprobacillus	0	0	0	0	6	0	0	0	0	0	4	0			Coprobacillus	0	0	0	0	0.00116505	0	0	0	0	0	0.00137979	0
Coprococcus	26	6	18	37	11	13	2	8	5	3	0	1	yes		Coprococcus	0.00350357	0.001875	0.0037649	0.00544198	0.00213592	0.00280899	0.000475059	0.00180261	0.000904814	0.000941915	0	0.00021004	yes
Corallococcus	0	0	0	1	0	0	0	0	0	0	0	0			Corallococcus	0	0	0	0.00014708	0	0	0	0	0	0	0	0
Corynebacterium	0	0	11	4	0	2	0	0	0	0	0	0			Corynebacterium	0	0	0.00230077	0.000588322	0	0.000432152	0	0	0	0	0	0
Desulfitobacterium	4	0	20	0	13	5	0	3	0	0	7	1	yes		Desulfitobacterium	0.000539011	0	0.00418323	0	0.00252427	0.00108038	0	0.00067598	0	0	0.00241463	0.00021004	yes
Desulfosporosinus	0	0	0	1	0	0	0	0	0	0	0	0			Desulfosporosinus	0	0	0	0.00014708	0	0	0	0	0	0	0	0
Desulfotomaculum	0	0	0	0	0	0	0	0	1	0	0	0			Desulfotomaculum	0	0	0	0	0	0	0	0	0.000180963	0	0	0
Desulfovibrio	0	0	0	1	0	0	0	0	0	0	0	0			Desulfovibrio	0	0	0	0.00014708	0	0	0	0	0	0	0	0
Dethiosulfatarculus	2	0	3	0	0	0	0	0	0	0	0	0			Dethiosulfatarculus	0.000269505	0	0.000627484	0	0	0	0	0	0	0	0	0
Dickeya	0	0	0	0	3	0	1	0	0	0	0	0			Dickeya	0	0	0	0	0.000582524	0	0.00023753	0	0	0	0	0
Dictyoglomus	4	2	4	5	0	1	0	5	2	3	0	0	yes		Dictyoglomus	0.000539011	0.000625	0.000836645	0.000735402	0	0.000216076	0	0.00112663	0.000361925	0.000941915	0	0	yes
Domibacillus	0	0	0	0	0	0	1	0	2	0	0	2			Domibacillus	0	0	0	0	0	0	0.00023753	0	0.000361925	0	0	0.00042008
Dorea	68	16	57	82	33	34	17	42	20	9	0	7	yes		Dorea	0.00916319	0.005	0.0119222	0.0120606	0.00640777	0.00734659	0.004038	0.00946372	0.00361925	0.00282575	0	0.00147028	yes
Draconibacterium	0	0	0	0	0	0	0	0	1	0	0	0			Draconibacterium	0	0	0	0	0	0	0	0	0.000180963	0	0	0
Dubosiella	11	5	11	6	28	6	22	33	75	5	6	28	yes		Dubosiella	0.00148228	0.0015625	0.00230077	0.000882483	0.00543689	0.00129646	0.00522565	0.00743578	0.0135722	0.00156986	0.00206968	0.00588112	yes
Dysgonomonas	1	1	7	2	12	4	1	2	9	4	4	11	yes		Dysgonomonas	0.000134753	0.0003125	0.00146413	0.000294161	0.0023301	0.000864304	0.00023753	0.000450653	0.00162866	0.00125589	0.00137979	0.00231044	yes
Eisenbergiella	0	0	0	0	0	0	0	0	0	1	0	0			Eisenbergiella	0	0	0	0	0	0	0	0	0	0.000313972	0	0
Enterococcus	1	2	1	0	0	0	1	0	2	0	0	1			Enterococcus	0.000134753	0.000625	0.000209161	0	0	0	0.00023753	0	0.000361925	0	0	0.00021004
Enterorhabdus	0	0	1	0	0	0	0	0	1	0	0	0			Enterorhabdus	0	0	0.000209161	0	0	0	0	0	0.000180963	0	0	0
Epulopiscium	1	0	6	3	0	1	0	0	1	0	0	0	yes		Epulopiscium	0.000134753	0	0.00125497	0.000441241	0	0.000216076	0	0	0.000180963	0	0	0	yes
Eremothecium	0	0	2	1	0	0	0	0	0	0	0	0			Eremothecium	0	0	0.000418323	0.00014708	0	0	0	0	0	0	0	0
Erysipelatoclostridium	0	0	0	0	0	0	0	0	0	0	0	0			Erysipelatoclostridium	0	0	0	0	0	0	0	0	0	0	0	0
Erysipelothrix	0	0	0	0	0	0	0	0	0	0	0	0			Erysipelothrix	0	0	0	0	0	0	0	0	0	0	0	0
Eubacterium	2039	531	136	2149	493	136	439	424	63	333	380	70	yes		Eubacterium	0.274761	0.165937	0.0284459	0.316076	0.0957282	0.0293863	0.104276	0.0955385	0.0114007	0.104553	0.13108	0.0147028	yes
Exiguobacterium	0	0	0	0	0	0	1	0	0	0	0	0			Exiguobacterium	0	0	0	0	0	0	0.00023753	0	0	0	0	0
Faecalibacterium	5	1	0	0	0	0	0	1	0	0	0	0			Faecalibacterium	0.000673764	0.0003125	0	0	0	0	0	0.000225327	0	0	0	0
Faecalibaculum	23	13	10	14	36	46	13	19	37	7	22	37	yes		Faecalibaculum	0.00309931	0.0040625	0.00209161	0.00205913	0.00699029	0.0099395	0.00308789	0.00428121	0.00669562	0.0021978	0.00758882	0.00777148	yes
Faecalicatena	0	0	1	0	0	0	0	0	0	0	0	0			Faecalicatena	0	0	0.000209161	0	0	0	0	0	0	0	0	0
Faecalitalea	0	0	0	1	0	0	1	0	5	0	0	1			Faecalitalea	0	0	0	0.00014708	0	0	0.00023753	0	0.000904814	0	0	0.00021004
Fermentimonas	0	1	0	0	0	0	1	0	0	0	0	0			Fermentimonas	0	0.0003125	0	0	0	0	0.00023753	0	0	0	0	0
Finegoldia	0	0	0	1	0	0	0	0	0	0	0	0			Finegoldia	0	0	0	0.00014708	0	0	0	0	0	0	0	0
Flavobacterium	0	0	0	0	0	0	1	1	0	0	0	0			Flavobacterium	0	0	0	0	0	0	0.00023753	0.000225327	0	0	0	0
Flavonifractor	2	5	3	12	11	0	2	2	2	2	3	0	yes		Flavonifractor	0.000269505	0.0015625	0.000627484	0.00176497	0.00213592	0	0.000475059	0.000450653	0.000361925	0.000627943	0.00103484	0	yes
Frankia	2	1	1	0	0	1	2	3	1	1	0	1	yes		Frankia	0.000269505	0.0003125	0.000209161	0	0	0.000216076	0.000475059	0.00067598	0.000180963	0.000313972	0	0.00021004	yes
Fusicatenibacter	0	0	0	3	0	2	5	0	0	0	0	0			Fusicatenibacter	0	0	0	0.000441241	0	0.000432152	0.00118765	0	0	0	0	0
Fusobacterium	2	2	3	1	2	3	2	2	3	3	4	2	yes		Fusobacterium	0.000269505	0.000625	0.000627484	0.00014708	0.00038835	0.000648228	0.000475059	0.000450653	0.000542888	0.000941915	0.00137979	0.00042008	yes
Geobacter	0	0	0	1	0	0	0	0	0	0	0	0			Geobacter	0	0	0	0.00014708	0	0	0	0	0	0	0	0
Geotrichum	13	0	8	14	11	5	1	6	0	1	0	0	yes		Geotrichum	0.00175179	0	0.00167329	0.00205913	0.00213592	0.00108038	0.00023753	0.00135196	0	0.000313972	0	0	yes
Gilliamella	0	0	0	3	0	0	0	0	0	0	0	0			Gilliamella	0	0	0	0.000441241	0	0	0	0	0	0	0	0
Globicatella	5	0	8	1	2	13	1	1	4	1	0	2	yes		Globicatella	0.000673764	0	0.00167329	0.00014708	0.00038835	0.00280899	0.00023753	0.000225327	0.000723851	0.000313972	0	0.00042008	yes
Gonapodya	0	0	0	3	0	0	2	2	0	0	0	0			Gonapodya	0	0	0	0.000441241	0	0	0.000475059	0.000450653	0	0	0	0
Gracilibacillus	4	0	0	0	0	0	5	1	0	0	0	0			Gracilibacillus	0.000539011	0	0	0	0	0	0.00118765	0.000225327	0	0	0	0
Halorhabdus	0	0	0	1	0	0	0	0	0	0	0	0			Halorhabdus	0	0	0	0.00014708	0	0	0	0	0	0	0	0
Hathewaya	0	0	0	0	0	1	0	0	0	0	0	0			Hathewaya	0	0	0	0	0	0.000216076	0	0	0	0	0	0
Hebeloma	18	11	40	34	0	38	14	14	37	9	0	34	yes		Hebeloma	0.00242555	0.0034375	0.00836645	0.00500074	0	0.00821089	0.00332542	0.00315457	0.00669562	0.00282575	0	0.00714136	yes
Helicobacter	0	0	0	0	0	0	0	0	0	0	0	0			Helicobacter	0	0	0	0	0	0	0	0	0	0	0	0
Herbinix	0	0	0	0	0	0	0	0	0	0	0	0			Herbinix	0	0	0	0	0	0	0	0	0	0	0	0
Hespellia	0	0	0	0	0	0	0	0	0	0	0	0			Hespellia	0	0	0	0	0	0	0	0	0	0	0	0
Hoeflea	1	0	0	0	0	0	0	0	0	0	0	0			Hoeflea	0.000134753	0	0	0	0	0	0	0	0	0	0	0
Hungatella	6	1	18	17	0	8	1	3	3	2	0	1	yes		Hungatella	0.000808516	0.0003125	0.0037649	0.00250037	0	0.00172861	0.00023753	0.00067598	0.000542888	0.000627943	0	0.00021004	yes
Hydrogenibacillus	3	0	8	0	0	10	0	0	19	1	0	1			Hydrogenibacillus	0.000404258	0	0.00167329	0	0	0.00216076	0	0	0.00343829	0.000313972	0	0.00021004
Hymenobacter	0	0	2	0	0	2	0	0	0	1	0	0			Hymenobacter	0	0	0.000418323	0	0	0.000432152	0	0	0	0.000313972	0	0
Ileibacterium	1	0	0	0	1	1	2	2	4	0	0	1	yes		Ileibacterium	0.000134753	0	0	0	0.000194175	0.000216076	0.000475059	0.000450653	0.000723851	0	0	0.00021004	yes
Jeotgalibacillus	0	0	0	0	0	0	0	0	0	0	0	0			Jeotgalibacillus	0	0	0	0	0	0	0	0	0	0	0	0
Johnsonella	14	4	36	37	9	24	3	8	8	0	0	0	yes		Johnsonella	0.00188654	0.00125	0.00752981	0.00544198	0.00174757	0.00518583	0.000712589	0.00180261	0.0014477	0	0	0	yes
Kibdelosporangium	0	0	0	0	0	0	0	0	0	0	0	0			Kibdelosporangium	0	0	0	0	0	0	0	0	0	0	0	0
Kytococcus	1	0	0	0	0	0	0	0	0	0	0	0			Kytococcus	0.000134753	0	0	0	0	0	0	0	0	0	0	0
Lachnoanaerobaculum	1	1	9	9	0	10	1	1	3	0	0	3	yes		Lachnoanaerobaculum	0.000134753	0.0003125	0.00188245	0.00132372	0	0.00216076	0.00023753	0.000225327	0.000542888	0	0	0.00063012	yes
Lachnobacterium	0	0	0	0	0	0	0	0	0	0	0	0			Lachnobacterium	0	0	0	0	0	0	0	0	0	0	0	0
Lachnoclostridium	18	3	25	88	7	12	6	3	3	9	4	0	yes		Lachnoclostridium	0.00242555	0.0009375	0.00522903	0.0129431	0.00135922	0.00259291	0.00142518	0.00067598	0.000542888	0.00282575	0.00137979	0	yes
Lachnospira	20	1	6	30	0	16	0	0	1	1	0	1	yes		Lachnospira	0.00269505	0.0003125	0.00125497	0.00441241	0	0.00345722	0	0	0.000180963	0.000313972	0	0.00021004	yes
Lacinutrix	0	0	0	0	0	0	0	0	0	0	0	0			Lacinutrix	0	0	0	0	0	0	0	0	0	0	0	0
Lactobacillus	18	218	78	12	85	27	81	124	772	44	62	701	yes		Lactobacillus	0.00242555	0.068125	0.0163146	0.00176497	0.0165049	0.00583405	0.0192399	0.0279405	0.139703	0.0138148	0.0213867	0.147238	yes
Lactococcus	2	5	3	2	2	2	2	2	7	0	0	6	yes		Lactococcus	0.000269505	0.0015625	0.000627484	0.000294161	0.00038835	0.000432152	0.000475059	0.000450653	0.00126674	0	0	0.00126024	yes
Lactonifactor	1	0	1	12	0	1	0	0	2	0	0	0	yes		Lactonifactor	0.000134753	0	0.000209161	0.00176497	0	0.000216076	0	0	0.000361925	0	0	0	yes
Lautropia	0	0	0	0	0	0	0	0	0	0	0	0			Lautropia	0	0	0	0	0	0	0	0	0	0	0	0
Leeuwenhoekiella	0	0	4	0	0	0	0	0	5	2	0	0			Leeuwenhoekiella	0	0	0.000836645	0	0	0	0	0	0.000904814	0.000627943	0	0
Leisingera	0	0	0	0	2	0	0	0	0	0	0	0			Leisingera	0	0	0	0	0.00038835	0	0	0	0	0	0	0
Leptonema	0	0	0	0	0	0	0	0	0	0	0	0			Leptonema	0	0	0	0	0	0	0	0	0	0	0	0
Leptotrichia	0	0	0	7	1	0	0	0	1	0	0	0			Leptotrichia	0	0	0	0.00102956	0.000194175	0	0	0	0.000180963	0	0	0
Leuconostoc	0	3	0	0	0	0	2	0	1	2	2	10	yes		Leuconostoc	0	0.0009375	0	0	0	0	0.000475059	0	0.000180963	0.000627943	0.000689893	0.0021004	yes
Lutibacter	0	0	0	0	0	0	0	0	0	0	0	0			Lutibacter	0	0	0	0	0	0	0	0	0	0	0	0
Lysinibacillus	6	2	2	19	0	0	0	0	0	0	0	0	yes		Lysinibacillus	0.000808516	0.000625	0.000418323	0.00279453	0	0	0	0	0	0	0	0	yes
Magnetospirillum	1	1	0	2	0	0	0	0	0	1	0	0			Magnetospirillum	0.000134753	0.0003125	0	0.000294161	0	0	0	0	0	0.000313972	0	0
Mahella	3	1	0	0	0	1	0	1	1	0	0	0			Mahella	0.000404258	0.0003125	0	0	0	0.000216076	0	0.000225327	0.000180963	0	0	0
Marinactinospora	0	0	5	0	0	15	0	0	10	0	0	0			Marinactinospora	0	0	0.00104581	0	0	0.00324114	0	0	0.00180963	0	0	0
Mariniphaga	0	0	0	0	0	0	0	0	0	0	0	0			Mariniphaga	0	0	0	0	0	0	0	0	0	0	0	0
Marivirga	0	0	1	1	0	1	0	0	2	1	0	0			Marivirga	0	0	0.000209161	0.00014708	0	0.000216076	0	0	0.000361925	0.000313972	0	0
Marvinbryantia	3	0	10	7	0	0	0	0	0	0	0	0			Marvinbryantia	0.000404258	0	0.00209161	0.00102956	0	0	0	0	0	0	0	0
Megamonas	28	0	0	21	9	0	0	1	0	0	3	0			Megamonas	0.00377308	0	0	0.00308869	0.00174757	0	0	0.000225327	0	0	0.00103484	0
Megasphaera	3	1	1	4	3	0	1	2	1	0	1	0	yes		Megasphaera	0.000404258	0.0003125	0.000209161	0.000588322	0.000582524	0	0.00023753	0.000450653	0.000180963	0	0.000344947	0	yes
Methanohalobium	1	1	1	1	1	2	0	1	0	0	0	0	yes		Methanohalobium	0.000134753	0.0003125	0.000209161	0.00014708	0.000194175	0.000432152	0	0.000225327	0	0	0	0	yes
Methanolacinia	0	0	0	0	0	2	0	0	2	1	0	0			Methanolacinia	0	0	0	0	0	0.000432152	0	0	0.000361925	0.000313972	0	0
Methylobacterium	0	0	0	0	0	0	0	0	0	0	0	0			Methylobacterium	0	0	0	0	0	0	0	0	0	0	0	0
Methyloprofundus	2	0	1	0	3	5	0	3	1	0	0	2	yes		Methyloprofundus	0.000269505	0	0.000209161	0	0.000582524	0.00108038	0	0.00067598	0.000180963	0	0	0.00042008	yes
Microbacterium	0	0	1	0	0	0	0	0	0	0	0	0			Microbacterium	0	0	0.000209161	0	0	0	0	0	0	0	0	0
Microcoleus	1	0	0	0	0	0	0	0	0	0	0	0			Microcoleus	0.000134753	0	0	0	0	0	0	0	0	0	0	0
Microscilla	0	0	0	1	0	1	0	0	1	0	0	2			Microscilla	0	0	0	0.00014708	0	0.000216076	0	0	0.000180963	0	0	0.00042008
Moorella	0	0	0	1	0	0	0	0	0	0	0	0			Moorella	0	0	0	0.00014708	0	0	0	0	0	0	0	0
Mucinivorans	1	1	3	2	3	3	2	4	4	2	0	4	yes		Mucinivorans	0.000134753	0.0003125	0.000627484	0.000294161	0.000582524	0.000648228	0.000475059	0.000901307	0.000723851	0.000627943	0	0.00084016	yes
Mycobacterium	5	0	0	0	2	0	0	0	2	0	0	0			Mycobacterium	0.000673764	0	0	0	0.00038835	0	0	0	0.000361925	0	0	0
Mycoplasma	6	7	0	0	10	0	24	12	0	0	8	0			Mycoplasma	0.000808516	0.0021875	0	0	0.00194175	0	0.00570071	0.00270392	0	0	0.00275957	0
Neglecta	0	0	1	3	3	0	0	0	1	0	0	0			Neglecta	0	0	0.000209161	0.000441241	0.000582524	0	0	0	0.000180963	0	0	0
Niastella	0	0	7	2	2	3	0	0	11	3	1	13	yes		Niastella	0	0	0.00146413	0.000294161	0.00038835	0.000648228	0	0	0.00199059	0.000941915	0.000344947	0.00273052	yes
Nitrolancea	0	0	0	0	0	0	0	0	0	0	0	0			Nitrolancea	0	0	0	0	0	0	0	0	0	0	0	0
[truncated: 86 more rows]

[truncated: 7 more sheets: differential genera, function, differential functions, phylum-specific function, differential phylum-functions, genus-specific function, differential genus-functions]
