# Supplementary material for: Clostridial Butyrate Biosynthesis Enzymes Are Significantly Depleted in the Gut Microbiota of Nonobese Diabetic Mice
Source: mSphere. 2018 Oct 24;3(5):e00492-18. doi: 10.1128/mSphere.00492-18 (PMC6200989; doi:10.1128/mSphere.00492-18)
Supplement: DATA SET S2 [file sph006182677sd2.xlsx]

## Sheet: raw_otu_table
#OTU ID	Ea16_W10_C2_M900_S4	Ea16_W10_C2_M901_S3	Ea16_W10_C3_M903A_S8	Ea16_W10_C4_M911_S12	Ea16_W10_C5_M921_S14	Ea16_W10_C7_M983_S20	NOD_W10_C2_M903_S5	NOD_W10_C2_M904_S6	NOD_W10_C3_M902A_S7	NOD_W10_C4_M910_S11	NOD_W10_C5_M920_S13	NOD_W10_C7_M980_S19	>3 non-zero in at least 1 group	kingdom	phylum	class	order	family	genus
145754	0	1	0	0	0	0	0	0	0	0	0	0		Bacteria	Bacteroidetes	Bacteroidia	Bacteroidales
541135	0	1	3	0	2	1	0	0	1	0	0	0	yes	Bacteria	Firmicutes	Bacilli	Lactobacillales	Lactobacillaceae	Lactobacillus
186940	0	0	0	0	1	0	0	0	0	0	0	0		Bacteria	Firmicutes	Clostridia	Clostridiales
684238	1	0	0	0	0	0	0	0	1	0	1	1		Bacteria	Firmicutes	Clostridia	Clostridiales	Ruminococcaceae
130468	0	0	1	0	0	0	0	0	0	0	0	0		Bacteria	Firmicutes	Bacilli	Lactobacillales	Lactobacillaceae	Lactobacillus
337732	0	0	0	1	0	0	0	1	0	0	0	0		Bacteria	Firmicutes	Clostridia	Clostridiales
337735	0	0	0	0	0	0	0	0	0	0	0	0		Bacteria	Firmicutes	Clostridia	Clostridiales	Lachnospiraceae	Dorea
4315782	0	0	0	0	0	0	0	0	0	0	0	0		Bacteria	Firmicutes	Clostridia	Clostridiales	Ruminococcaceae
48583	0	0	1	0	0	0	0	0	0	0	0	0		Bacteria	Firmicutes	Clostridia	Clostridiales	Lachnospiraceae	Catonella
20449	0	0	0	0	0	0	0	0	0	0	0	0		Bacteria	Firmicutes	Clostridia	Clostridiales	Ruminococcaceae	Ruminococcus
181342	1	0	0	0	0	0	0	0	0	0	1	0		Bacteria	Firmicutes	Clostridia	Clostridiales	Clostridiaceae	02d06
581609	0	0	0	1	0	0	0	0	0	0	0	0		Bacteria	Firmicutes	Clostridia	Clostridiales	Ruminococcaceae
181349	51	33	29	24	22	23	92	90	55	12	41	16	yes	Bacteria	Firmicutes	Clostridia	Clostridiales	Ruminococcaceae
181348	0	0	0	0	2	0	0	0	0	0	0	0		Bacteria	Firmicutes	Clostridia	Clostridiales	Lachnospiraceae	Coprococcus
306528	0	0	0	0	0	0	1	1	0	0	0	0		Bacteria	Firmicutes	Clostridia	Clostridiales	Ruminococcaceae	Oscillospira
48899	0	0	0	0	0	0	0	0	0	0	0	0		Bacteria	Firmicutes	Clostridia	Clostridiales
4474844	0	0	0	0	1	0	0	0	0	0	0	0		Bacteria	Firmicutes	Clostridia	Clostridiales	Lachnospiraceae	Coprococcus
1105502	0	0	1	0	0	0	0	0	0	0	0	0		Bacteria	Firmicutes	Bacilli	Bacillales	Bacillaceae	Bacillus
355450	0	1	1	0	2	0	0	0	0	0	0	0		Bacteria	Firmicutes	Clostridia	Clostridiales	Ruminococcaceae	Oscillospira
594512	0	0	1	0	3	0	0	0	0	0	0	0		Bacteria	Firmicutes	Clostridia	Clostridiales	Clostridiaceae
245539	0	0	0	1	0	0	0	0	1	0	0	0		Bacteria	Bacteroidetes	Bacteroidia	Bacteroidales	Porphyromonadaceae
594511	0	0	0	1	0	0	0	0	0	0	0	0		Bacteria	Bacteroidetes	Bacteroidia	Bacteroidales	Prevotellaceae	Prevotella
268620	4	3	0	1	23	0	0	2	1	1	5	1	yes	Bacteria	Firmicutes	Clostridia	Clostridiales	Lachnospiraceae
354275	0	0	1	0	0	0	0	0	0	0	0	0		Bacteria	Firmicutes	Clostridia	Clostridiales	Ruminococcaceae
4307314	0	0	0	0	0	0	0	0	0	0	0	0		Bacteria	Firmicutes	Clostridia	Clostridiales	Christensenellaceae
3957916	0	0	0	0	0	0	0	0	0	0	0	0		Bacteria	Firmicutes	Clostridia	Clostridiales
260529	3	0	1	0	2	0	0	0	0	0	0	0		Bacteria	Firmicutes	Clostridia	Clostridiales	Lachnospiraceae	[Ruminococcus]gnavus
183857	0	0	1	0	0	0	0	0	0	0	0	0		Bacteria	Firmicutes	Clostridia	Clostridiales	Lachnospiraceae	Blautia
339886	7	5	4	1	15	0	0	1	0	0	4	0	yes	Bacteria	Firmicutes	Clostridia	Clostridiales
616119	0	0	0	0	0	0	0	0	0	0	0	0		Bacteria	Firmicutes	Clostridia	Clostridiales	[Acidaminobacteraceae]	Fusibacter
300253	0	0	0	0	0	0	0	0	0	0	0	0		Bacteria	Firmicutes	Clostridia	Clostridiales	Ruminococcaceae
300250	0	0	0	0	0	0	0	0	0	0	0	0		Bacteria	Firmicutes	Clostridia	Clostridiales	Clostridiaceae	Clostridium
235380	0	0	0	0	0	0	0	1	0	0	0	0		Bacteria	Bacteroidetes	Bacteroidia	Bacteroidales	Prevotellaceae	Prevotella
166156	0	0	0	0	1	0	0	0	0	0	0	0		Bacteria	Firmicutes	Clostridia	Clostridiales	Lachnospiraceae	Coprococcus
328625	0	0	0	0	0	0	0	0	0	0	1	0		Bacteria	Firmicutes	Clostridia	Clostridiales	Ruminococcaceae	Ruminococcus
4465907	1	0	0	0	3	0	0	0	0	0	0	0		Bacteria	Firmicutes	Clostridia	Clostridiales	Lachnospiraceae	Blautia
413695	6	4	0	0	23	0	0	0	0	0	0	0		Bacteria	Firmicutes	Clostridia	Clostridiales
348376	123	119	1171	28	5	4	11	4	8	2	0	1	yes	Bacteria	Firmicutes	Clostridia	Clostridiales	Lachnospiraceae	[Ruminococcus]gnavus
311174	1	1	0	0	11	0	0	0	0	0	0	1		Bacteria	Firmicutes	Clostridia	Clostridiales
198950	0	0	0	0	0	0	0	0	0	0	0	0		Bacteria	Firmicutes	Clostridia	Clostridiales	Lachnospiraceae	Blautia
308278	0	0	0	0	3	0	0	0	0	0	0	0		Bacteria	Firmicutes	Clostridia	Clostridiales	Ruminococcaceae
311172	0	0	1	0	0	0	1	2	2	0	2	2	yes	Bacteria	Firmicutes	Clostridia	Clostridiales	Clostridiaceae
527745	1	0	0	1	2	0	0	0	0	0	0	0		Bacteria	Firmicutes	Clostridia	Clostridiales	Lachnospiraceae
4430921	0	0	1	1	1	2	3	1	6	0	1	0	yes	Bacteria	Bacteroidetes	Bacteroidia	Bacteroidales	S24-7
329808	0	1	0	1	6	0	1	1	0	0	0	0		Bacteria	Firmicutes	Clostridia	Clostridiales	Ruminococcaceae
177641	0	0	0	0	0	0	1	0	0	0	0	0		Bacteria	Bacteroidetes	Bacteroidia	Bacteroidales	S24-7
182081	1	1	1	0	3	0	0	0	0	0	0	0	yes	Bacteria	Firmicutes	Clostridia	Clostridiales
177319	2	1	4	0	0	0	0	0	2	0	0	0		Bacteria	Firmicutes	Clostridia	Clostridiales
353886	1	0	0	0	0	0	0	0	0	0	0	0		Bacteria	Firmicutes	Clostridia	Clostridiales	Ruminococcaceae
322906	0	0	1	0	0	0	0	0	0	0	0	0		Bacteria	Firmicutes	Clostridia	Clostridiales
188753	0	0	0	0	0	0	0	0	0	0	0	0		Bacteria	Firmicutes	Clostridia	Clostridiales	Lachnospiraceae	Blautia
194107	0	0	0	0	0	0	0	0	0	0	0	0		Bacteria	Firmicutes	Clostridia	Clostridiales	Lachnospiraceae
557576	0	0	0	0	0	0	0	0	0	0	1	1		Bacteria	Firmicutes	Clostridia	Clostridiales	Christensenellaceae
557578	1	0	1	1	1	0	0	0	0	0	0	0	yes	Bacteria	Firmicutes	Clostridia	Clostridiales
2700687	0	0	4	0	0	0	0	0	0	0	0	1		Bacteria	Firmicutes	Clostridia	Clostridiales
766563	0	0	0	0	0	0	0	0	0	0	0	0		Bacteria	Firmicutes	Bacilli	Lactobacillales	Leuconostocaceae	Leuconostoc
532714	0	1	0	0	0	1	0	0	0	0	0	0		Bacteria	Bacteroidetes	Bacteroidia	Bacteroidales	Porphyromonadaceae	Paludibacter
351734	7	4	2	1	9	0	0	0	0	0	5	0	yes	Bacteria	Firmicutes	Clostridia	Clostridiales	Lachnospiraceae	[Ruminococcus]gnavus
319690	0	0	0	0	0	0	0	0	0	0	0	0		Bacteria	Firmicutes	Clostridia	Clostridiales
323057	0	0	0	0	0	0	0	0	0	0	0	0		Bacteria	Bacteroidetes	Cytophagia	Cytophagales	Flammeovirgaceae
546306	0	0	0	0	0	0	0	0	0	0	0	0		Bacteria	Firmicutes	Clostridia	Clostridiales	Lachnospiraceae
333107	0	0	0	0	0	0	0	0	0	0	0	0		Bacteria	Firmicutes	Clostridia	Clostridiales	Lachnospiraceae	Blautia
336468	1	0	0	0	0	0	0	0	0	0	0	0		Bacteria	Firmicutes	Clostridia	Clostridiales	Ruminococcaceae
701864	0	0	0	0	1	0	0	0	0	0	0	0		Bacteria	Firmicutes	Bacilli	Lactobacillales	Enterococcaceae	Enterococcus
295853	0	0	0	0	0	0	0	0	0	0	0	1		Bacteria	Firmicutes	Clostridia	Clostridiales	[Mogibacteriaceae]
295854	0	0	0	0	0	0	0	0	0	0	0	0		Bacteria	Firmicutes	Clostridia	Clostridiales	Lachnospiraceae
309279	0	0	0	0	0	0	0	0	0	0	0	0		Bacteria	Firmicutes	Clostridia	Clostridiales	Clostridiaceae
298395	0	0	0	2	3	1	0	1	0	0	4	0		Bacteria	Firmicutes	Clostridia	Clostridiales
4302782	0	0	0	0	0	0	0	0	0	0	0	0		Bacteria	Firmicutes	Bacilli	Bacillales	Bacillaceae	Anoxybacilluskestanbolensis
4431292	4	2	0	0	0	0	0	1	0	0	0	0		Bacteria	Firmicutes	Clostridia	Clostridiales	Ruminococcaceae	Oscillospira
309133	0	0	0	0	0	0	0	0	0	0	0	0		Bacteria	Firmicutes	Bacilli	Lactobacillales	Enterococcaceae
582184	1	1	0	0	2	0	0	0	0	0	0	0		Bacteria	Firmicutes	Clostridia	Clostridiales	Lachnospiraceae	Butyrivibrio
1135042	0	0	0	0	0	0	0	0	0	1	0	0		Bacteria	Bacteroidetes	Bacteroidia	Bacteroidales	[Odoribacteraceae]	Butyricimonas
176063	5	1	1	1	5	0	0	0	0	0	2	1	yes	Bacteria	Firmicutes	Clostridia	Clostridiales
183045	0	0	0	0	1	0	0	0	0	0	0	0		Bacteria	Firmicutes	Clostridia	Clostridiales	Lachnospiraceae
2851803	0	0	0	1	0	0	0	0	0	0	0	0		Bacteria	Bacteroidetes	Bacteroidia	Bacteroidales	Bacteroidaceae	Bacteroides
269546	1	1	2	0	4	0	0	0	0	0	0	0	yes	Bacteria	Firmicutes	Clostridia	Clostridiales	Lachnospiraceae
531495	0	1	1	0	3	0	0	0	0	0	0	0		Bacteria	Firmicutes	Clostridia	Clostridiales	Peptococcaceae
1109552	0	0	2	0	0	0	0	0	1	0	0	0		Bacteria	Bacteroidetes	Bacteroidia	Bacteroidales	Porphyromonadaceae	Parabacteroides
181344	2	0	0	0	4	0	0	0	0	0	0	0		Bacteria	Firmicutes	Clostridia	Clostridiales	Lachnospiraceae
261210	0	0	0	0	0	0	0	0	0	0	0	0		Bacteria	Firmicutes	Clostridia	Clostridiales
554372	3	8	3	22	25	0	2	0	0	2	8	0	yes	Bacteria	Firmicutes	Clostridia	Clostridiales	Ruminococcaceae	Oscillospira
463007	0	0	1	0	0	0	0	0	0	0	0	0		Bacteria	Firmicutes	Clostridia	Clostridiales
661367	0	1	0	0	0	0	2	2	0	0	0	0		Bacteria	Bacteroidetes	Bacteroidia	Bacteroidales	SB-1
969149	0	0	0	0	0	0	0	0	0	0	0	0		Bacteria	Proteobacteria	Gammaproteobacteria	Enterobacteriales	Enterobacteriaceae	Citrobacter
350297	0	1	0	0	0	0	0	0	0	0	0	0		Bacteria	Firmicutes	Clostridia	Clostridiales
315388	0	0	0	0	0	0	0	0	0	0	0	0		Bacteria	Firmicutes	Clostridia	Clostridiales	Lachnospiraceae
574038	2	0	0	0	3	0	0	0	1	1	0	0		Bacteria	Firmicutes	Clostridia	Clostridiales	Lachnospiraceae
274018	2	0	2	0	48	0	1	0	0	0	1	0		Bacteria	Firmicutes	Clostridia	Clostridiales
309054	0	0	0	0	4	0	0	0	0	0	0	0		Bacteria	Firmicutes	Clostridia	Clostridiales
271750	0	0	0	0	1	0	1	0	0	0	1	0		Bacteria	Firmicutes	Clostridia	Clostridiales
588755	0	0	0	0	0	0	0	0	0	0	0	0		Bacteria	Firmicutes	Bacilli	Lactobacillales	Enterococcaceae	Enterococcus
197762	0	1	0	0	0	1	0	0	1	0	0	0		Bacteria	Firmicutes	Clostridia	Clostridiales	Lachnospiraceae
271880	5	2	4	2	16	2	2	1	1	1	3	0	yes	Bacteria	Firmicutes	Clostridia	Clostridiales
1111328	0	0	0	2	0	0	0	0	0	0	0	0		Bacteria	Firmicutes	Clostridia	Clostridiales
273162	10	6	0	0	0	0	1	1	0	0	0	0		Bacteria	Firmicutes	Clostridia	Clostridiales
345717	3	1	0	4	5	0	3	2	2	0	0	1	yes	Bacteria	Firmicutes	Clostridia	Clostridiales	Ruminococcaceae	Oscillospira
827522	3	0	0	0	0	0	0	0	0	0	0	0		Bacteria	Firmicutes	Clostridia	Clostridiales
191878	1	0	0	0	0	0	0	0	0	0	0	0		Bacteria	Firmicutes	Clostridia	Clostridiales	Lachnospiraceae
3082155	0	0	0	0	0	0	0	0	0	0	0	0		Bacteria	Firmicutes	Clostridia	Clostridiales	Lachnospiraceae
182061	17	7	3	11	17	0	1	1	1	2	3	0	yes	Bacteria	Firmicutes	Clostridia	Clostridiales	Ruminococcaceae
190483	0	0	2	0	0	0	0	0	0	0	0	0		Bacteria	Firmicutes	Clostridia	Clostridiales
182065	0	0	0	0	2	0	0	0	0	0	0	0		Bacteria	Firmicutes	Clostridia	Clostridiales	Lachnospiraceae	Roseburia
583584	1	0	1	0	3	0	0	0	0	1	1	0		Bacteria	Firmicutes	Clostridia	Clostridiales	Lachnospiraceae
272004	1	1	0	1	1	0	0	0	0	0	0	0	yes	Bacteria	Firmicutes	Clostridia	Clostridiales	Ruminococcaceae	Oscillospira
197452	0	0	0	0	1	0	0	0	0	0	0	0		Bacteria	Firmicutes	Clostridia	Clostridiales
158719	0	2	2	1	2	0	1	0	0	0	0	0	yes	Bacteria	Firmicutes	Clostridia	Clostridiales	Ruminococcaceae	Oscillospira
570567	1	0	0	0	2	0	0	0	0	0	0	0		Bacteria	Firmicutes	Clostridia	Clostridiales	Ruminococcaceae
575041	0	0	0	0	0	0	2	0	0	0	0	0		Bacteria	Bacteroidetes	Bacteroidia	Bacteroidales	Rikenellaceae
919158	6	3	6	2	7	1	0	1	0	0	0	0	yes	Bacteria	Firmicutes	Clostridia	Clostridiales	Lachnospiraceae
342844	1	0	0	0	0	0	0	0	0	0	2	0		Bacteria	Firmicutes	Clostridia	Clostridiales
4466103	1	5	0	1	0	0	2	1	0	0	0	0		Bacteria	Firmicutes	Clostridia	Clostridiales	Lachnospiraceae
346190	1	0	0	0	0	0	0	0	0	0	0	0		Bacteria	Firmicutes	Clostridia	Clostridiales	[Mogibacteriaceae]
521515	0	0	0	0	0	0	0	0	0	0	0	0		Bacteria	Firmicutes	Clostridia	Clostridiales	Lachnospiraceae
199300	0	2	0	0	1	0	0	0	0	0	2	0		Bacteria	Firmicutes	Clostridia	Clostridiales	Lachnospiraceae	Coprococcus
193829	0	0	0	0	0	0	0	0	0	0	1	0		Bacteria	Verrucomicrobia	Verrucomicrobiae	Verrucomicrobiales	Verrucomicrobiaceae	Akkermansiamuciniphila
564211	0	0	0	0	0	0	0	0	0	0	0	0		Bacteria	Bacteroidetes	Bacteroidia	Bacteroidales	S24-7
826541	21	10	5	2	25	1	6	10	1	2	11	0	yes	Bacteria	Firmicutes	Clostridia	Clostridiales
199307	37	30	0	84	76	7	5	11	16	2	15	0	yes	Bacteria	Firmicutes	Clostridia	Clostridiales	Ruminococcaceae
355100	0	0	0	0	2	0	0	0	0	0	0	0		Bacteria	Firmicutes	Clostridia	Clostridiales
274901	8	2	0	2	2	1	0	1	0	0	0	1	yes	Bacteria	Firmicutes	Clostridia	Clostridiales	Ruminococcaceae	Ruminococcus
1076969	0	0	0	0	0	0	0	1	0	0	0	0		Bacteria	Firmicutes	Bacilli	Lactobacillales	Streptococcaceae	Streptococcus
558280	0	0	1	12	0	2	0	0	4	2	0	0		Bacteria	Bacteroidetes	Bacteroidia	Bacteroidales	Prevotellaceae	Prevotella
694337	1	1	0	0	4	0	0	0	0	0	1	0		Bacteria	Firmicutes	Clostridia	Clostridiales	Ruminococcaceae
318732	2	0	27	0	0	0	1	1	0	0	0	0		Bacteria	Firmicutes	Clostridia	Clostridiales
3150242	0	0	0	0	0	0	0	0	0	0	0	0		Bacteria	Firmicutes	Clostridia	Clostridiales	Lachnospiraceae
321107	1	0	1	0	3	0	0	0	0	0	1	0		Bacteria	Firmicutes	Clostridia	Clostridiales	Lachnospiraceae
4153045	0	0	0	0	0	0	0	0	0	0	0	0		Bacteria	Firmicutes	Clostridia	Clostridiales
269814	36	18	22	11	33	12	5	1	2	1	8	1	yes	Bacteria	Firmicutes	Clostridia	Clostridiales	Ruminococcaceae	Oscillospira
269815	3	1	0	0	14	0	0	1	1	0	3	0		Bacteria	Firmicutes	Clostridia	Clostridiales
157382	0	0	0	0	0	0	0	1	0	0	0	0		Bacteria	Firmicutes	Clostridia	Clostridiales	Ruminococcaceae
208434	1	1	5	13	203	14	0	1	14	7	380	3	yes	Bacteria	Bacteroidetes	Bacteroidia	Bacteroidales	S24-7
363389	0	0	0	0	0	0	0	0	0	0	0	0		Bacteria	Firmicutes	Clostridia	Clostridiales	Clostridiaceae	Clostridium
364175	0	0	0	0	0	0	0	0	0	0	0	0		Bacteria	Firmicutes	Clostridia	Clostridiales	Lachnospiraceae	Dorea
1656240	0	0	0	0	0	0	0	0	1	0	0	0		Bacteria	Firmicutes	Clostridia	Clostridiales
538707	0	0	0	0	0	0	0	0	0	0	1	0		Bacteria	Proteobacteria	Betaproteobacteria	Neisseriales	Neisseriaceae
573916	0	0	1	0	5	0	0	1	0	0	0	0		Bacteria	Firmicutes	Clostridia	Clostridiales
344798	1	0	0	0	2	0	1	0	0	0	0	1		Bacteria	Firmicutes	Clostridia	Clostridiales	Clostridiaceae
190155	0	0	0	0	1	0	0	0	0	0	0	0		Bacteria	Firmicutes	Clostridia	Clostridiales	Ruminococcaceae
4424111	0	0	0	0	0	0	0	0	0	0	0	0		Bacteria	Firmicutes	Clostridia	Clostridiales	Lachnospiraceae	Dorea
4370328	0	0	0	0	0	0	0	0	1	0	0	0		Bacteria	Bacteroidetes	Bacteroidia	Bacteroidales	Bacteroidaceae	Bacteroidesfragilis
175264	0	0	0	0	1	0	0	0	0	0	0	0		Bacteria	Firmicutes	Clostridia	Clostridiales	Lachnospiraceae	[Ruminococcus]
1110187	4	6	1	4	11	7	6	7	5	1	10	1	yes	Bacteria	Bacteroidetes	Bacteroidia	Bacteroidales	S24-7
1035283	0	0	1	2	0	0	0	0	1	2	1	3	yes	Bacteria	Bacteroidetes	Bacteroidia	Bacteroidales
172948	1	0	0	0	0	0	0	0	0	0	0	0		Bacteria	Firmicutes	Clostridia	Clostridiales	Ruminococcaceae
517558	0	0	0	0	0	1	0	0	0	0	0	0		Bacteria	Bacteroidetes	Bacteroidia	Bacteroidales	Prevotellaceae	Prevotellacopri
264193	12	15	0	0	19	0	4	0	0	0	0	0		Bacteria	Firmicutes	Clostridia	Clostridiales
185483	0	1	0	2	3	1	1	0	0	0	2	0	yes	Bacteria	Firmicutes	Clostridia	Clostridiales
347572	0	0	2	1	2	0	0	0	0	0	1	0		Bacteria	Firmicutes	Clostridia	Clostridiales	Clostridiaceae
183576	0	0	0	0	0	0	0	0	0	0	0	0		Bacteria	Firmicutes	Clostridia	Clostridiales	Lachnospiraceae
188969	3	1	0	4	4	1	5	0	2	2	0	0	yes	Bacteria	Bacteroidetes	Bacteroidia	Bacteroidales	S24-7
351663	0	1	1	0	0	0	0	0	0	0	0	0		Bacteria	Firmicutes	Clostridia	Clostridiales	Ruminococcaceae	Ruminococcus
142774	0	0	0	1	0	0	0	0	0	0	0	0		Bacteria	Bacteroidetes	Bacteroidia	Bacteroidales	Porphyromonadaceae	Tannerella
3584772	0	0	0	0	0	0	0	0	0	0	1	0		Bacteria	Tenericutes	Mollicutes	RF39
336174	63	44	3	0	1	0	23	2	0	0	0	0	yes	Bacteria	Firmicutes	Clostridia	Clostridiales	Lachnospiraceae
562683	0	0	0	0	0	0	0	0	0	0	1	0		Bacteria	Bacteroidetes	Bacteroidia	Bacteroidales	Prevotellaceae	Prevotella
562681	0	0	2	0	6	0	0	2	0	0	1	0		Bacteria	Firmicutes	Clostridia	Clostridiales	Ruminococcaceae
1042479	0	0	0	0	1	1	0	0	0	2	0	0		Bacteria	Bacteroidetes	Bacteroidia	Bacteroidales	Prevotellaceae	Prevotellamelaninogenica
258946	2	1	0	1	0	0	0	0	0	1	2	0		Bacteria	Firmicutes	Clostridia	Clostridiales	Ruminococcaceae	Oscillospira
562684	3	1	1	0	0	0	0	1	0	0	0	0		Bacteria	WS3	PRR-12	Sediment-1
325443	0	0	0	0	0	0	0	0	0	0	0	0		Bacteria	Firmicutes	Clostridia	Clostridiales	Clostridiaceae	Clostridium
207288	15	13	2	2	2	2	25	21	11	1	7	1	yes	Bacteria	Bacteroidetes	Bacteroidia	Bacteroidales	S24-7
272758	0	1	2	0	6	0	0	0	0	0	0	0		Bacteria	Firmicutes	Clostridia	Clostridiales
146564	0	0	0	0	0	0	0	0	0	0	0	0		Bacteria	Firmicutes	Clostridia	Clostridiales
324888	0	0	2	0	0	0	0	0	0	0	0	0		Bacteria	Firmicutes	Bacilli	Lactobacillales	Lactobacillaceae	Lactobacillus
272757	2	1	0	0	8	0	0	1	0	0	0	0		Bacteria	Firmicutes	Clostridia	Clostridiales
530629	0	0	0	0	2	0	0	0	0	0	0	0		Bacteria	Firmicutes	Clostridia	Clostridiales	Lachnospiraceae
207284	3	3	3	4	2	7	6	6	3	5	3	2	yes	Bacteria	Bacteroidetes	Bacteroidia	Bacteroidales	S24-7
290485	0	0	0	0	2	0	0	0	0	0	0	0		Bacteria	Firmicutes	Clostridia	Clostridiales
540079	0	2	0	3	3	0	0	0	0	0	0	1		Bacteria	Firmicutes	Clostridia	Clostridiales
175087	1	0	0	0	1	0	0	0	0	0	0	0		Bacteria	Firmicutes	Clostridia	Clostridiales	Ruminococcaceae
175080	14	10	118	243	24	181	26	18	265	80	18	93	yes	Bacteria	Bacteroidetes	Bacteroidia	Bacteroidales	S24-7
1110454	0	0	0	0	0	0	0	0	0	0	0	0		Bacteria	Proteobacteria	Gammaproteobacteria	HOC36
771083	0	0	0	0	0	0	0	0	0	0	0	0		Bacteria	Firmicutes	Clostridia	Clostridiales	Ruminococcaceae	Ruminococcus
244484	0	0	1	0	1	0	0	0	0	0	0	0		Bacteria	Firmicutes	Clostridia	Clostridiales	Ruminococcaceae
548689	1	0	0	0	0	0	0	0	0	0	0	0		Bacteria	Firmicutes	Clostridia	Clostridiales	Ruminococcaceae	Ethanoligenens
331088	1	0	1	0	2	0	0	0	0	1	0	0		Bacteria	Firmicutes	Clostridia	Clostridiales
305012	25	13	0	0	17	1	3	3	0	2	11	0	yes	Bacteria	Firmicutes	Clostridia	Clostridiales
548686	19	19	3	15	10	3	16	2	1	1	5	0	yes	Bacteria	Firmicutes	Clostridia	Clostridiales	Ruminococcaceae	Oscillospira
248902	0	0	0	0	1	0	0	0	0	0	0	0		Bacteria	Firmicutes	Bacilli	Turicibacterales	Turicibacteraceae	Turicibacter
1144171	0	0	0	0	0	0	0	0	0	0	0	0		Bacteria	Bacteroidetes	Bacteroidia	Bacteroidales
340923	1	1	0	0	0	0	1	0	0	0	0	0		Bacteria	Firmicutes	Clostridia	Clostridiales	Ruminococcaceae	Ruminococcus
242143	0	1	0	0	1	0	0	0	0	0	0	0		Bacteria	Bacteroidetes	Bacteroidia	Bacteroidales	GZKB119
94077	0	0	0	0	0	0	0	0	0	0	0	0		Bacteria	Firmicutes	Clostridia	Clostridiales	Ruminococcaceae
462727	166	95	0	61	826	0	32	79	0	0	727	0	yes	Bacteria	Firmicutes	Clostridia	Clostridiales	Ruminococcaceae
306315	5	3	0	0	4	2	1	2	1	0	1	0	yes	Bacteria	Firmicutes	Clostridia	Clostridiales	Ruminococcaceae	Oscillospira
179853	0	0	0	0	2	0	0	0	0	0	0	0		Bacteria	Firmicutes	Clostridia	Clostridiales
205934	0	0	0	1	0	0	0	0	0	0	0	0		Bacteria	Firmicutes	Clostridia	Clostridiales	Ruminococcaceae
351135	0	0	0	0	0	0	0	0	0	0	0	0		Bacteria	Firmicutes	Clostridia	Clostridiales	[Mogibacteriaceae]
272576	24	23	7	5	51	5	8	4	1	5	14	3	yes	Bacteria	Firmicutes	Clostridia	Clostridiales	Ruminococcaceae	Oscillospira
183089	0	1	0	0	0	0	1	0	0	0	0	0		Bacteria	Firmicutes	Clostridia	Clostridiales	Clostridiaceae
318949	0	0	0	0	0	0	0	0	0	0	0	0		Bacteria	Firmicutes	Clostridia	Clostridiales	Lachnospiraceae
318948	0	0	0	0	0	0	1	0	0	0	0	0		Bacteria	Firmicutes	Clostridia	Clostridiales	Lachnospiraceae
4387838	0	0	0	0	0	0	0	0	0	0	0	0		Bacteria	Firmicutes	Clostridia	Clostridiales	Peptostreptococcaceae
193171	0	1	0	0	1	0	0	0	1	0	0	0		Bacteria	Firmicutes	Clostridia	Clostridiales	Ruminococcaceae
290736	0	0	0	0	0	0	0	0	0	0	0	0		Bacteria	Firmicutes	Clostridia	Clostridiales
4421273	0	0	0	0	0	0	0	0	0	0	0	0		Bacteria	Firmicutes	Clostridia	Clostridiales	Ruminococcaceae	Oscillospira
4447932	2	3	0	0	0	0	3	2	0	0	0	0		Bacteria	Firmicutes	Clostridia	Clostridiales	Lachnospiraceae
702443	0	0	0	0	0	0	0	0	0	0	0	0		Bacteria	Proteobacteria	Gammaproteobacteria	Enterobacteriales	Enterobacteriaceae
189854	1	0	0	0	1	0	0	0	0	0	0	0		Bacteria	Firmicutes	Clostridia	Clostridiales
191476	0	0	0	0	1	0	0	0	0	0	1	0		Bacteria	Firmicutes	Clostridia	Clostridiales	Lachnospiraceae	[Ruminococcus]gnavus
1044611	2	1	5	0	14	0	0	0	0	0	1	0	yes	Bacteria	Firmicutes	Clostridia	Clostridiales	Peptostreptococcaceae
178106	0	1	1	0	1	0	0	0	0	0	0	0		Bacteria	Firmicutes	Clostridia	Clostridiales	Lachnospiraceae
525517	0	0	0	1	0	0	0	0	2	2	0	0		Bacteria	Bacteroidetes	Bacteroidia	Bacteroidales	Porphyromonadaceae	Paludibacter
263171	0	1	3	0	6	0	1	0	0	0	0	0		Bacteria	Firmicutes	Clostridia	Clostridiales
811387	0	0	0	0	0	0	0	0	1	0	0	0		Bacteria	Bacteroidetes	Bacteroidia	Bacteroidales
511751	0	0	0	2	0	0	1	0	0	2	0	0		Bacteria	Bacteroidetes	Bacteroidia	Bacteroidales	Bacteroidaceae	5-7N15
296082	0	0	0	2	0	0	0	0	1	0	0	0		Bacteria	Bacteroidetes	Bacteroidia	Bacteroidales	Prevotellaceae	Prevotella
4324415	0	0	3	7	0	1	0	0	1	1	1	3	yes	Bacteria	Bacteroidetes	Bacteroidia	Bacteroidales	[Odoribacteraceae]	Odoribacter
356644	0	0	2	0	5	0	0	0	0	0	0	0		Bacteria	Firmicutes	Clostridia	Clostridiales	Lachnospiraceae	Lachnospira
1137375	0	0	0	0	0	0	0	0	0	0	0	0		Bacteria	Firmicutes	Clostridia	Clostridiales	Clostridiaceae
745960	0	1	11	1	3	0	0	1	1	0	0	0	yes	Bacteria	Firmicutes	Clostridia	Clostridiales	Christensenellaceae
193219	0	0	0	0	0	0	0	0	0	0	0	0		Bacteria	Firmicutes	Clostridia	Clostridiales	Lachnospiraceae	Blautia
1142439	0	0	0	0	0	0	0	0	0	0	0	0		Bacteria	Firmicutes	Clostridia	Clostridiales	Lachnospiraceae
193210	0	0	0	0	0	0	0	0	0	0	0	0		Bacteria	Firmicutes	Clostridia	Clostridiales	Lachnospiraceae	Blautia
173306	0	0	0	0	2	0	0	0	0	0	0	0		Bacteria	Firmicutes	Clostridia	Clostridiales
326013	0	0	0	0	0	0	0	0	0	0	0	0		Bacteria	Firmicutes	Clostridia	Clostridiales
199245	0	0	0	0	0	0	0	0	0	0	0	0		Bacteria	Firmicutes	Clostridia	Clostridiales	Lachnospiraceae
537396	5	4	7	3	23	3	4	2	5	2	8	0	yes	Bacteria	Firmicutes	Clostridia	Clostridiales	Ruminococcaceae
827845	0	0	0	0	0	0	0	0	0	0	0	0		Bacteria	Acidobacteria	Acidobacteria-6	iii1-15
555114	0	0	0	0	0	0	0	1	0	0	0	0		Bacteria	Firmicutes	Clostridia	Clostridiales	Ruminococcaceae
273481	0	0	0	1	0	0	0	0	0	0	0	0		Bacteria	Bacteroidetes	Bacteroidia	Bacteroidales	Prevotellaceae	Prevotella
847934	0	1	0	0	0	0	0	0	0	0	0	0		Bacteria	Firmicutes	Clostridia	Clostridiales	Ruminococcaceae
305997	2	1	0	0	1	0	0	0	0	0	0	0		Bacteria	Firmicutes	Clostridia	Clostridiales	Lachnospiraceae	Blautia
174358	0	0	1	1	0	0	0	0	0	0	0	0		Bacteria	Firmicutes	Clostridia	Clostridiales
299428	0	0	0	0	0	0	0	0	0	0	0	0		Bacteria	Firmicutes	Clostridia	Clostridiales	Ruminococcaceae
338105	1	0	0	0	0	0	0	0	0	0	1	0		Bacteria	Firmicutes	Clostridia	Clostridiales	Christensenellaceae
145924	0	0	0	0	1	0	0	0	0	0	0	0		Bacteria	Firmicutes	Clostridia	Clostridiales	Ruminococcaceae	Oscillospira
590209	1	0	0	0	2	0	0	0	0	0	0	1		Bacteria	Firmicutes	Clostridia	Clostridiales
288682	0	1	0	0	1	0	0	0	0	0	0	0		Bacteria	Firmicutes	Clostridia	Clostridiales	Lachnospiraceae
110635	1	0	0	0	0	0	0	0	0	0	0	0		Bacteria	Firmicutes	Clostridia	Clostridiales	Lachnospiraceae
150382	0	0	0	0	0	0	0	0	0	0	0	0		Bacteria	Firmicutes	Clostridia	Clostridiales	[Mogibacteriaceae]
259720	1	0	0	0	1	0	0	0	0	0	0	0		Bacteria	Firmicutes	Clostridia	Clostridiales
366386	0	0	1	0	0	0	0	0	0	0	0	0		Bacteria	Firmicutes	Clostridia	Clostridiales	Veillonellaceae
189109	0	0	0	0	1	0	0	0	0	0	0	0		Bacteria	Firmicutes	Clostridia	Clostridiales
182668	0	0	0	0	0	0	0	0	0	0	1	0		Bacteria	Firmicutes	Clostridia	Clostridiales	Ruminococcaceae	Ruminococcus
131476	0	0	0	0	0	0	0	0	0	0	0	0		Bacteria	Proteobacteria	Deltaproteobacteria	Myxococcales
561656	0	0	0	1	0	1	0	0	1	0	0	0		Bacteria	Firmicutes	Clostridia	Clostridiales	Dehalobacteriaceae	Dehalobacterium
1122611	0	0	0	0	0	0	0	0	0	0	0	0		Bacteria	Firmicutes	Clostridia	Clostridiales	Lachnospiraceae
4345238	0	0	0	0	3	0	0	0	0	0	0	0		Bacteria	Cyanobacteria	Chloroplast	Streptophyta
192226	0	0	0	0	0	0	0	0	0	0	0	0		Bacteria	Firmicutes	Clostridia	Clostridiales	Lachnospiraceae	[Ruminococcus]
192225	0	0	0	0	0	0	0	0	0	0	0	0		Bacteria	Firmicutes	Clostridia	Clostridiales
192222	44	33	1	0	0	0	82	28	1	0	0	0		Bacteria	Bacteroidetes	Bacteroidia	Bacteroidales	Prevotellaceae
224436	0	0	0	0	0	0	0	0	0	0	1	0		Bacteria	Firmicutes	Clostridia	Clostridiales	Ruminococcaceae
179927	2	0	2	1	1	1	0	0	0	0	1	0	yes	Bacteria	Firmicutes	Clostridia	Clostridiales	Ruminococcaceae	Ruminococcus
277265	10	9	3	3	43	3	8	2	1	0	9	0	yes	Bacteria	Firmicutes	Clostridia	Clostridiales
368711	3	0	0	0	2	0	1	0	0	0	2	0		Bacteria	Firmicutes	Clostridia	Clostridiales	Christensenellaceae
180288	0	1	0	0	4	0	0	0	0	0	0	0		Bacteria	Firmicutes	Clostridia	Clostridiales
350741	0	0	3	0	1	2	0	0	0	1	2	0		Bacteria	Firmicutes	Clostridia	Clostridiales	Lachnospiraceae
342873	0	0	0	0	0	0	0	0	0	1	0	0		Bacteria	Bacteroidetes	Bacteroidia	Bacteroidales	Porphyromonadaceae	Parabacteroides
276509	994	1092	181	51	29	268	1907	1630	344	49	24	140	yes	Bacteria	Bacteroidetes	Bacteroidia	Bacteroidales	S24-7
205118	0	1	1	0	8	2	0	1	1	0	5	1	yes	Bacteria	Bacteroidetes	Bacteroidia	Bacteroidales	RF16
187251	0	0	0	0	0	0	0	0	1	0	0	0		Bacteria	Firmicutes	Clostridia	Clostridiales	Lachnospiraceae
354461	0	1	0	0	0	0	0	0	0	0	0	0		Bacteria	Firmicutes	Clostridia	Clostridiales	Ruminococcaceae
276052	35	195	7	0	309	12	46	3	5	1	200	1	yes	Bacteria	Firmicutes	Clostridia	Clostridiales
276050	33	3	1	8	6	1	28	18	0	12	10	0	yes	Bacteria	Firmicutes	Clostridia	Clostridiales
187256	0	0	0	0	0	0	0	0	0	0	0	0		Bacteria	Firmicutes	Clostridia	Clostridiales	Lachnospiraceae	Roseburia
348748	1	0	0	0	1	0	0	0	0	0	2	0		Bacteria	Firmicutes	Clostridia	Clostridiales	Lachnospiraceae
4446320	1	0	0	0	0	0	0	0	0	0	0	0		Bacteria	Firmicutes	Clostridia	Clostridiales	Clostridiaceae
358757	0	0	0	0	0	0	0	0	0	0	3	0		Bacteria	Verrucomicrobia	Verrucomicrobiae	Verrucomicrobiales	Verrucomicrobiaceae	Akkermansiamuciniphila
275139	0	0	1	0	7	0	0	0	0	0	1	0		Bacteria	Firmicutes	Clostridia	Clostridiales
423455	76	75	10	281	141	20	175	123	25	178	118	14	yes	Bacteria	Bacteroidetes	Bacteroidia	Bacteroidales	S24-7
150162	0	0	0	0	1	0	0	0	0	0	0	0		Bacteria	Firmicutes	Clostridia	Clostridiales	Lachnospiraceae
303900	2	0	1	3	10	0	0	0	2	2	10	0	yes	Bacteria	Firmicutes	Clostridia	Clostridiales	Ruminococcaceae
4450198	0	0	0	0	0	0	0	0	0	0	0	0		Bacteria	Bacteroidetes	Bacteroidia	Bacteroidales	Bacteroidaceae	Bacteroides
209446	3	3	3	5	54	6	5	1	13	3	70	11	yes	Bacteria	Bacteroidetes	Bacteroidia	Bacteroidales	S24-7
267505	0	0	0	0	1	0	0	0	0	0	0	0		Bacteria	Firmicutes	Clostridia	Clostridiales	Ruminococcaceae
669175	0	0	0	0	0	0	0	0	0	0	0	0		Bacteria	Proteobacteria	Gammaproteobacteria	Enterobacteriales	Enterobacteriaceae	Gluconacetobacter
548874	1	2	1	6	2	0	2	1	9	2	0	0	yes	Bacteria	Bacteroidetes	Bacteroidia	Bacteroidales
586745	0	0	0	1	0	0	0	0	0	0	0	0		Bacteria	Firmicutes	Clostridia	Clostridiales	Ruminococcaceae
551394	0	0	0	0	0	0	0	0	0	1	0	0		Bacteria	Bacteroidetes	Bacteroidia	Bacteroidales
4450194	0	0	0	0	0	0	0	0	0	0	0	1		Bacteria	Bacteroidetes	Bacteroidia	Bacteroidales	[Paraprevotellaceae]	[Prevotella]
334751	2	4	1	0	4	0	0	0	1	0	1	0	yes	Bacteria	Firmicutes	Clostridia	Clostridiales	Lachnospiraceae
834795	14	12	0	0	0	0	35	33	1	1	1	0	yes	Bacteria	Bacteroidetes	Bacteroidia	Bacteroidales	Porphyromonadaceae	Dysgonomonas
349153	1	4	1	0	3	0	0	0	0	0	0	0	yes	Bacteria	Firmicutes	Clostridia	Clostridiales
258232	0	0	0	0	2	0	1	0	0	0	0	0		Bacteria	Firmicutes	Clostridia	Clostridiales
327765	0	0	0	0	1	0	0	0	0	0	0	0		Bacteria	Firmicutes	Bacilli	Lactobacillales	Lactobacillaceae	Lactobacillus
307595	4	1	5	0	4	0	0	0	3	0	3	0	yes	Bacteria	Firmicutes	Clostridia	Clostridiales
515279	3	1	1	0	1	0	1	0	0	0	0	0	yes	Bacteria	Firmicutes	Clostridia	Clostridiales	Lachnospiraceae
74480	0	0	0	1	0	0	0	0	0	0	0	0		Bacteria	Firmicutes	Clostridia	Clostridiales	Clostridiaceae	Clostridium
4379957	0	0	0	0	0	0	0	0	0	0	0	0		Bacteria	Firmicutes	Clostridia	Clostridiales	Lachnospiraceae	Roseburia
830080	3	0	6	0	2	2	0	0	5	0	4	0	yes	Bacteria	Firmicutes	Erysipelotrichi	Erysipelotrichales	Erysipelotrichaceae
2398439	0	0	0	0	0	0	0	0	0	0	0	0		Bacteria	Firmicutes	Clostridia	Clostridiales
292255	0	2	0	1	1	0	0	0	0	0	0	0		Bacteria	Firmicutes	Clostridia	Clostridiales
761968	3	1	2	0	4	1	0	0	0	1	2	1	yes	Bacteria	Firmicutes	Clostridia	Clostridiales	Ruminococcaceae
2277614	0	1	0	0	0	0	0	0	0	0	0	0		Bacteria	Bacteroidetes	Bacteroidia	Bacteroidales	Bacteroidaceae	Bacteroides
730939	15	5	1	13	15	8	9	4	1	1	8	7	yes	Bacteria	Firmicutes	Clostridia	Clostridiales
172163	0	0	12	4	0	0	0	0	10	0	0	0		Bacteria	Firmicutes	Clostridia	Clostridiales
172161	1	0	0	0	1	0	0	0	0	0	0	0		Bacteria	Firmicutes	Clostridia	Clostridiales	Lachnospiraceae
2795122	0	0	0	0	0	0	0	0	0	0	0	0		Bacteria	Firmicutes	Clostridia	Clostridiales	Lachnospiraceae
275136	0	0	0	0	1	0	0	0	0	0	0	0		Bacteria	Firmicutes	Clostridia	Clostridiales
315462	1	0	1	0	2	0	0	0	0	0	0	0		Bacteria	Firmicutes	Clostridia	Clostridiales
215231	0	2	0	0	0	0	0	0	0	0	1	0		Bacteria	Firmicutes	Clostridia	Clostridiales	Ruminococcaceae
727450	0	0	0	0	1	0	0	0	0	0	0	0		Bacteria	Firmicutes	Clostridia	Clostridiales	Clostridiaceae	Clostridium
97151	1	3	7	10	2	9	4	2	13	12	1	10	yes	Bacteria	Bacteroidetes	Bacteroidia	Bacteroidales	S24-7
828435	0	0	0	0	1	0	0	0	2	0	0	0		Bacteria	Firmicutes	Erysipelotrichi	Erysipelotrichales	Erysipelotrichaceae
515183	0	0	0	0	0	0	0	0	0	0	0	0		Bacteria	Bacteroidetes	Bacteroidia	Bacteroidales
185712	0	0	0	0	0	0	1	0	0	0	0	0		Bacteria	Firmicutes	Clostridia	Clostridiales
404292	4	1	7	0	16	1	0	0	0	0	10	0	yes	Bacteria	Firmicutes	Clostridia	Clostridiales	Lachnospiraceae	Blautia
1885089	0	0	0	0	1	0	0	0	0	0	0	0		Bacteria	Firmicutes	Clostridia	Clostridiales	Ruminococcaceae
304480	0	0	0	0	2	0	0	0	0	0	0	0		Bacteria	Firmicutes	Clostridia	Clostridiales	Lachnospiraceae
830338	0	0	0	0	1	0	0	0	0	0	0	0		Bacteria	Acidobacteria	[Chloracidobacteria]	RB41
51109	0	0	0	0	0	0	0	0	0	0	0	0		Bacteria	Firmicutes	Clostridia	Clostridiales	Veillonellaceae	Selenomonas
194101	0	0	0	0	0	0	0	0	0	0	0	0		Bacteria	Firmicutes	Clostridia	Clostridiales	Ruminococcaceae	Ruminococcus
52106	0	0	0	0	0	0	0	0	0	0	0	0		Bacteria	Firmicutes	Clostridia	Clostridiales	Lachnospiraceae
4312068	0	0	0	0	0	0	0	0	0	0	0	0		Bacteria	Bacteroidetes	Bacteroidia	Bacteroidales	Prevotellaceae	Prevotella
1105860	0	0	0	0	1	0	0	0	0	0	0	0		Bacteria	Firmicutes	Erysipelotrichi	Erysipelotrichales	Erysipelotrichaceae	Allobaculum
289304	0	0	0	0	0	0	0	0	0	0	0	0		Bacteria	Firmicutes	Clostridia	Clostridiales	Lachnospiraceae
289306	0	2	0	0	0	2	1	0	1	1	0	0		Bacteria	Firmicutes	Clostridia	Clostridiales	Ruminococcaceae	Oscillospira
3438642	0	0	0	0	0	0	0	0	0	0	0	0		Bacteria	Firmicutes	Clostridia	Clostridiales	Lachnospiraceae	[Ruminococcus]
306885	0	0	0	0	0	0	0	0	1	0	0	0		Bacteria	Bacteroidetes	Bacteroidia	Bacteroidales
194104	0	0	0	0	0	0	0	0	0	0	0	0		Bacteria	Firmicutes	Clostridia	Clostridiales	Lachnospiraceae	Coprococcus
922397	0	0	0	0	0	0	0	0	0	0	0	0		Bacteria	Firmicutes	Clostridia	Clostridiales	Lachnospiraceae
185676	0	0	0	0	0	4	0	1	0	1	0	0		Bacteria	Bacteroidetes	Bacteroidia	Bacteroidales	S24-7
509709	1	3	4	2	2	0	0	0	0	0	1	0	yes	Bacteria	Firmicutes	Clostridia	Clostridiales	Lachnospiraceae
185670	0	0	0	0	0	0	1	0	0	0	0	1		Bacteria	Firmicutes	Clostridia	Clostridiales	Ruminococcaceae
300068	0	0	1	0	1	0	0	0	1	0	2	0		Bacteria	Firmicutes	Clostridia	Clostridiales	[Mogibacteriaceae]
316842	0	1	1	0	1	0	0	0	0	0	0	0		Bacteria	Firmicutes	Clostridia	Clostridiales	Lachnospiraceae
873645	0	0	0	0	0	0	0	1	0	0	0	0		Bacteria	Proteobacteria	Gammaproteobacteria	Chromatiales
316845	0	0	0	0	0	0	0	0	0	0	0	0		Bacteria	Firmicutes	Clostridia	Clostridiales	Ruminococcaceae
205250	1	0	0	0	0	0	0	0	0	0	0	0		Bacteria	Firmicutes	Clostridia	Clostridiales
351698	0	0	1	0	1	0	0	0	0	0	1	0		Bacteria	Firmicutes	Clostridia	Clostridiales
210542	0	0	1	0	0	0	0	0	0	0	0	0		Bacteria	Firmicutes	Clostridia	Clostridiales	Lachnospiraceae	Lachnospira
4362345	0	0	0	0	0	0	0	0	0	0	0	0		Bacteria	Firmicutes	Bacilli	Bacillales	Thermoactinomycetaceae
242561	0	0	0	1	0	0	0	0	0	0	0	0		Bacteria	Bacteroidetes	Bacteroidia	Bacteroidales
349656	1	0	0	1	1	0	1	2	0	0	0	0		Bacteria	Firmicutes	Clostridia	Clostridiales	Ruminococcaceae
78300	0	0	0	0	0	0	1	0	0	0	1	0		Bacteria	Bacteroidetes	Bacteroidia	Bacteroidales	Porphyromonadaceae	Candidatus Azobacteroides
805378	0	0	0	0	0	0	0	0	0	0	0	0		Bacteria	Acidobacteria	iii1-8	DS-18
208901	0	0	0	0	0	0	0	0	0	0	0	0		Bacteria	Firmicutes	Clostridia	Clostridiales	Lachnospiraceae	Coprococcus
4455677	0	0	0	0	0	0	0	0	0	0	1	0		Bacteria	Firmicutes	Clostridia	Clostridiales
260088	3	1	3	0	4	0	0	0	0	1	0	0	yes	Bacteria	Firmicutes	Clostridia	Clostridiales	Lachnospiraceae	[Ruminococcus]gnavus
325113	2	1	6	0	9	0	0	0	0	0	2	0	yes	Bacteria	Firmicutes	Clostridia	Clostridiales
290253	0	0	0	0	0	0	0	0	0	0	0	0		Bacteria	Firmicutes	Clostridia	Clostridiales	Ruminococcaceae	Oscillospira
191148	0	0	1	0	1	0	0	0	0	0	0	0		Bacteria	Firmicutes	Clostridia	Clostridiales	Ruminococcaceae
4338598	0	0	1	2	0	0	0	1	1	1	0	1	yes	Bacteria	Bacteroidetes	Bacteroidia	Bacteroidales	Bacteroidaceae	Bacteroides
269156	9	15	3	5	4	0	3	0	0	1	0	0	yes	Bacteria	Firmicutes	Clostridia	Clostridiales	Ruminococcaceae
210890	0	1	1	0	0	1	0	0	0	1	0	0		Bacteria	Firmicutes	Clostridia	Clostridiales	Ruminococcaceae
195307	0	0	0	0	0	0	0	0	0	0	1	0		Bacteria	Firmicutes	Clostridia	Clostridiales
210896	0	0	0	0	2	0	0	0	0	0	1	0		Bacteria	Firmicutes	Clostridia	Clostridiales	Veillonellaceae
327823	0	0	1	0	0	0	0	0	0	0	0	0		Bacteria	Firmicutes	Clostridia	Clostridiales	Ruminococcaceae
210895	1	0	1	1	1	1	0	1	0	0	0	1	yes	Bacteria	Firmicutes	Clostridia	Clostridiales
509640	0	0	0	0	0	0	1	0	0	0	0	0		Bacteria	Proteobacteria	Deltaproteobacteria	Desulfuromonadales	Geobacteraceae	Geobacter
110457	0	0	0	0	0	0	0	0	0	0	0	0		Bacteria	Firmicutes	Clostridia	Clostridiales	Lachnospiraceae
278901	1	2	0	33	31	5	37	17	0	0	14	3	yes	Bacteria	Firmicutes	Clostridia	Clostridiales	Ruminococcaceae
27657	0	0	0	0	0	0	0	0	0	0	0	0		Bacteria	Bacteroidetes	SM1A07
4395613	0	1	0	0	0	0	0	0	0	0	0	0		Bacteria	Firmicutes	Clostridia	Clostridiales	Lachnospiraceae
351960	0	2	4	0	5	0	0	0	1	1	4	0		Bacteria	Firmicutes	Clostridia	Clostridiales	Ruminococcaceae	Ruminococcus
351967	0	0	0	1	2	0	0	0	0	0	0	0		Bacteria	Firmicutes	Clostridia	Clostridiales	Ruminococcaceae
265106	0	0	0	0	0	0	1	0	0	0	0	1		Bacteria	Actinobacteria	Coriobacteriia	Coriobacteriales	Coriobacteriaceae	Adlercreutzia
176472	0	0	0	0	2	0	0	0	0	0	0	0		Bacteria	Firmicutes	Clostridia	Clostridiales
564537	1	0	0	3	1	1	0	1	0	0	0	0	yes	Bacteria	Bacteroidetes	Bacteroidia	Bacteroidales	S24-7
509423	0	0	4	8	2	4	0	0	3	2	0	2	yes	Bacteria	Bacteroidetes	Bacteroidia	Bacteroidales
290030	0	0	1	0	0	0	0	0	0	0	0	0		Bacteria	Firmicutes	Clostridia	Clostridiales	Lachnospiraceae
196645	7	10	15	9	9	6	17	18	37	3	10	11	yes	Bacteria	Bacteroidetes	Bacteroidia	Bacteroidales	S24-7
274597	0	0	1	0	2	0	0	0	0	0	0	0		Bacteria	Firmicutes	Clostridia	Clostridiales
940433	0	1	1	20	0	1	0	2	1	3	0	0	yes	Bacteria	Bacteroidetes	Bacteroidia	Bacteroidales	S24-7
179192	13	6	128	201	24	131	43	21	207	113	13	163	yes	Bacteria	Bacteroidetes	Bacteroidia	Bacteroidales	S24-7
179623	3	1	0	0	0	0	0	0	0	0	0	0		Bacteria	Firmicutes	Clostridia	Clostridiales	Lachnospiraceae	Blautia
517583	4	1	3	0	6	0	0	0	0	0	0	0	yes	Bacteria	Firmicutes	Clostridia	Clostridiales	Lachnospiraceae
539647	2	2	7	0	8	1	0	4	0	0	2	0	yes	Bacteria	Firmicutes	Bacilli	Lactobacillales	Lactobacillaceae	Lactobacillus
313601	0	0	0	0	0	0	0	0	0	0	0	0		Bacteria	Firmicutes	Clostridia	Clostridiales	Ruminococcaceae
216495	33	42	117	191	51	143	89	78	241	119	64	71	yes	Bacteria	Bacteroidetes	Bacteroidia	Bacteroidales	S24-7
388808	3	5	9	2	14	1	1	1	0	2	3	0	yes	Bacteria	Firmicutes	Clostridia	Clostridiales
4329450	0	0	2	0	2	0	0	0	0	0	0	0		Bacteria	Firmicutes	Clostridia	Clostridiales	Lachnospiraceae
737941	0	3	0	0	1	0	2	1	0	0	0	0		Bacteria	Bacteroidetes	Bacteroidia	Bacteroidales	SB-1
338926	18	4	12	1	11	0	0	1	0	0	0	0	yes	Bacteria	Firmicutes	Clostridia	Clostridiales	Lachnospiraceae	Dorea
571165	1	0	0	1	1	0	0	0	0	1	0	0		Bacteria	Firmicutes	Clostridia	Clostridiales	Ruminococcaceae
516987	6	2	7	6	18	0	3	3	4	1	16	1	yes	Bacteria	Firmicutes	Clostridia	Clostridiales	Ruminococcaceae	Ruminococcus
363264	0	0	0	0	0	0	0	0	0	0	0	0		Bacteria	Firmicutes	Clostridia	Clostridiales
2812241	0	0	0	0	0	0	0	0	0	0	0	0		Bacteria	Bacteroidetes	Bacteroidia	Bacteroidales	Porphyromonadaceae
363266	0	1	0	0	0	0	0	0	0	0	0	0		Bacteria	Firmicutes	Clostridia	Clostridiales
176212	0	0	0	0	0	0	0	0	0	0	1	0		Bacteria	Bacteroidetes	Bacteroidia	Bacteroidales	S24-7
583134	8	1	0	4	5	1	1	0	2	1	1	0	yes	Bacteria	Firmicutes	Clostridia	Clostridiales	Ruminococcaceae
179449	0	0	0	1	0	0	1	1	0	0	0	1		Bacteria	Firmicutes	Clostridia	Clostridiales
331476	0	0	0	0	0	0	0	0	0	0	0	0		Bacteria	Firmicutes	Clostridia	Clostridiales	Lachnospiraceae
347382	0	0	1	0	0	0	0	0	0	0	0	0		Bacteria	Firmicutes	Clostridia	Clostridiales	Lachnospiraceae
30622	1	0	0	0	1	0	1	0	0	0	0	0		Bacteria	Firmicutes	Clostridia	Clostridiales	Lachnospiraceae
365634	0	0	0	0	0	0	0	0	0	0	0	0		Bacteria	Firmicutes	Clostridia	Clostridiales	Lachnospiraceae	Roseburia
331478	0	0	1	0	0	0	0	0	0	0	0	0		Bacteria	Firmicutes	Clostridia	Clostridiales	Ruminococcaceae
543379	0	0	0	0	0	0	0	0	0	0	0	0		Bacteria	Bacteroidetes	Bacteroidia	Bacteroidales	Prevotellaceae	Prevotella
365145	3	0	1	4	9	0	3	3	1	0	5	0	yes	Bacteria	Firmicutes	Clostridia	Clostridiales	Ruminococcaceae
289875	0	0	1	0	0	0	1	0	0	0	0	0		Bacteria	Bacteroidetes	Bacteroidia	Bacteroidales	[Paraprevotellaceae]
176615	0	0	0	0	0	0	0	0	0	0	0	0		Bacteria	Firmicutes	Bacilli	Lactobacillales	Lactobacillaceae	Lactobacillus
180037	0	0	0	0	0	0	0	0	0	0	0	0		Bacteria	Firmicutes	Clostridia	Clostridiales
344726	10	4	0	1	2	0	3	0	0	1	0	0	yes	Bacteria	Firmicutes	Clostridia	Clostridiales	Lachnospiraceae
816492	0	0	0	0	1	0	0	0	1	1	0	1		Bacteria	Bacteroidetes	Bacteroidia	Bacteroidales	Prevotellaceae	Prevotella
335508	2	0	20	0	1	0	1	0	0	1	0	0		Bacteria	Firmicutes	Clostridia	Clostridiales	Lachnospiraceae
271418	1506	1638	47	118	13	48	2838	2375	79	27	15	35	yes	Bacteria	Bacteroidetes	Bacteroidia	Bacteroidales	S24-7
168698	0	0	0	0	0	0	0	0	0	0	0	0		Bacteria	Firmicutes	Clostridia	Clostridiales
322464	4	3	6	19	11	4	8	3	2	3	5	5	yes	Bacteria	Firmicutes	Clostridia	Clostridiales	Ruminococcaceae	Oscillospira
322466	3	5	2	0	9	0	2	0	0	0	2	0	yes	Bacteria	Firmicutes	Clostridia	Clostridiales
197663	1	0	0	0	0	0	0	0	0	0	0	0		Bacteria	Firmicutes	Clostridia	Clostridiales
114539	0	0	0	3	0	0	1	0	0	0	0	0		Bacteria	Bacteroidetes	Bacteroidia	Bacteroidales	Porphyromonadaceae	Candidatus Azobacteroides
531722	0	0	0	0	0	0	0	2	0	0	0	0		Bacteria	Bacteroidetes	Bacteroidia	Bacteroidales	Bacteroidaceae	Bacteroides
333768	35	12	7	31	22	6	21	23	3	8	10	3	yes	Bacteria	Firmicutes	Clostridia	Clostridiales	Ruminococcaceae	Oscillospira
201772	0	0	0	0	0	0	0	0	0	0	0	0		Bacteria	Firmicutes	Clostridia	Clostridiales
808202	0	0	0	0	0	0	0	0	0	0	0	0		Bacteria	Firmicutes	Bacilli	Lactobacillales	Aerococcaceae	Aerococcus
158967	0	0	0	0	0	0	0	0	0	1	0	0		Bacteria	Bacteroidetes	Bacteroidia	Bacteroidales	Bacteroidaceae	Bacteroides
157246	0	0	0	0	0	0	0	1	0	0	0	0		Bacteria	Firmicutes	Clostridia	Clostridiales
566730	0	0	0	1	0	0	0	0	0	0	0	0		Bacteria	Firmicutes	Clostridia	Clostridiales	[Mogibacteriaceae]
353195	1	0	5	0	11	0	1	1	0	0	2	0		Bacteria	Firmicutes	Clostridia	Clostridiales
197587	0	0	0	0	0	0	0	0	0	0	0	0		Bacteria	Firmicutes	Clostridia	Clostridiales	Ruminococcaceae	Ruminococcus
243956	0	0	0	0	0	0	0	0	0	0	0	0		Bacteria	Bacteroidetes	Bacteroidia	Bacteroidales	Prevotellaceae	Prevotella
502919	0	0	0	0	0	0	0	0	0	0	0	0		Bacteria	Firmicutes	Clostridia	Clostridiales	Veillonellaceae	Selenomonas
184296	0	1	0	0	0	0	0	0	0	0	0	0		Bacteria	Firmicutes	Clostridia	Clostridiales	Lachnospiraceae
273364	0	0	0	1	5	0	0	0	0	0	0	0		Bacteria	Firmicutes	Clostridia	Clostridiales
565774	0	1	0	0	0	0	3	1	0	0	0	0		Bacteria	Bacteroidetes	Bacteroidia	Bacteroidales	Porphyromonadaceae	Paludibacter
353748	1	0	0	0	0	0	0	0	0	0	0	0		Bacteria	Firmicutes	Clostridia	Clostridiales
302333	1	0	0	0	0	0	0	0	0	0	1	0		Bacteria	Firmicutes	Clostridia	Clostridiales	Ruminococcaceae
528581	0	0	1	0	1	0	0	0	0	0	0	0		Bacteria	Firmicutes	Clostridia	Clostridiales	Lachnospiraceae
360315	0	0	0	0	0	0	0	0	0	0	1	0		Bacteria	Firmicutes	Clostridia	Clostridiales
192945	0	2	1	1	0	0	0	0	0	0	0	0		Bacteria	Firmicutes	Clostridia	Clostridiales	Ruminococcaceae
291348	2	2	1	3	3	0	1	1	0	0	1	0	yes	Bacteria	Firmicutes	Clostridia	Clostridiales	Ruminococcaceae	Oscillospira
192941	0	0	2	0	0	0	0	0	1	0	0	0		Bacteria	Firmicutes	Clostridia	Clostridiales
302338	0	0	0	0	1	0	0	0	0	0	0	0		Bacteria	Firmicutes	Clostridia	Clostridiales	Lachnospiraceae
416287	14	11	5	2	61	1	2	0	0	0	0	0	yes	Bacteria	Firmicutes	Clostridia	Clostridiales
416286	26	9	10	5	23	1	5	3	3	1	4	2	yes	Bacteria	Firmicutes	Clostridia	Clostridiales	Lachnospiraceae	[Ruminococcus]gnavus
2148365	0	0	1	0	0	0	0	0	0	0	0	0		Bacteria	Firmicutes	Clostridia	Clostridiales	Lachnospiraceae
607877	0	0	1	0	1	0	1	0	0	0	0	0		Bacteria	Firmicutes	Clostridia	Clostridiales	Lachnospiraceae	Shuttleworthia
526982	0	0	0	0	0	0	0	0	0	0	0	0		Bacteria	Firmicutes	Clostridia	Clostridiales	Lachnospiraceae	Dorea
553255	0	3	1	6	0	0	1	2	0	6	1	1	yes	Bacteria	Bacteroidetes	Bacteroidia	Bacteroidales	[Paraprevotellaceae]	YRC22
161001	0	1	0	0	0	0	1	0	0	0	0	0		Bacteria	Firmicutes	Erysipelotrichi	Erysipelotrichales	Erysipelotrichaceae	[Eubacterium]dolichum
268462	1	1	0	0	1	0	0	0	0	0	0	0		Bacteria	Firmicutes	Clostridia	Clostridiales	Lachnospiraceae
264760	0	0	0	0	0	0	0	0	0	0	0	0		Bacteria	Firmicutes	Clostridia	Clostridiales
264764	2	0	0	0	3	0	0	0	0	1	1	0		Bacteria	Firmicutes	Clostridia	Clostridiales	Ruminococcaceae	Oscillospira
554912	0	0	1	4	3	0	2	2	0	0	2	0		Bacteria	Firmicutes	Clostridia	Clostridiales	Ruminococcaceae	Oscillospira
529368	0	0	1	0	0	0	0	0	0	0	0	0		Bacteria	Firmicutes	Clostridia	Clostridiales	Lachnospiraceae
296960	0	0	0	0	0	0	0	0	0	0	0	0		Bacteria	Firmicutes	Clostridia	Clostridiales	Lachnospiraceae	Coprococcus
411254	8	12	0	0	13	0	3	0	0	0	4	0		Bacteria	Firmicutes	Clostridia	Clostridiales	Lachnospiraceae
296962	0	0	1	0	0	0	0	0	0	0	0	0		Bacteria	Firmicutes	Clostridia	Clostridiales	Ruminococcaceae
350189	0	0	1	1	6	0	0	0	1	0	0	1		Bacteria	Firmicutes	Clostridia	Clostridiales	Ruminococcaceae
350188	6	37	116	1	388	0	16	3	10	0	0	0	yes	Bacteria	Firmicutes	Clostridia	Clostridiales
110791	0	2	0	0	0	0	0	0	0	0	0	0		Bacteria	Firmicutes	Clostridia	Clostridiales	Ruminococcaceae
1130562	0	0	0	0	1	0	0	0	0	0	0	0		Bacteria	Firmicutes	Clostridia	Clostridiales	Lachnospiraceae	Coprococcus
188192	0	0	1	1	0	0	0	0	0	0	1	0		Bacteria	Firmicutes	Clostridia	Clostridiales	Ruminococcaceae
197274	1	0	0	0	1	0	1	0	0	0	0	0		Bacteria	Firmicutes	Clostridia	Clostridiales
197279	2	0	0	3	6	0	0	1	0	0	0	0		Bacteria	Bacteroidetes	Bacteroidia	Bacteroidales	S24-7
4432520	0	0	0	0	5	0	0	0	0	0	0	0		Bacteria	Firmicutes	Clostridia	Clostridiales	Clostridiaceae	Clostridium
652272	0	1	0	0	0	0	0	0	0	0	0	0		Bacteria	Firmicutes	Clostridia	Clostridiales	Lachnospiraceae
2183213	0	0	0	0	0	0	0	0	0	0	0	0		Bacteria	Firmicutes	Clostridia	Clostridiales	Lachnospiraceae
345899	0	2	0	0	0	0	0	0	0	0	0	0		Bacteria	Bacteroidetes	Bacteroidia	Bacteroidales	Prevotellaceae	Prevotellacopri
272149	2	2	0	0	3	0	0	0	0	1	2	0		Bacteria	Firmicutes	Clostridia	Clostridiales	Lachnospiraceae
300665	4	2	11	8	2	10	7	3	20	3	3	3	yes	Bacteria	Bacteroidetes	Bacteroidia	Bacteroidales	S24-7
300662	1	0	0	0	0	0	0	0	0	0	0	0		Bacteria	Firmicutes	Clostridia	Clostridiales	Clostridiaceae	Sarcina
585652	5	0	0	3	0	0	1	0	0	0	0	0		Bacteria	Firmicutes	Clostridia	Clostridiales	Ruminococcaceae
183147	0	0	0	0	0	0	0	0	0	0	0	0		Bacteria	Firmicutes	Clostridia	Clostridiales	Lachnospiraceae
339336	2	0	0	0	7	0	0	0	0	0	0	0		Bacteria	Firmicutes	Clostridia	Clostridiales
332411	0	0	1	0	0	0	0	0	0	0	0	0		Bacteria	Firmicutes	Clostridia	Clostridiales	Lachnospiraceae	Coprococcus
297385	3	0	0	0	1	0	0	0	0	0	0	0		Bacteria	Firmicutes	Clostridia	Clostridiales	Ruminococcaceae	Oscillospira
540532	1	1	1	0	0	0	0	0	0	0	0	0		Bacteria	Firmicutes	Clostridia	Clostridiales	Lachnospiraceae	Coprococcus
374557	0	0	6	2	11	2	0	1	0	0	4	0	yes	Bacteria	Firmicutes	Clostridia	Clostridiales
4306060	0	0	0	0	1	0	0	0	0	0	0	0		Bacteria	Firmicutes	Clostridia	Clostridiales	Peptococcaceae
333837	5	4	2	1	11	0	3	0	4	0	2	0	yes	Bacteria	Firmicutes	Clostridia	Clostridiales
529180	18	9	6	1	36	0	2	1	1	1	7	0	yes	Bacteria	Firmicutes	Clostridia	Clostridiales	Lachnospiraceae	Coprococcus
190485	1	0	2	0	1	0	0	0	0	0	0	0		Bacteria	Firmicutes	Clostridia	Clostridiales	Lachnospiraceae
4432234	77	69	0	5	0	0	11	32	0	0	0	0		Bacteria	Firmicutes	Clostridia	Clostridiales	Ruminococcaceae
4307330	0	0	0	0	0	0	0	0	0	0	0	0		Bacteria	Firmicutes	Clostridia	Clostridiales	Ruminococcaceae
298536	0	0	0	0	3	0	0	1	0	0	0	0		Bacteria	Firmicutes	Clostridia	Clostridiales	Lachnospiraceae
547817	0	0	0	0	0	0	0	0	0	0	0	0		Bacteria	Bacteroidetes	Bacteroidia	Bacteroidales	Prevotellaceae	Prevotella
289493	0	0	0	0	0	0	0	0	0	0	0	0		Bacteria	Firmicutes	Clostridia	Clostridiales	Lachnospiraceae
503394	0	1	0	0	0	0	0	0	0	0	0	0		Bacteria	Firmicutes	Clostridia	Clostridiales	[Tissierellaceae]	Anaerococcus
369637	0	0	0	0	0	0	0	0	0	0	0	0		Bacteria	Firmicutes	Clostridia	Clostridiales	Ruminococcaceae
1807288	0	0	0	2	0	0	0	1	1	0	0	0		Bacteria	Bacteroidetes	Bacteroidia	Bacteroidales	Porphyromonadaceae	Candidatus Azobacteroides
274844	0	0	3	0	0	0	0	0	2	0	0	0		Bacteria	Firmicutes	Clostridia	Clostridiales
296340	106	75	136	132	65	106	179	192	341	64	74	92	yes	Bacteria	Bacteroidetes	Bacteroidia	Bacteroidales	S24-7
311031	0	0	0	0	3	0	0	0	0	0	0	0		Bacteria	Firmicutes	Clostridia	Clostridiales
181368	0	0	0	0	0	0	0	0	0	0	0	0		Bacteria	Firmicutes	Clostridia	Clostridiales	Lachnospiraceae
764292	0	0	0	0	1	0	0	0	0	0	0	0		Bacteria	Firmicutes	Clostridia	Clostridiales	Lachnospiraceae	Coprococcus
189703	1	3	1	0	1	0	1	0	0	0	1	0	yes	Bacteria	Firmicutes	Clostridia	Clostridiales
4296606	0	0	1	0	0	0	0	0	0	0	0	0		Bacteria	Firmicutes	Clostridia	Clostridiales
383971	1	4	6	0	31	0	3	0	0	0	8	0	yes	Bacteria	Firmicutes	Clostridia	Clostridiales	Lachnospiraceae	[Ruminococcus]gnavus
261908	1	3	18	0	0	0	0	0	0	0	0	0		Bacteria	Firmicutes	Clostridia	Clostridiales
194415	0	0	0	0	0	0	0	0	0	0	0	0		Bacteria	Firmicutes	Clostridia	Clostridiales	Lachnospiraceae
206817	15	0	0	2	174	0	14	2	0	3	162	0	yes	Bacteria	Bacteroidetes	Bacteroidia	Bacteroidales	S24-7
177484	0	0	0	0	1	0	1	0	0	0	0	0		Bacteria	Firmicutes	Clostridia	Clostridiales	Veillonellaceae
197897	0	0	0	0	0	0	0	0	0	0	0	0		Bacteria	Firmicutes	Clostridia	Clostridiales	Lachnospiraceae	Coprococcus
1632384	0	0	0	0	1	0	0	0	0	0	0	0		Bacteria	Tenericutes	Mollicutes	Acholeplasmatales	Acholeplasmataceae
582181	0	0	0	0	15	1	0	0	0	0	3	0		Bacteria	Tenericutes	Mollicutes	Anaeroplasmatales	Anaeroplasmataceae	Anaeroplasma
304568	0	0	0	0	3	0	0	0	0	0	0	0		Bacteria	Firmicutes	Clostridia	Clostridiales	Lachnospiraceae
276260	1	0	0	1	0	0	0	0	0	0	1	0		Bacteria	Firmicutes	Clostridia	Clostridiales	Lachnospiraceae	[Ruminococcus]gnavus
197890	0	0	0	0	0	0	1	0	0	0	0	0		Bacteria	Firmicutes	Clostridia	Clostridiales	Ruminococcaceae	Oscillospira
197891	2	0	1	1	0	4	1	1	9	2	0	10	yes	Bacteria	Bacteroidetes	Bacteroidia	Bacteroidales	S24-7
354254	0	0	0	0	2	0	0	0	0	0	1	0		Bacteria	Firmicutes	Clostridia	Clostridiales	Lachnospiraceae	Coprococcus
524038	1	1	1	0	1	0	0	0	0	0	0	0	yes	Bacteria	Firmicutes	Clostridia	Clostridiales	Lachnospiraceae	Coprococcus
1632389	0	0	0	0	0	0	0	0	0	0	0	0		Bacteria	Firmicutes	Clostridia	Clostridiales	Clostridiaceae	Clostridium
311156	0	0	0	4	0	0	0	0	1	1	0	0		Bacteria	Firmicutes	Clostridia	Clostridiales	Clostridiaceae	Sarcina
544896	0	1	2	0	11	0	0	1	0	0	0	0		Bacteria	Firmicutes	Clostridia	Clostridiales	Lachnospiraceae
328083	0	0	0	0	0	0	0	0	0	0	0	1		Bacteria	Firmicutes	Clostridia	Clostridiales	Clostridiaceae	Clostridium
187056	1	0	0	0	0	0	0	0	0	0	0	0		Bacteria	Firmicutes	Clostridia	Clostridiales	Ruminococcaceae	Ruminococcus
340125	2	0	1	0	2	0	0	0	0	0	0	0		Bacteria	Firmicutes	Clostridia	Clostridiales
582185	0	0	0	0	0	0	0	0	0	0	0	0		Bacteria	Proteobacteria	Alphaproteobacteria
314284	64	88	0	4	109	1	171	112	2	0	89	1	yes	Bacteria	Bacteroidetes	Bacteroidia	Bacteroidales	S24-7
335005	0	0	0	0	0	0	0	0	0	0	0	0		Bacteria	Firmicutes	Clostridia	Clostridiales
783016	0	0	0	0	0	0	0	0	0	0	0	0		Bacteria	Proteobacteria
348358	0	0	0	0	0	0	0	0	0	1	0	0		Bacteria	Firmicutes	Clostridia	Clostridiales	Ruminococcaceae
173543	0	0	0	0	0	0	0	0	0	0	0	0		Bacteria	Proteobacteria	Gammaproteobacteria	Alteromonadales	Shewanellaceae	Shewanella
328307	0	0	0	0	0	0	0	0	0	0	0	0		Bacteria	Nitrospirae	Nitrospira	Nitrospirales	0319-6A21
205134	10	0	3	10	99	11	6	2	15	1	92	3	yes	Bacteria	Bacteroidetes	Bacteroidia	Bacteroidales	S24-7
1075145	0	0	1	0	0	0	0	0	0	0	0	0		Bacteria	Firmicutes	Clostridia	Natranaerobiales	Anaerobrancaceae
186350	0	0	0	0	0	0	0	0	0	0	0	0		Bacteria	Firmicutes	Clostridia	Clostridiales	Ruminococcaceae	Ruminococcus
302388	0	0	0	0	1	0	0	0	0	0	1	0		Bacteria	Firmicutes	Clostridia	Clostridiales	Ruminococcaceae
177663	1	0	0	0	0	0	0	0	0	0	0	0		Bacteria	Firmicutes	Clostridia	Clostridiales	Ruminococcaceae
551093	0	0	0	1	0	0	0	0	0	2	0	0		Bacteria	Bacteroidetes	Bacteroidia	Bacteroidales
577674	1	0	0	0	3	0	0	0	0	0	0	0		Bacteria	Firmicutes	Clostridia	Clostridiales
325329	2	1	0	0	0	0	0	0	0	0	0	0		Bacteria	Firmicutes	Clostridia	Clostridiales	Lachnospiraceae
292062	0	0	0	0	0	0	0	0	0	0	1	0		Bacteria	Firmicutes	Clostridia	Clostridiales	Ruminococcaceae
191442	1	0	0	0	0	0	0	0	0	0	0	0		Bacteria	Firmicutes	Clostridia	Clostridiales	Ruminococcaceae
328536	0	0	1	0	0	0	0	1	0	0	0	0		Bacteria	Firmicutes	Clostridia	Clostridiales
515511	3	0	0	2	1	0	0	0	0	0	0	0		Bacteria	Firmicutes	Clostridia	Clostridiales	Clostridiaceae	Clostridium
191330	0	0	0	0	1	0	0	0	0	0	0	0		Bacteria	Firmicutes	Clostridia	Clostridiales	Lachnospiraceae
191445	5	1	0	4	6	0	4	0	0	2	1	0	yes	Bacteria	Firmicutes	Clostridia	Clostridiales	Ruminococcaceae	Oscillospira
563221	0	0	0	0	0	0	0	0	1	0	0	0		Bacteria	Bacteroidetes	Bacteroidia	Bacteroidales	Prevotellaceae	Prevotella
563228	0	0	0	1	1	0	0	0	1	0	2	0		Bacteria	Firmicutes	Clostridia	Clostridiales	Ruminococcaceae
836260	1	0	1	1	0	0	0	0	1	0	0	0		Bacteria	Bacteroidetes	Bacteroidia	Bacteroidales	Prevotellaceae	Prevotella
198814	1	0	2	1	0	0	1	0	0	0	1	0		Bacteria	Firmicutes	Clostridia	Clostridiales	Ruminococcaceae
586356	0	0	0	0	0	0	0	0	0	0	0	0		Bacteria	Firmicutes	Clostridia	Clostridiales	[Mogibacteriaceae]	Anaerovorax
583958	2	2	1	0	4	0	2	0	0	0	3	0	yes	Bacteria	Firmicutes	Clostridia	Clostridiales
105028	0	0	0	0	0	0	0	0	0	0	0	0		Bacteria	Firmicutes	Clostridia	Clostridiales	Lachnospiraceae
289597	0	0	0	0	0	0	0	0	0	0	0	0		Bacteria	Firmicutes	Clostridia	Clostridiales	Ruminococcaceae
532118	10	12	764	937	205	878	13	10	1845	257	189	661	yes	Bacteria	Bacteroidetes	Bacteroidia	Bacteroidales	S24-7
583953	1	0	4	0	3	0	1	0	0	0	1	0		Bacteria	Firmicutes	Clostridia	Clostridiales
295879	0	1	0	0	0	0	0	0	0	0	0	0		Bacteria	Firmicutes	Clostridia	Clostridiales	Ruminococcaceae	Oscillospira
341204	0	0	0	0	1	0	0	0	0	0	0	0		Bacteria	Firmicutes	Clostridia	Clostridiales	Lachnospiraceae	Coprococcus
827967	0	0	1	0	0	0	0	0	0	0	0	0		Bacteria	Bacteroidetes	Flavobacteriia	Flavobacteriales
701845	0	0	0	0	0	0	0	0	0	0	0	0		Bacteria	Firmicutes	Clostridia	Clostridiales	Christensenellaceae	Christensenella
4447268	0	0	0	1	0	0	0	0	0	0	0	0		Bacteria	Bacteroidetes	Cytophagia	Cytophagales	Flammeovirgaceae	Flexibacter
827968	0	0	0	0	0	0	0	0	0	0	0	0		Bacteria	Firmicutes	Clostridia	Clostridiales	[Acidaminobacteraceae]	Fusibacter
4342704	0	0	0	1	0	0	1	0	0	0	0	0		Bacteria	Bacteroidetes	Bacteroidia	Bacteroidales	Bacteroidaceae	Bacteroides
219309	0	0	0	0	0	0	0	0	0	0	0	0		Bacteria	Firmicutes	Clostridia	Clostridiales	Lachnospiraceae
297581	0	0	0	0	1	0	0	0	0	0	0	0		Bacteria	Bacteroidetes	Bacteroidia	Bacteroidales	[Odoribacteraceae]	Odoribacter
297580	1	1	7	0	3	0	1	0	0	0	0	0	yes	Bacteria	Firmicutes	Clostridia	Clostridiales
367176	4	5	5	18	9	1	8	11	3	2	5	0	yes	Bacteria	Firmicutes	Clostridia	Clostridiales	Ruminococcaceae	Oscillospira
212807	0	0	0	0	0	0	0	0	0	0	0	0		Bacteria	Firmicutes	Clostridia	Clostridiales	Ruminococcaceae
4172237	0	0	0	1	0	0	0	0	0	0	0	1		Bacteria	Bacteroidetes	Bacteroidia	Bacteroidales	Bacteroidaceae	Bacteroides
1107586	0	0	0	0	5	0	0	0	0	0	0	0		Bacteria	Firmicutes	Clostridia	Clostridiales	Lachnospiraceae	Coprococcus
703731	0	0	0	0	0	0	1	0	0	0	0	0		Bacteria	Firmicutes	Clostridia	Clostridiales	Lachnospiraceae
341657	0	0	0	0	0	0	0	0	0	0	0	0		Bacteria	Firmicutes	Clostridia	Clostridiales	Veillonellaceae	Anaerovibrio
346600	0	0	0	0	0	0	0	0	0	0	0	0		Bacteria	Firmicutes	Clostridia	Clostridiales	Ruminococcaceae
261277	1	0	0	0	0	0	0	0	0	0	0	0		Bacteria	Firmicutes	Clostridia	Clostridiales	Lachnospiraceae
346604	1	0	2	0	2	0	0	1	0	0	0	0		Bacteria	Firmicutes	Clostridia	Clostridiales
3153507	0	0	0	0	1	0	0	0	0	0	0	0		Bacteria	Firmicutes	Bacilli	Lactobacillales	Lactobacillaceae	Lactobacillus
1105981	167	180	3	15	163	0	63	24	0	45	55	0	yes	Bacteria	Firmicutes	Clostridia	Clostridiales	Lachnospiraceae
180610	0	0	0	0	0	0	0	0	0	0	0	0		Bacteria	Firmicutes	Clostridia	Clostridiales	Ruminococcaceae
316892	0	0	0	0	1	0	0	0	0	0	0	0		Bacteria	Firmicutes	Clostridia	Clostridiales	Ruminococcaceae
1105984	0	0	0	0	0	0	1	0	0	0	0	0		Bacteria	Bacteroidetes	Bacteroidia	Bacteroidales	Bacteroidaceae	Bacteroides
349401	1	1	0	0	4	0	0	0	0	0	0	0		Bacteria	Firmicutes	Clostridia	Clostridiales	Lachnospiraceae
302646	0	0	0	0	0	0	1	0	0	0	0	0		Bacteria	Bacteroidetes	Bacteroidia	Bacteroidales
199145	1	0	0	0	0	0	0	0	0	0	0	0		Bacteria	Firmicutes	Clostridia	Clostridiales	Ruminococcaceae	Faecalibacteriumprausnitzii
270730	2	0	0	0	2	0	0	0	0	0	0	0		Bacteria	Firmicutes	Clostridia	Clostridiales
270733	0	0	0	0	0	0	0	0	0	0	1	0		Bacteria	Firmicutes	Clostridia	Clostridiales	Ruminococcaceae	Ruminococcus
135947	0	0	0	0	0	0	0	0	0	0	0	0		Bacteria	Firmicutes	Clostridia	Clostridiales	Lachnospiraceae	Coprococcus
168068	0	1	0	0	0	0	0	0	0	0	0	0		Bacteria	Firmicutes	Clostridia	Clostridiales	Ruminococcaceae
4414476	0	0	0	0	0	0	0	0	0	0	0	0		Bacteria	Firmicutes	Clostridia	Clostridiales	Ruminococcaceae
188037	0	0	0	0	0	0	0	0	0	1	0	0		Bacteria	Firmicutes	Clostridia	Clostridiales	Lachnospiraceae	Blautia
157012	0	0	0	0	0	0	0	0	0	0	0	0		Bacteria	Firmicutes	Clostridia	Clostridiales
4469662	0	0	0	0	0	0	0	0	0	0	0	0		Bacteria	Firmicutes	Clostridia	Clostridiales	Lachnospiraceae
158771	2	1	1	0	1	0	0	1	0	0	1	0	yes	Bacteria	Firmicutes	Clostridia	Clostridiales
208571	0	0	2	0	20	0	0	0	0	0	0	0		Bacteria	Firmicutes	Clostridia	Clostridiales	Lachnospiraceae	Coprococcus
293918	4	2	3	0	7	0	0	0	0	0	0	0	yes	Bacteria	Firmicutes	Clostridia	Clostridiales	Lachnospiraceae
261664	7	8	0	1	23	0	1	0	0	0	0	0	yes	Bacteria	Firmicutes	Clostridia	Clostridiales
299356	0	0	2	0	1	0	0	0	0	0	2	0		Bacteria	Firmicutes	Clostridia	Clostridiales
190312	0	0	0	0	0	0	0	0	0	0	0	0		Bacteria	Firmicutes	Clostridia	Clostridiales	Ruminococcaceae
333590	0	0	0	0	0	0	0	0	0	0	0	0		Bacteria	Firmicutes	Clostridia	Clostridiales
556604	0	0	0	0	1	0	0	0	0	0	0	0		Bacteria	Firmicutes	Clostridia	Clostridiales	Lachnospiraceae	Butyrivibrio
182046	0	0	0	0	0	0	0	0	0	0	0	0		Bacteria	Firmicutes	Clostridia	Clostridiales	Lachnospiraceae	[Ruminococcus]
274297	1	0	0	0	1	0	0	0	0	1	0	0		Bacteria	Firmicutes	Clostridia	Clostridiales	Ruminococcaceae	Oscillospira
350404	11	11	3	16	13	5	4	5	0	3	4	1	yes	Bacteria	Firmicutes	Clostridia	Clostridiales	Ruminococcaceae	Oscillospira
300078	0	0	0	0	1	0	0	0	0	0	0	0		Bacteria	Firmicutes	Clostridia	Clostridiales	Ruminococcaceae
199368	0	0	0	1	0	0	0	0	0	0	1	0		Bacteria	Firmicutes	Clostridia	Clostridiales	Ruminococcaceae	Ruminococcus
821552	0	0	0	0	0	0	0	0	0	0	0	0		Bacteria	Firmicutes	Clostridia	Clostridiales
587336	0	0	0	0	4	0	0	0	0	0	0	0		Bacteria	Firmicutes	Clostridia	Clostridiales	Lachnospiraceae
162162	0	0	0	0	0	0	0	0	0	0	0	0		Bacteria	Firmicutes	Clostridia	Clostridiales	Lachnospiraceae	[Ruminococcus]
70137	0	0	0	0	1	0	0	0	0	0	1	2		Bacteria	Firmicutes	Clostridia	Clostridiales
1657487	0	1	0	0	1	0	0	0	0	0	0	0		Bacteria	Bacteroidetes	Bacteroidia	Bacteroidales
3897979	0	0	0	0	0	0	0	0	0	0	0	0		Bacteria	Firmicutes	Clostridia	Clostridiales	Peptococcaceae	DehalobacteSyntrophobotulus
4423027	0	0	0	0	0	0	0	0	0	0	0	0		Bacteria	Proteobacteria	Gammaproteobacteria	Enterobacteriales	Enterobacteriaceae
197782	4	1	0	7	0	1	1	0	1	0	0	0	yes	Bacteria	Firmicutes	Clostridia	Clostridiales	Ruminococcaceae
112931	1	0	0	0	0	0	0	1	0	0	0	0		Bacteria	Firmicutes	Clostridia	Clostridiales
322585	0	0	0	0	6	0	1	0	0	1	3	0		Bacteria	Firmicutes	Clostridia	Clostridiales	Lachnospiraceae
182830	1	0	1	0	0	0	0	0	1	0	1	0		Bacteria	Firmicutes	Clostridia	Clostridiales
528801	1	0	3	0	5	0	0	1	1	0	2	0		Bacteria	Firmicutes	Clostridia	Clostridiales	Lachnospiraceae
344844	3	0	0	0	0	0	0	0	0	0	0	0		Bacteria	Firmicutes	Clostridia	Clostridiales	Clostridiaceae
4445226	0	0	0	0	0	0	0	0	1	0	0	0		Bacteria	Bacteroidetes	Bacteroidia	Bacteroidales	[Barnesiellaceae]
606560	1	0	0	0	0	0	0	0	0	0	0	0		Bacteria	Bacteroidetes	Bacteroidia	Bacteroidales	[Paraprevotellaceae]	CF231
4466382	0	1	1	0	2	1	1	2	0	1	0	0	yes	Bacteria	Firmicutes	Clostridia	Clostridiales	Ruminococcaceae	Oscillospira
268612	3	3	0	0	4	0	0	1	0	0	0	0		Bacteria	Firmicutes	Clostridia	Clostridiales
294053	0	0	0	0	0	0	0	0	1	0	0	0		Bacteria	Bacteroidetes	Bacteroidia	Bacteroidales	Prevotellaceae	Prevotella
95570	0	0	0	0	0	0	0	0	0	0	0	0		Bacteria	Firmicutes	Clostridia	Clostridiales	Ruminococcaceae	Ruminococcus
309127	0	0	0	0	1	0	0	0	0	0	0	0		Bacteria	Firmicutes	Clostridia	Clostridiales	Clostridiaceae
586828	0	0	1	0	0	0	0	0	0	0	0	1		Bacteria	Firmicutes	Clostridia	Clostridiales
1105326	2	5	1	0	17	0	1	0	0	0	1	0	yes	Bacteria	Firmicutes	Clostridia	Clostridiales
187153	8	9	0	0	0	0	10	11	0	0	0	0		Bacteria	Bacteroidetes	Bacteroidia	Bacteroidales	S24-7
175241	1	0	0	0	0	0	0	0	0	0	0	0		Bacteria	Firmicutes	Clostridia	Clostridiales	Ruminococcaceae	Oscillospira
179297	0	1	0	0	0	0	0	0	0	0	0	0		Bacteria	Firmicutes	Clostridia	Clostridiales
999898	0	0	0	1	0	0	0	0	0	0	0	0		Bacteria	Firmicutes	Clostridia	Clostridiales	Ruminococcaceae
1105328	68	47	100	3	241	3	7	7	8	0	14	2	yes	Bacteria	Firmicutes	Clostridia	Clostridiales	Lachnospiraceae	Coprococcus
188940	0	2	31	26	7	62	2	3	110	6	7	24	yes	Bacteria	Bacteroidetes	Bacteroidia	Bacteroidales	S24-7
275746	4	1	0	0	1	0	0	0	0	0	1	0		Bacteria	Firmicutes	Clostridia	Clostridiales
264496	64	32	320	615	54	372	81	75	946	328	48	303	yes	Bacteria	Bacteroidetes	Bacteroidia	Bacteroidales	S24-7
113337	1	0	1	0	0	0	0	0	0	0	0	0		Bacteria	Firmicutes	Clostridia	Clostridiales	Lachnospiraceae
254651	1	0	0	0	0	0	0	0	0	0	0	0		Bacteria	Firmicutes	Clostridia	Clostridiales	Clostridiaceae	Clostridium
300870	0	0	0	0	1	0	2	1	0	0	0	0		Bacteria	Firmicutes	Clostridia	Clostridiales	Ruminococcaceae
364736	0	0	2	0	5	0	0	0	0	0	0	0		Bacteria	Firmicutes	Clostridia	Clostridiales
584463	3	3	3	1	4	0	0	1	0	0	0	0	yes	Bacteria	Firmicutes	Clostridia	Clostridiales	Lachnospiraceae	Lachnobacterium
142751	0	0	1	0	0	0	0	0	0	0	0	0		Bacteria	Firmicutes	Clostridia	Clostridiales	Lachnospiraceae
4380191	0	0	1	0	0	0	0	0	0	0	0	0		Bacteria	Firmicutes	Clostridia	Clostridiales	Lachnospiraceae	Roseburiafaecis
306091	2	2	0	1	0	0	0	0	0	0	0	0		Bacteria	Firmicutes	Clostridia	Clostridiales	Ruminococcaceae	Oscillospira
343020	1	0	0	0	0	0	0	0	0	0	0	0		Bacteria	Bacteroidetes	Bacteroidia	Bacteroidales
3887769	0	0	0	0	0	0	0	0	0	0	0	0		Bacteria	Bacteroidetes	Bacteroidia	Bacteroidales	Bacteroidaceae	Bacteroides
264978	0	0	0	0	4	0	0	0	0	0	0	0		Bacteria	Firmicutes	Clostridia	Clostridiales	Ruminococcaceae	Ruminococcus
264974	0	0	0	0	1	0	0	0	0	0	0	0		Bacteria	Firmicutes	Clostridia	Clostridiales
274438	39	48	10	10	16	4	25	7	2	6	11	2	yes	Bacteria	Firmicutes	Clostridia	Clostridiales
347735	1	2	1	0	11	0	1	1	0	0	2	0	yes	Bacteria	Firmicutes	Clostridia	Clostridiales	Clostridiaceae	02d06
216004	0	0	0	0	0	0	0	0	0	0	0	0		Bacteria	Firmicutes	Clostridia	Clostridiales	Ruminococcaceae	Ruminococcus
248923	0	1	1	0	0	0	0	0	0	0	0	0		Bacteria	Firmicutes	Clostridia	Clostridiales	Lachnospiraceae
347732	0	2	0	0	4	0	0	0	0	0	0	0		Bacteria	Firmicutes	Clostridia	Clostridiales	Lachnospiraceae	Butyrivibrio
295188	450	350	877	3039	28	1790	683	706	3496	1731	35	640	yes	Bacteria	Bacteroidetes	Bacteroidia	Bacteroidales	S24-7
186630	3	0	14	12	6	12	1	4	32	8	3	11	yes	Bacteria	Bacteroidetes	Bacteroidia	Bacteroidales	S24-7
519680	0	0	0	0	0	0	0	0	0	0	0	0		Bacteria	Firmicutes	Clostridia	Clostridiales	Lachnospiraceae
40768	0	0	0	0	0	0	0	0	0	0	0	0		Bacteria	Firmicutes	Clostridia	Clostridiales	Lachnospiraceae
278731	26	6	9	41	21	7	22	16	33	19	17	10	yes	Bacteria	Bacteroidetes	Bacteroidia	Bacteroidales	S24-7
233191	3	1	5	7	5	0	8	0	1	2	2	0	yes	Bacteria	Firmicutes	Clostridia	Clostridiales	Ruminococcaceae	Oscillospira
2182669	0	0	1	0	0	0	0	0	0	0	0	0		Bacteria	Firmicutes	Clostridia	Clostridiales
319038	0	0	0	0	4	0	1	0	0	1	0	0		Bacteria	Firmicutes	Clostridia	Clostridiales
511510	0	0	0	0	1	0	0	1	0	0	0	1		Bacteria	Firmicutes	Clostridia	Clostridiales
876705	444	464	795	1303	396	1049	883	581	2481	756	424	581	yes	Bacteria	Bacteroidetes	Bacteroidia	Bacteroidales	S24-7
788593	0	0	0	0	0	0	0	0	0	0	0	0		Bacteria	Proteobacteria	Gammaproteobacteria	Enterobacteriales	Enterobacteriaceae	Edwardsiella
319030	0	0	0	0	1	0	0	0	0	0	0	0		Bacteria	Firmicutes	Clostridia	Clostridiales
182950	1	1	0	0	1	0	0	0	0	0	0	0		Bacteria	Firmicutes	Clostridia	Clostridiales
566899	1	1	0	0	1	0	0	0	0	0	0	0		Bacteria	Firmicutes	Clostridia	Clostridiales	Ruminococcaceae
196436	8	8	0	60	0	2	36	26	1	32	0	0	yes	Bacteria	Bacteroidetes	Bacteroidia	Bacteroidales	S24-7
193155	7	10	28	34	6	55	15	11	56	22	8	20	yes	Bacteria	Bacteroidetes	Bacteroidia	Bacteroidales	S24-7
303213	0	2	0	1	2	0	0	0	0	0	4	0		Bacteria	Firmicutes	Clostridia	Clostridiales	Ruminococcaceae
326359	1	0	0	0	0	0	0	1	0	0	0	0		Bacteria	Firmicutes	Clostridia	Clostridiales
317993	0	1	0	0	0	0	0	0	0	0	0	0		Bacteria	Firmicutes	Clostridia	Clostridiales	Ruminococcaceae
569450	0	0	0	0	0	0	0	0	0	0	0	0		Bacteria	Firmicutes	Clostridia	Clostridiales
517172	0	0	0	0	0	0	0	0	0	0	0	0		Bacteria	Firmicutes	Clostridia	Clostridiales	Lachnospiraceae
276657	1	0	1	0	0	0	0	0	0	0	0	0		Bacteria	Firmicutes	Bacilli	Bacillales	Bacillaceae	Bacillus
325918	0	0	1	0	2	1	0	1	0	0	0	0		Bacteria	Firmicutes	Bacilli	Lactobacillales	Lactobacillaceae	Lactobacillus
191948	10	7	0	0	11	0	1	0	0	0	0	0		Bacteria	Firmicutes	Clostridia	Clostridiales
561202	0	0	0	0	0	0	0	0	0	0	0	0		Bacteria	Firmicutes	Clostridia	Clostridiales	Peptococcaceae	Peptococcus
317995	0	1	0	0	0	0	0	0	0	0	0	0		Bacteria	Bacteroidetes	Bacteroidia	Bacteroidales	Prevotellaceae	Prevotella
191945	0	0	0	0	0	0	0	0	0	0	0	0		Bacteria	Firmicutes	Clostridia	Clostridiales
325910	0	0	0	1	1	0	0	1	0	0	0	0		Bacteria	Firmicutes	Clostridia	Clostridiales	Ruminococcaceae
1098340	0	0	1	0	5	0	1	1	0	0	0	0		Bacteria	Firmicutes	Bacilli	Lactobacillales	Streptococcaceae	Streptococcus
313431	8	2	3	5	4	0	4	2	5	1	4	0	yes	Bacteria	Firmicutes	Clostridia	Clostridiales	Ruminococcaceae
196533	0	0	1	0	1	0	0	0	0	0	0	0		Bacteria	Firmicutes	Clostridia	Clostridiales	Lachnospiraceae
4322379	0	0	0	0	0	0	0	0	0	0	0	0		Bacteria	Firmicutes	Clostridia	Clostridiales	Lachnospiraceae	Coprococcus
520720	83	101	17	35	60	7	57	34	2	8	12	2	yes	Bacteria	Firmicutes	Clostridia	Clostridiales	Ruminococcaceae	Oscillospira
308426	0	0	0	0	0	0	0	0	0	0	0	0		Bacteria	Firmicutes	Clostridia	Clostridiales	Lachnospiraceae
576879	0	0	0	0	0	0	0	0	0	0	0	0		Bacteria	Bacteroidetes	Bacteroidia	Bacteroidales	Prevotellaceae	Prevotella
1016422	0	0	0	0	0	0	0	0	0	0	0	0		Bacteria	Proteobacteria	Gammaproteobacteria	Pasteurellales	Pasteurellaceae	Haemophilusparainfluenzae
4397901	0	0	0	0	7	0	0	0	0	0	1	0		Bacteria	Firmicutes	Clostridia	Clostridiales
313437	0	1	1	0	3	0	0	0	0	0	0	0		Bacteria	Firmicutes	Clostridia	Clostridiales	Lachnospiraceae
296751	0	1	1	0	0	1	0	0	0	0	1	0		Bacteria	Bacteroidetes	Bacteroidia	Bacteroidales	[Barnesiellaceae]
4445557	0	0	0	0	0	0	0	1	0	0	0	0		Bacteria	Firmicutes	Clostridia	Clostridiales	Ruminococcaceae	Ruminococcus
268875	1	1	0	0	0	1	0	0	0	0	0	0		Bacteria	Firmicutes	Clostridia	Clostridiales	Syntrophomonadaceae	Syntrophomonas
358336	0	0	1	0	0	0	0	0	0	0	0	0		Bacteria	Firmicutes	Clostridia	Clostridiales	Lachnospiraceae
585229	0	0	0	0	0	0	0	0	0	0	0	1		Bacteria	Firmicutes	Erysipelotrichi	Erysipelotrichales	Erysipelotrichaceae	[Eubacterium]cylindroides
214317	0	0	0	0	1	0	0	0	0	0	0	0		Bacteria	Firmicutes	Clostridia	Clostridiales	Ruminococcaceae
245625	1	0	0	0	0	0	0	0	0	0	0	0		Bacteria	Firmicutes	Clostridia	Clostridiales	Clostridiaceae	Clostridium
689621	0	0	0	0	0	0	0	0	0	0	0	0		Bacteria	Bacteroidetes	Sphingobacteriia	Sphingobacteriales
593347	0	1	2	0	3	0	0	0	0	0	0	0		Bacteria	Firmicutes	Clostridia	Clostridiales
341899	0	0	1	0	0	0	0	0	0	0	1	0		Bacteria	Firmicutes	Clostridia	Clostridiales	Lachnospiraceae	Coprococcus
2719936	0	0	0	0	0	0	0	0	0	1	0	0		Bacteria	Firmicutes	Clostridia	Clostridiales
585227	25	44	13	15	24	3	9	5	1	0	4	0	yes	Bacteria	Firmicutes	Clostridia	Clostridiales	Ruminococcaceae	Oscillospira
334329	1	1	0	0	0	0	1	1	0	0	0	0		Bacteria	Bacteroidetes	Bacteroidia	Bacteroidales	Prevotellaceae	Prevotella
334328	1	6	6	0	4	0	1	1	4	1	0	0	yes	Bacteria	Firmicutes	Clostridia	Clostridiales	Lachnospiraceae
271602	7	1	2	0	5	0	3	4	0	1	0	13	yes	Bacteria	Firmicutes	Clostridia	Clostridiales
356864	0	0	0	0	0	0	0	0	0	0	0	0		Bacteria	Proteobacteria	Gammaproteobacteria	Enterobacteriales	Enterobacteriaceae
1569569	2	1	3	2	0	0	0	0	1	0	0	0	yes	Bacteria	Firmicutes	Clostridia	Clostridiales	Ruminococcaceae	Oscillospira
180216	0	0	0	0	0	0	0	0	0	0	1	0		Bacteria	Firmicutes	Clostridia	Clostridiales	Lachnospiraceae
334323	0	0	0	1	0	0	0	0	0	0	0	0		Bacteria	Firmicutes	Clostridia	Clostridiales	Ruminococcaceae
26608	0	0	1	0	1	0	0	0	0	0	0	0		Bacteria	Firmicutes	Bacilli	Lactobacillales	Lactobacillaceae	Lactobacillus
537371	0	0	1	0	0	0	0	0	0	0	0	0		Bacteria	Bacteroidetes	Bacteroidia	Bacteroidales	Porphyromonadaceae	Porphyromonas
509416	35	17	0	0	18	0	4	2	0	4	7	0	yes	Bacteria	Firmicutes	Clostridia	Clostridiales
545127	1	0	1	0	2	0	0	1	0	0	0	0		Bacteria	Firmicutes	Clostridia	Clostridiales	[Mogibacteriaceae]
590882	1	0	0	0	0	0	0	1	0	0	0	0		Bacteria	Bacteroidetes	Bacteroidia	Bacteroidales	GZKB119
315958	0	0	0	0	1	0	0	0	0	0	0	0		Bacteria	Firmicutes	Clostridia	Clostridiales	Lachnospiraceae	Blautia
193191	0	0	0	0	0	0	0	0	0	0	0	0		Bacteria	Firmicutes	Clostridia	Clostridiales	Lachnospiraceae	Lachnospira
1766666	0	0	0	0	1	0	0	0	0	0	0	0		Bacteria	Firmicutes	Clostridia	Clostridiales	Lachnospiraceae
188564	0	0	0	0	1	0	0	0	0	0	0	0		Bacteria	Firmicutes	Clostridia	Clostridiales	Lachnospiraceae
335330	14	5	3	10	19	1	9	5	0	2	0	2	yes	Bacteria	Firmicutes	Clostridia	Clostridiales	Ruminococcaceae	Oscillospira
633100	1	0	2	0	3	1	0	0	0	0	0	0	yes	Bacteria	Firmicutes	Bacilli	Lactobacillales	Lactobacillaceae	Lactobacillusbrevis
183606	0	1	0	0	5	0	0	0	0	1	0	0		Bacteria	Firmicutes	Clostridia	Clostridiales
182600	4	0	2	2	0	0	1	3	0	0	2	0		Bacteria	Firmicutes	Clostridia	Clostridiales	Ruminococcaceae	Oscillospira
183604	0	0	0	0	0	0	0	0	0	0	0	0		Bacteria	Firmicutes	Clostridia	Clostridiales	Lachnospiraceae	Blautia
816242	1	0	0	0	1	0	0	0	0	0	0	0		Bacteria	Firmicutes	Clostridia	Clostridiales	Ruminococcaceae
336676	3	4	2	10	4	5	9	4	12	7	9	0	yes	Bacteria	Bacteroidetes	Bacteroidia	Bacteroidales	S24-7
259293	24	35	22	10	9	20	44	58	39	11	5	19	yes	Bacteria	Bacteroidetes	Bacteroidia	Bacteroidales	S24-7
1051764	312	237	461	976	269	615	563	440	1582	502	357	399	yes	Bacteria	Bacteroidetes	Bacteroidia	Bacteroidales	S24-7
259290	0	0	0	0	1	0	0	0	0	0	0	0		Bacteria	Firmicutes	Clostridia	Clostridiales
188625	0	0	2	0	4	0	0	0	0	0	0	0		Bacteria	Firmicutes	Clostridia	Clostridiales	Lachnospiraceae	Coprococcus
303832	0	0	1	0	0	0	0	0	0	0	1	0		Bacteria	Firmicutes	Clostridia	Clostridiales
273600	0	0	0	0	0	0	0	0	0	0	0	0		Bacteria	Firmicutes	Clostridia	Clostridiales	Lachnospiraceae
267694	3	1	0	0	1	0	1	0	0	0	0	0		Bacteria	Firmicutes	Clostridia	Clostridiales	Lachnospiraceae
4155396	0	0	1	0	1	0	0	0	0	0	0	0		Bacteria	Firmicutes	Clostridia	Clostridiales	Lachnospiraceae
4155395	0	0	1	0	0	0	0	0	0	0	0	0		Bacteria	Firmicutes	Clostridia	Clostridiales	Lachnospiraceae
588216	0	0	0	0	0	0	0	0	0	0	0	0		Bacteria	Proteobacteria	Gammaproteobacteria	Enterobacteriales	Enterobacteriaceae
310518	0	0	0	0	0	0	0	0	0	0	1	0		Bacteria	Firmicutes	Clostridia	Clostridiales	Ruminococcaceae
561676	0	0	0	0	0	0	0	0	0	0	0	0		Bacteria	Firmicutes	Clostridia	Clostridiales
808414	5	2	0	1	4	0	1	0	1	1	0	0	yes	Bacteria	Firmicutes	Clostridia	Clostridiales	Lachnospiraceae
717312	6	10	4	6	7	5	15	14	23	2	16	3	yes	Bacteria	Bacteroidetes	Bacteroidia	Bacteroidales	S24-7
192203	20	31	0	0	0	0	60	44	0	0	0	0		Bacteria	Bacteroidetes	Bacteroidia	Bacteroidales	S24-7
13988	0	0	0	0	0	0	0	0	0	0	1	0		Bacteria	Firmicutes	Clostridia	Clostridiales	Lachnospiraceae
317886	0	0	0	0	0	0	0	0	1	0	0	0		Bacteria	Firmicutes	Clostridia	Clostridiales	Ruminococcaceae
192206	781	561	751	858	611	640	1403	1375	2432	509	797	555	yes	Bacteria	Bacteroidetes	Bacteroidia	Bacteroidales	S24-7
192209	0	0	0	0	0	0	0	0	0	0	0	0		Bacteria	Firmicutes	Clostridia	Clostridiales
377946	16	5	16	0	46	2	0	0	5	0	13	0	yes	Bacteria	Firmicutes	Clostridia	Clostridiales
4401194	0	1	0	0	0	0	0	0	0	0	0	0		Bacteria	Bacteroidetes	Bacteroidia	Bacteroidales	Porphyromonadaceae	Candidatus Azobacteroides
329360	0	0	0	0	0	0	0	0	0	0	0	0		Bacteria	Firmicutes	Clostridia	Clostridiales	Clostridiaceae	Clostridium
299985	0	0	0	0	1	0	0	0	0	0	0	0		Bacteria	Firmicutes	Clostridia	Clostridiales	Lachnospiraceae
594259	0	0	0	0	1	0	0	0	0	0	0	0		Bacteria	Firmicutes	Clostridia	Clostridiales	Symbiobacteriaceae	Symbiobacterium
277388	3	4	6	13	4	7	3	1	2	3	6	4	yes	Bacteria	Firmicutes	Clostridia	Clostridiales	Ruminococcaceae	Oscillospira
554163	0	0	0	0	0	0	0	0	0	0	0	0		Bacteria	Proteobacteria	Gammaproteobacteria	Enterobacteriales	Enterobacteriaceae
818777	1	1	0	0	0	1	3	1	0	0	2	0		Bacteria	Firmicutes	Clostridia	Clostridiales	Clostridiaceae	Clostridium
355312	0	0	0	0	0	0	0	0	0	1	0	1		Bacteria	Firmicutes	Clostridia	Clostridiales
189387	0	0	0	0	0	0	0	0	0	0	0	0		Bacteria	Firmicutes	Clostridia	Clostridiales	Ruminococcaceae
277385	3	1	1	0	4	0	3	0	0	0	1	0	yes	Bacteria	Firmicutes	Clostridia	Clostridiales
843454	5	2	7	1	19	0	4	0	1	1	6	0	yes	Bacteria	Firmicutes	Clostridia	Clostridiales	Lachnospiraceae
174805	43	22	0	0	0	0	78	47	0	0	0	0		Bacteria	Bacteroidetes	Bacteroidia	Bacteroidales	S24-7
344146	0	0	0	0	0	0	0	0	0	0	0	0		Bacteria	Bacteroidetes	Bacteroidia	Bacteroidales
195946	0	0	1	0	3	0	0	0	0	0	0	0		Bacteria	Firmicutes	Clostridia	Clostridiales
154598	1	1	0	1	1	0	0	0	0	0	1	0	yes	Bacteria	Firmicutes	Clostridia	Clostridiales
325126	9	5	2	1	27	1	2	4	0	2	3	0	yes	Bacteria	Firmicutes	Clostridia	Clostridiales	Lachnospiraceae	Coprococcus
843459	5	0	0	0	0	1	2	0	0	0	0	0		Bacteria	Firmicutes	Clostridia	Clostridiales	Clostridiaceae
276386	93	73	7	24	110	7	34	52	1	14	21	4	yes	Bacteria	Firmicutes	Clostridia	Clostridiales	Ruminococcaceae	Oscillospira
337673	11	12	18	0	53	1	2	3	12	2	39	0	yes	Bacteria	Firmicutes	Clostridia	Clostridiales	Lachnospiraceae
3195500	1	0	0	0	0	0	0	0	0	0	0	0		Bacteria	Firmicutes	Clostridia	Clostridiales	Lachnospiraceae
817995	104	107	48	111	306	13	89	91	7	20	58	9	yes	Bacteria	Firmicutes	Clostridia	Clostridiales	Ruminococcaceae
16003	0	0	0	0	0	0	0	0	0	0	0	0		Bacteria	Firmicutes	Clostridia	Clostridiales
16006	0	0	0	0	0	0	0	0	0	0	0	0		Bacteria	Firmicutes	Clostridia	Clostridiales
212460	0	0	0	0	0	0	0	0	0	0	1	0		Bacteria	Firmicutes	Clostridia	Clostridiales	Lachnospiraceae	Butyrivibrio
570714	0	0	0	0	0	0	0	0	0	0	0	0		Bacteria	Firmicutes	Clostridia	Clostridiales	Clostridiaceae	Oxobacter
554296	0	0	0	0	1	0	0	0	0	1	1	0		Bacteria	Bacteroidetes	Bacteroidia	Bacteroidales	[Paraprevotellaceae]
293580	26	0	193	1	225	9	7	5	1	1	124	1	yes	Bacteria	Firmicutes	Clostridia	Clostridiales	Lachnospiraceae
811229	0	0	0	0	0	0	0	1	0	0	0	0		Bacteria	Bacteroidetes	Bacteroidia	Bacteroidales	Prevotellaceae	Prevotella
184249	1	0	0	0	0	0	0	0	0	0	0	0		Bacteria	Firmicutes	Clostridia	Clostridiales
183958	7	1	0	2	57	1	9	1	3	1	56	0	yes	Bacteria	Bacteroidetes	Bacteroidia	Bacteroidales	S24-7
351916	1	0	0	1	0	0	3	1	0	1	0	0		Bacteria	Bacteroidetes	Bacteroidia	Bacteroidales	[Paraprevotellaceae]
183954	0	0	1	0	0	0	0	0	0	0	1	0		Bacteria	Firmicutes	Clostridia	Clostridiales	Lachnospiraceae
812244	0	0	1	0	0	0	0	0	0	0	0	0		Bacteria	Firmicutes	Clostridia	Clostridiales	Ruminococcaceae
192058	0	1	0	0	1	0	0	0	0	0	0	0		Bacteria	Firmicutes	Clostridia	Clostridiales	Ruminococcaceae	Oscillospira
292183	0	0	0	0	0	0	0	0	0	0	0	1		Bacteria	Bacteroidetes	Bacteroidia	Bacteroidales	Porphyromonadaceae	Paludibacter
292181	1	4	3	3	1	8	4	5	8	2	3	1	yes	Bacteria	Bacteroidetes	Bacteroidia	Bacteroidales	S24-7
114716	0	0	0	0	1	2	0	2	2	0	0	0		Bacteria	Bacteroidetes	Bacteroidia	Bacteroidales	Porphyromonadaceae
248498	0	0	1	0	0	0	0	0	0	0	0	0		Bacteria	Acidobacteria	Acidobacteria-6	iii1-15
301182	0	0	0	0	1	0	0	0	0	0	0	0		Bacteria	Firmicutes	Clostridia	Clostridiales	Ruminococcaceae
2722893	0	0	0	0	0	0	0	0	0	0	1	0		Bacteria	Firmicutes	Clostridia	Clostridiales	Lachnospiraceae
248492	0	0	0	0	0	0	1	0	0	0	0	0		Bacteria	Firmicutes	Clostridia	Clostridiales	Ruminococcaceae
4302089	0	0	0	0	0	0	0	0	0	0	0	0		Bacteria	Firmicutes	Clostridia	Clostridiales	Clostridiaceae
181603	0	0	0	0	2	0	0	0	0	0	0	0		Bacteria	Firmicutes	Clostridia	Clostridiales	Ruminococcaceae
1997733	0	0	0	0	0	0	0	0	0	0	0	0		Bacteria	Firmicutes	Clostridia	Clostridiales	Lachnospiraceae
181605	3	4	0	3	1	0	4	3	0	10	0	0	yes	Bacteria	Bacteroidetes	Bacteroidia	Bacteroidales	S24-7
2992128	0	0	0	0	0	0	0	0	0	0	0	0		Bacteria	Firmicutes	Clostridia	Clostridiales	Lachnospiraceae	Dorea
3757809	0	0	0	2	0	0	0	0	0	1	0	0		Bacteria	Bacteroidetes	Bacteroidia	Bacteroidales	Porphyromonadaceae	Dysgonomonas
2699610	0	1	0	0	0	0	0	0	0	0	0	0		Bacteria	Firmicutes	Clostridia	Clostridiales	Ruminococcaceae
300594	0	0	0	0	2	0	0	0	0	0	0	0		Bacteria	Firmicutes	Clostridia	Clostridiales	Clostridiaceae	Clostridium
300596	0	0	0	0	0	0	0	0	0	0	0	0		Bacteria	Firmicutes	Clostridia	Clostridiales	Lachnospiraceae	Coprococcus
349093	0	0	0	0	0	0	0	0	0	0	0	0		Bacteria	Firmicutes	Clostridia	Clostridiales
270385	20	14	5	17	11	3	6	2	0	7	2	0	yes	Bacteria	Firmicutes	Clostridia	Clostridiales	Ruminococcaceae	Oscillospira
1092802	0	0	0	0	0	0	0	0	1	0	0	0		Bacteria	Bacteroidetes	Bacteroidia	Bacteroidales
821906	0	0	0	0	0	0	0	0	0	0	0	1		Bacteria	Bacteroidetes	Bacteroidia	Bacteroidales	Prevotellaceae	Prevotella
349096	1	0	0	0	1	0	0	0	0	0	0	0		Bacteria	Firmicutes	Clostridia	Clostridiales
4354885	0	0	0	0	0	0	1	0	0	0	0	0		Bacteria	Bacteroidetes	Bacteroidia	Bacteroidales	[Paraprevotellaceae]	[Prevotella]tannerae
179181	0	0	0	0	0	0	0	0	0	0	0	0		Bacteria	Firmicutes	Clostridia	Clostridiales
52163	0	0	0	0	0	0	0	0	0	0	0	0		Bacteria	Firmicutes	Clostridia	Clostridiales	Lachnospiraceae	Butyrivibrio
4365898	1	0	0	0	0	0	0	0	0	0	0	0		Bacteria	Firmicutes	Bacilli	Lactobacillales	Lactobacillaceae	Lactobacillus
173245	19	6	4	9	25	3	9	14	1	4	11	25	yes	Bacteria	Firmicutes	Clostridia	Clostridiales
146665	0	0	0	0	0	0	0	0	0	0	0	0		Bacteria	Firmicutes	Erysipelotrichi	Erysipelotrichales	Erysipelotrichaceae	[Eubacterium]biforme
743755	0	0	0	0	0	0	0	0	0	0	0	0		Bacteria	Actinobacteria	Actinobacteria	Actinomycetales	Corynebacteriaceae	Corynebacterium
191780	1	0	0	2	0	0	0	0	1	0	0	0		Bacteria	Firmicutes	Clostridia	Clostridiales	Ruminococcaceae
185652	0	0	0	0	0	0	0	0	0	0	0	0		Bacteria	Firmicutes	Clostridia	Clostridiales
330921	20	5	5	2	25	0	0	0	3	0	3	0	yes	Bacteria	Firmicutes	Clostridia	Clostridiales
819829	0	0	0	0	0	0	1	0	0	0	0	0		Bacteria	Bacteroidetes	Bacteroidia	Bacteroidales
191789	525	542	1110	3488	171	1510	787	755	2962	1852	242	494	yes	Bacteria	Bacteroidetes	Bacteroidia	Bacteroidales	S24-7
1126638	0	0	1	0	0	0	0	0	0	0	0	0		Bacteria	Bacteroidetes	Bacteroidia	Bacteroidales	Bacteroidaceae	Bacteroides
345540	0	0	0	0	0	0	0	0	0	0	0	0		Bacteria	Proteobacteria	Gammaproteobacteria	Enterobacteriales	Enterobacteriaceae
195496	0	0	0	0	0	0	0	0	0	0	0	0		Bacteria	Firmicutes	Clostridia	Clostridiales	Ruminococcaceae
340717	0	0	0	0	0	0	0	1	0	0	0	0		Bacteria	Firmicutes	Clostridia	Clostridiales	Clostridiaceae
195492	0	0	1	0	0	0	0	0	0	0	0	0		Bacteria	Firmicutes	Clostridia	Clostridiales	Ruminococcaceae
875709	6	3	11	0	21	0	1	1	0	0	2	1	yes	Bacteria	Firmicutes	Clostridia	Clostridiales	Lachnospiraceae
935658	1	0	0	0	0	0	0	0	0	0	0	0		Bacteria	Actinobacteria	Actinobacteria	Actinomycetales	Propionibacteriaceae	Propionibacteriumacnes
509723	2	0	0	2	0	3	1	2	0	0	2	0		Bacteria	Firmicutes	Clostridia	Clostridiales	Ruminococcaceae
509721	51	79	8	19	93	14	110	117	21	23	98	4	yes	Bacteria	Bacteroidetes	Bacteroidia	Bacteroidales	Marinilabiaceae
695200	0	0	0	0	0	0	0	0	0	0	1	0		Bacteria	Firmicutes	Clostridia	Clostridiales	Lachnospiraceae	Butyrivibrio
323154	16	8	11	5	10	2	4	2	1	0	0	0	yes	Bacteria	Firmicutes	Clostridia	Clostridiales	Lachnospiraceae
787049	0	0	0	0	0	0	0	0	0	0	0	0		Bacteria	Firmicutes	Clostridia	Clostridiales	Lachnospiraceae	[Ruminococcus]
1077373	0	0	1	0	1	0	1	0	0	0	0	0		Bacteria	Bacteroidetes	Bacteroidia	Bacteroidales	Prevotellaceae	Prevotella
552400	0	0	0	0	0	0	0	0	0	0	0	0		Bacteria	Bacteroidetes	Bacteroidia	Bacteroidales	Prevotellaceae	Prevotella
323403	6	3	0	3	11	0	3	0	0	1	19	1	yes	Bacteria	Firmicutes	Clostridia	Clostridiales	Ruminococcaceae	Oscillospira
527604	0	0	0	0	0	0	0	0	0	0	0	0		Bacteria	Bacteroidetes	Bacteroidia	Bacteroidales	Prevotellaceae	Prevotellacopri
1624481	0	0	0	0	0	0	0	0	0	0	0	0		Bacteria	Firmicutes	Clostridia	Clostridiales	Lachnospiraceae	Roseburiafaecis
265828	0	0	1	0	1	0	0	0	0	0	0	0		Bacteria	Firmicutes	Clostridia	Clostridiales
350891	1	0	0	0	0	0	0	0	0	0	0	0		Bacteria	Firmicutes	Clostridia	Clostridiales	Ruminococcaceae
203004	0	0	0	0	0	0	0	0	0	0	0	0		Bacteria	Bacteroidetes	Bacteroidia	Bacteroidales	Bacteroidaceae	Bacteroides
427159	1	3	3	2	0	0	0	1	0	0	0	0	yes	Bacteria	Firmicutes	Clostridia	Clostridiales	Ruminococcaceae
517210	1	3	4	8	2	10	1	1	11	4	1	5	yes	Bacteria	Bacteroidetes	Bacteroidia	Bacteroidales	S24-7
274603	30	1	14	4	4	0	3	0	0	3	1	1	yes	Bacteria	Firmicutes	Clostridia	Clostridiales	Lachnospiraceae	[Ruminococcus]gnavus
155884	0	0	0	0	1	0	0	0	0	0	0	0		Bacteria	Firmicutes	Clostridia	Clostridiales	Ruminococcaceae	Ruminococcus
861780	0	0	0	0	0	0	0	0	2	0	0	0		Bacteria	Bacteroidetes	Bacteroidia	Bacteroidales	[Paraprevotellaceae]	[Prevotella]
509621	0	0	0	0	0	0	0	1	0	0	0	0		Bacteria	Bacteroidetes	Bacteroidia	Bacteroidales	[Paraprevotellaceae]	[Prevotella]
319521	0	0	0	0	0	0	0	0	1	0	0	0		Bacteria	Firmicutes	Clostridia	Clostridiales	Ruminococcaceae	Ruminococcus
314755	0	0	0	0	1	0	0	0	0	0	0	0		Bacteria	Firmicutes	Clostridia	Clostridiales	Ruminococcaceae
4404575	0	1	0	0	0	0	0	0	0	0	0	0		Bacteria	Firmicutes	Clostridia	Clostridiales
176455	0	0	2	2	1	0	0	1	0	0	0	0		Bacteria	Bacteroidetes	Bacteroidia	Bacteroidales	[Paraprevotellaceae]	[Prevotella]
1139897	0	0	0	0	0	0	0	0	0	2	0	0		Bacteria	Firmicutes	Clostridia	Clostridiales	Ruminococcaceae	Ruminococcus
531353	0	0	0	1	0	0	0	0	0	0	0	0		Bacteria	Bacteroidetes	Bacteroidia	Bacteroidales	Porphyromonadaceae	Parabacteroides
321809	1	0	1	0	4	0	0	0	0	0	0	0		Bacteria	Firmicutes	Clostridia	Clostridiales	Lachnospiraceae
3760223	10	6	0	0	0	0	11	16	1	0	0	0		Bacteria	Bacteroidetes	Bacteroidia	Bacteroidales	Rikenellaceae	Blvii28
1056816	3	2	1	2	2	4	1	3	0	1	6	0	yes	Bacteria	Firmicutes	Clostridia	Clostridiales	Dehalobacteriaceae	Dehalobacterium
578722	0	1	0	0	0	0	0	0	0	0	1	0		Bacteria	Firmicutes	Clostridia	Clostridiales	Lachnospiraceae
3673770	0	0	0	0	0	0	0	0	0	0	1	0		Bacteria	Firmicutes	Clostridia	Clostridiales	Lachnospiraceae	Dorea
277652	0	0	0	0	0	0	0	0	0	0	1	0		Bacteria	Firmicutes	Clostridia	Clostridiales	Ruminococcaceae
176181	0	0	0	0	0	0	0	0	0	0	0	0		Bacteria	Actinobacteria	Coriobacteriia	Coriobacteriales	Coriobacteriaceae
513685	1	0	2	2	0	0	0	0	0	0	1	0		Bacteria	Firmicutes	Clostridia	Clostridiales	Ruminococcaceae
539123	0	0	0	0	0	0	0	0	1	0	0	0		Bacteria	Bacteroidetes	Bacteroidia	Bacteroidales	Bacteroidaceae	BF311
2651336	0	0	0	0	0	0	0	1	0	0	0	0		Bacteria	Firmicutes	Clostridia	Clostridiales	Ruminococcaceae
101086	0	0	0	1	0	0	0	0	0	1	0	0		Bacteria	Bacteroidetes	Bacteroidia	Bacteroidales	Porphyromonadaceae	Dysgonomonas
299665	0	0	0	0	2	0	0	0	0	0	0	0		Bacteria	Firmicutes	Clostridia	Clostridiales	Lachnospiraceae
297643	0	0	0	0	0	0	0	0	0	0	0	0		Bacteria	Firmicutes	Clostridia	Clostridiales	Ruminococcaceae
175630	0	0	0	0	0	0	0	0	0	0	0	0		Bacteria	Firmicutes	Clostridia	Clostridiales	Ruminococcaceae
292145	0	1	0	0	0	0	0	0	0	0	0	0		Bacteria	Firmicutes	Clostridia	Clostridiales	Clostridiaceae
827195	0	0	0	0	0	0	0	0	0	0	1	0		Bacteria	Firmicutes	Clostridia	Clostridiales
194048	2	0	1	1	0	2	1	2	2	1	1	3	yes	Bacteria	Bacteroidetes	Bacteroidia	Bacteroidales	S24-7
1028283	0	1	0	1	1	1	0	0	0	0	1	0	yes	Bacteria	Bacteroidetes	Bacteroidia	Bacteroidales	Prevotellaceae	Prevotella
534498	0	0	0	0	1	0	0	0	0	0	0	0		Bacteria	Firmicutes	Bacilli	Bacillales	Bacillaceae
711590	0	0	0	0	3	1	0	0	0	0	0	0		Bacteria	Firmicutes	Bacilli	Lactobacillales	Lactobacillaceae	Lactobacillus
176236	1	1	3	0	7	0	1	0	0	0	0	0	yes	Bacteria	Firmicutes	Clostridia	Clostridiales
176986	0	0	1	0	0	0	0	0	0	0	0	0		Bacteria	Firmicutes	Clostridia	Clostridiales
291982	0	0	0	0	1	0	0	0	0	0	0	0		Bacteria	Firmicutes	Clostridia	Clostridiales	Ruminococcaceae
291981	0	1	2	0	0	0	0	0	0	0	0	0		Bacteria	Firmicutes	Clostridia	Clostridiales
184925	0	0	0	0	0	0	0	0	0	0	0	0		Bacteria	Firmicutes	Clostridia	Clostridiales
578985	1	0	0	0	0	0	2	4	0	0	1	0		Bacteria	Bacteroidetes	Bacteroidia	Bacteroidales
187400	0	0	50	2	13	34	0	0	2	2	2	2	yes	Bacteria	Firmicutes	Clostridia	Clostridiales	Ruminococcaceae	Ruminococcus
616027	0	0	0	0	0	0	0	0	0	0	0	0		Bacteria	Proteobacteria	Gammaproteobacteria	Pasteurellales	Pasteurellaceae
548524	2	13	3	4	13	8	13	13	3	5	2	0	yes	Bacteria	Bacteroidetes	Bacteroidia	Bacteroidales	[Paraprevotellaceae]
50779	0	0	0	0	0	0	0	0	0	0	0	0		Bacteria	Tenericutes	Mollicutes	RF39
331453	0	0	0	0	1	0	0	0	0	0	0	0		Bacteria	Bacteroidetes	Bacteroidia	Bacteroidales	RF16
307802	0	1	0	0	9	0	1	1	0	0	0	0		Bacteria	Firmicutes	Clostridia	Clostridiales
344703	0	0	0	0	0	0	0	1	0	0	1	0		Bacteria	Firmicutes	Bacilli	Lactobacillales	Lactobacillaceae	Lactobacillus
174587	86	101	152	628	46	233	166	124	529	269	48	69	yes	Bacteria	Bacteroidetes	Bacteroidia	Bacteroidales	S24-7
335521	1	0	5	0	8	0	0	0	0	0	0	2		Bacteria	Firmicutes	Clostridia	Clostridiales	Lachnospiraceae
348743	0	0	0	0	2	0	0	0	0	0	0	0		Bacteria	Firmicutes	Clostridia	Clostridiales	Lachnospiraceae
303686	0	0	1	0	2	0	0	0	0	0	0	0		Bacteria	Firmicutes	Clostridia	Clostridiales	Clostridiaceae
516223	0	0	0	0	0	0	0	0	0	0	0	0		Bacteria	Firmicutes	Erysipelotrichi	Erysipelotrichales	Erysipelotrichaceae	Coprobacillus
356329	5	3	13	1	12	0	1	0	3	1	0	0	yes	Bacteria	Firmicutes	Clostridia	Clostridiales	Lachnospiraceae
319938	0	0	0	0	0	0	0	0	0	0	0	0		Bacteria	Firmicutes	Clostridia	Clostridiales	Lachnospiraceae
197644	11	16	416	1030	351	675	24	11	868	446	348	380	yes	Bacteria	Bacteroidetes	Bacteroidia	Bacteroidales	S24-7
1910658	0	0	0	0	0	0	1	0	1	0	0	0		Bacteria	Bacteroidetes	Bacteroidia	Bacteroidales	[Barnesiellaceae]
310877	6	9	4	4	18	2	6	1	4	2	17	0	yes	Bacteria	Firmicutes	Clostridia	Clostridiales	Lachnospiraceae
179601	1	1	0	0	1	0	0	0	0	0	0	0		Bacteria	Firmicutes	Clostridia	Clostridiales	Ruminococcaceae
419245	749	561	551	795	581	624	1263	1136	1611	455	730	380	yes	Bacteria	Bacteroidetes	Bacteroidia	Bacteroidales	S24-7
186872	822	414	0	0	0	1	1211	674	4	3	1	0	yes	Bacteria	Bacteroidetes	Bacteroidia	Bacteroidales	S24-7
178802	0	0	0	0	0	0	0	0	0	0	0	1		Bacteria	Bacteroidetes	Bacteroidia	Bacteroidales	S24-7
178803	1	2	9	8	1	7	1	1	15	6	3	9	yes	Bacteria	Bacteroidetes	Bacteroidia	Bacteroidales	S24-7
542064	0	0	0	0	1	0	0	0	0	0	0	0		Bacteria	Firmicutes	Clostridia	Clostridiales	Clostridiaceae
268112	0	0	0	0	2	0	0	0	0	0	0	0		Bacteria	Firmicutes	Clostridia	Clostridiales
162913	17	19	47	78	13	76	28	40	110	37	23	41	yes	Bacteria	Bacteroidetes	Bacteroidia	Bacteroidales	S24-7
103694	0	0	0	0	0	0	0	0	0	0	0	0		Bacteria	Firmicutes	Erysipelotrichi	Erysipelotrichales	Erysipelotrichaceae
317814	0	0	0	0	0	0	0	0	0	0	0	0		Bacteria	Firmicutes	Clostridia	Clostridiales
1107027	0	0	1	0	2	0	0	0	0	0	1	0		Bacteria	Firmicutes	Bacilli	Lactobacillales	Lactobacillaceae	Lactobacillus
267063	0	0	0	0	1	0	0	0	0	0	0	0		Bacteria	Firmicutes	Clostridia	Clostridiales
814501	3	2	7	3	24	1	0	1	0	1	9	0	yes	Bacteria	Firmicutes	Clostridia	Clostridiales	Lachnospiraceae	Moryella
762393	0	0	1	3	0	1	1	0	3	0	0	0		Bacteria	Bacteroidetes	Bacteroidia	Bacteroidales	Porphyromonadaceae	Dysgonomonasgadei
302352	0	0	1	0	0	0	0	1	0	0	0	0		Bacteria	Firmicutes	Clostridia	Clostridiales	Lachnospiraceae
312589	0	0	0	0	0	0	1	0	0	1	0	0		Bacteria	Firmicutes	Clostridia	Clostridiales	Lachnospiraceae	Blautia
312588	0	0	0	0	0	0	0	0	0	0	0	0		Bacteria	Firmicutes	Clostridia	Clostridiales	Lachnospiraceae
342666	0	0	0	0	0	0	0	0	0	0	0	0		Bacteria	Firmicutes	Clostridia	Clostridiales	Clostridiaceae
565205	1	4	1	1	39	0	0	0	0	0	0	0	yes	Bacteria	Firmicutes	Clostridia	Clostridiales	Lachnospiraceae	Butyrivibrio
516305	0	0	0	0	0	0	0	0	0	0	0	0		Bacteria	Firmicutes	Clostridia	Clostridiales
562523	0	0	1	1	0	1	2	0	0	0	0	1		Bacteria	Firmicutes	Bacilli	Bacillales	Thermoactinomycetaceae	Thermoflavimicrobiumdichotomicum
197111	1	0	0	0	0	0	0	0	0	0	0	0		Bacteria	Firmicutes	Clostridia	Clostridiales	Ruminococcaceae
356498	6	0	3	0	12	3	0	1	0	1	3	0	yes	Bacteria	Firmicutes	Clostridia	Clostridiales
554931	11	7	8	0	9	1	0	0	0	0	0	0	yes	Bacteria	Firmicutes	Clostridia	Clostridiales	Ruminococcaceae
207126	0	0	1	0	0	0	0	0	0	0	0	0		Bacteria	Firmicutes	Clostridia	Clostridiales	Ruminococcaceae
521642	0	0	0	0	0	0	0	0	0	0	0	1		Bacteria	Bacteroidetes	Bacteroidia	Bacteroidales	Bacteroidaceae	5-7N15
4435561	1	0	1	0	2	0	0	0	0	0	0	0		Bacteria	Firmicutes	Clostridia	Clostridiales
4380039	0	0	0	0	0	0	0	0	0	0	0	0		Bacteria	Firmicutes	Clostridia	Clostridiales	Lachnospiraceae
210292	3	4	0	9	3	0	1	0	0	3	0	0	yes	Bacteria	Firmicutes	Clostridia	Clostridiales	Ruminococcaceae	Oscillospira
183385	0	1	0	0	0	0	0	0	0	0	0	0		Bacteria	Firmicutes	Clostridia	Clostridiales	Ruminococcaceae
179464	5	7	0	0	85	0	11	11	0	0	136	1	yes	Bacteria	Bacteroidetes	Bacteroidia	Bacteroidales	S24-7
264785	1	1	0	0	0	0	0	0	0	0	0	0		Bacteria	Firmicutes	Clostridia	Clostridiales	Ruminococcaceae	Oscillospira
111028	0	0	0	0	0	0	0	0	0	0	0	0		Bacteria	Firmicutes	Clostridia	Clostridiales	Ruminococcaceae
264787	14	7	9	68	3	9	11	7	23	47	6	3	yes	Bacteria	Bacteroidetes	Bacteroidia	Bacteroidales	S24-7
233415	0	1	1	0	0	0	0	0	0	0	1	0		Bacteria	Firmicutes	Clostridia	Clostridiales
777572	0	0	0	3	0	1	0	0	2	0	0	0		Bacteria	Bacteroidetes	Bacteroidia	Bacteroidales	Prevotellaceae	Prevotella
233411	0	0	0	0	1	0	0	1	0	0	0	0		Bacteria	Firmicutes	Clostridia	Clostridiales
178735	0	2	0	0	0	0	0	1	0	0	0	0		Bacteria	Actinobacteria	Coriobacteriia	Coriobacteriales	Coriobacteriaceae	Adlercreutzia
171607	7	7	3	3	1	5	12	15	6	3	2	1	yes	Bacteria	Bacteroidetes	Bacteroidia	Bacteroidales	S24-7
263253	8	5	0	31	0	1	12	14	4	16	0	2	yes	Bacteria	Bacteroidetes	Bacteroidia	Bacteroidales	S24-7
145575	0	0	0	0	0	0	0	0	0	0	0	0		Bacteria	Firmicutes	Clostridia	Clostridiales	Lachnospiraceae	Blautia
322059	10	4	3	2	1	0	13	7	2	0	1	0	yes	Bacteria	Bacteroidetes	Bacteroidia	Bacteroidales	S24-7
190975	0	0	0	0	2	0	0	0	0	0	1	0		Bacteria	Bacteroidetes	Bacteroidia	Bacteroidales	[Barnesiellaceae]
190976	24	21	150	237	63	157	52	34	483	143	52	125	yes	Bacteria	Bacteroidetes	Bacteroidia	Bacteroidales	S24-7
338069	0	1	0	0	0	0	0	0	0	0	0	0		Bacteria	Firmicutes	Clostridia	Clostridiales	Lachnospiraceae
190971	1	1	0	0	0	0	0	0	0	0	0	0		Bacteria	Firmicutes	Clostridia	Clostridiales
770499	1	0	2	0	0	0	0	0	0	0	0	0		Bacteria	Firmicutes	Bacilli	Bacillales	Planococcaceae
311582	0	0	0	0	0	0	0	0	0	0	0	0		Bacteria	Firmicutes	Clostridia	Clostridiales	Ruminococcaceae
3694599	1	3	0	0	2	0	0	0	0	0	0	0		Bacteria	Firmicutes	Clostridia	Clostridiales
344162	0	0	0	0	1	0	0	0	0	0	0	0		Bacteria	Firmicutes	Clostridia	Clostridiales	Lachnospiraceae
311587	0	1	1	2	1	0	4	1	2	1	1	0	yes	Bacteria	Firmicutes	Clostridia	Clostridiales
4369797	0	0	0	0	0	0	0	0	0	0	0	0		Bacteria	Firmicutes	Clostridia	Clostridiales	Lachnospiraceae	Coprococcus
306299	0	1	0	0	0	0	0	0	0	0	0	0		Bacteria	Firmicutes	Clostridia	Clostridiales	Lachnospiraceae
300607	1	0	0	0	0	0	0	0	0	0	1	0		Bacteria	Firmicutes	Clostridia	Clostridiales	Lachnospiraceae	Blautia
4369794	0	0	0	0	0	0	0	0	0	0	0	0		Bacteria	Firmicutes	Clostridia	Clostridiales	Lachnospiraceae	Coprococcus
301956	2	1	3	1	1	1	1	2	2	1	0	3	yes	Bacteria	Bacteroidetes	Bacteroidia	Bacteroidales	[Paraprevotellaceae]	[Prevotella]
591540	0	0	1	0	0	0	0	0	0	0	0	1		Bacteria	Firmicutes	Clostridia	Clostridiales	Lachnospiraceae	Coprococcus
332438	0	0	0	0	0	0	1	0	0	0	0	0		Bacteria	Bacteroidetes	Bacteroidia	Bacteroidales
372906	4	0	0	1	13	0	0	0	0	1	0	0		Bacteria	Firmicutes	Clostridia	Clostridiales	Lachnospiraceae	[Ruminococcus]gnavus
751584	6	2	6	2	14	4	1	1	1	1	17	1	yes	Bacteria	Firmicutes	Clostridia	Clostridiales	Ruminococcaceae
144196	0	0	0	0	1	0	0	0	0	0	0	0		Bacteria	Firmicutes	Clostridia	Clostridiales
183161	0	0	0	0	0	0	0	0	0	0	0	0		Bacteria	Firmicutes	Erysipelotrichi	Erysipelotrichales	Erysipelotrichaceae	[Eubacterium]biforme
332430	0	0	0	0	1	0	0	0	0	0	0	0		Bacteria	Firmicutes	Clostridia	Clostridiales	Ruminococcaceae
302975	0	0	0	0	0	0	0	0	0	0	0	0		Bacteria	Firmicutes	Bacilli	Lactobacillales	Lactobacillaceae	Lactobacillus
4442508	0	0	0	0	1	0	0	0	0	0	0	0		Bacteria	Firmicutes	Clostridia	Clostridiales	Lachnospiraceae
3579831	0	0	0	0	0	0	0	0	0	0	1	0		Bacteria	Firmicutes	Clostridia	Clostridiales	Lachnospiraceae
302972	0	1	1	0	2	0	0	0	0	0	0	0		Bacteria	Firmicutes	Clostridia	Clostridiales	Lachnospiraceae
338372	0	0	0	0	1	0	0	0	0	0	1	0		Bacteria	Firmicutes	Clostridia	Clostridiales	Lachnospiraceae
541173	3	7	18	74	1	28	9	9	82	34	2	6	yes	Bacteria	Bacteroidetes	Bacteroidia	Bacteroidales	Porphyromonadaceae
180121	0	0	0	1	0	0	0	0	0	0	0	0		Bacteria	Firmicutes	Clostridia	Clostridiales	Ruminococcaceae
338374	0	0	0	0	1	0	0	0	0	0	0	0		Bacteria	Firmicutes	Clostridia	Clostridiales	Ruminococcaceae
181836	0	0	2	0	0	0	0	0	0	0	2	0		Bacteria	Firmicutes	Clostridia	Clostridiales	Lachnospiraceae	Blautia
830189	408	95	457	19	1161	114	73	66	147	34	580	20	yes	Bacteria	Firmicutes	Clostridia	Clostridiales
812596	1	0	1	0	1	0	0	0	0	0	0	0		Bacteria	Firmicutes	Clostridia	Clostridiales	Veillonellaceae	Anaerovibrio
1106373	0	0	0	0	0	0	0	0	0	0	0	0		Bacteria	Firmicutes	Clostridia	Clostridiales	[Tissierellaceae]	Tepidimicrobium
319203	1	2	1	1	4	0	0	0	0	1	3	0	yes	Bacteria	Firmicutes	Clostridia	Clostridiales	Lachnospiraceae
370217	1	0	0	2	0	0	0	0	0	0	1	0		Bacteria	Firmicutes	Clostridia	Clostridiales
351309	1	0	1	0	350	0	1	0	0	0	16	5		Bacteria	Firmicutes	Clostridia	Clostridiales
303006	0	0	0	0	0	0	0	0	0	0	0	0		Bacteria	Firmicutes	Clostridia	Clostridiales	Lachnospiraceae	Dorea
308055	0	0	0	0	0	0	0	0	0	0	0	0		Bacteria	Firmicutes	Clostridia	Clostridiales	Lachnospiraceae
311050	0	0	0	0	0	0	0	0	0	0	0	0		Bacteria	Firmicutes	Clostridia	Clostridiales	Lachnospiraceae
256413	0	0	0	0	0	0	0	0	0	1	0	0		Bacteria	Bacteroidetes	Cytophagia	Cytophagales	Cytophagaceae
308052	0	0	0	0	0	0	0	0	0	0	0	0		Bacteria	Bacteroidetes	Bacteroidia	Bacteroidales	Prevotellaceae	Prevotella
296325	0	0	0	0	0	0	0	0	0	0	0	0		Bacteria	Bacteroidetes	Bacteroidia	Bacteroidales	Prevotellaceae	Prevotella
328974	4	2	1	0	6	0	1	3	0	1	0	0	yes	Bacteria	Firmicutes	Clostridia	Clostridiales	Lachnospiraceae	Butyrivibrio
352378	73	125	114	22	358	1	93	56	14	17	65	3	yes	Bacteria	Firmicutes	Clostridia	Clostridiales
177468	191	102	13	5	17	7	265	171	14	2	28	14	yes	Bacteria	Bacteroidetes	Bacteroidia	Bacteroidales	S24-7
4296628	0	0	0	0	0	1	0	1	1	0	0	0		Bacteria	Firmicutes	Clostridia	Clostridiales	Christensenellaceae
194692	21	8	3	13	33	7	14	3	3	2	15	6	yes	Bacteria	Firmicutes	Clostridia	Clostridiales	Ruminococcaceae	Oscillospira
569073	0	0	1	0	0	0	0	0	0	0	0	0		Bacteria	Firmicutes	Clostridia	Clostridiales	Clostridiaceae	Clostridium
266556	1	0	1	2	1	1	2	1	1	0	1	0	yes	Bacteria	Firmicutes	Clostridia	Clostridiales	Ruminococcaceae
342223	0	0	0	0	1	0	0	0	0	0	0	0		Bacteria	Firmicutes	Clostridia	Clostridiales	Ruminococcaceae
266552	0	0	0	0	1	0	0	0	0	0	0	0		Bacteria	Firmicutes	Clostridia	Clostridiales	Ruminococcaceae
560802	1	0	0	0	0	0	0	0	0	0	0	0		Bacteria	Firmicutes	Clostridia	Clostridiales	Veillonellaceae	Dialister
276249	1	0	1	0	22	0	0	0	0	0	1	0		Bacteria	Firmicutes	Clostridia	Clostridiales	Lachnospiraceae
524865	0	0	0	0	0	0	0	0	0	1	0	0		Bacteria	Bacteroidetes	Bacteroidia	Bacteroidales	Prevotellaceae	Prevotellacopri
760955	0	0	0	0	0	0	1	0	0	0	0	0		Bacteria	Acidobacteria	Acidobacteria-6	CCU21
1111776	0	0	1	1	4	0	0	1	3	0	0	0		Bacteria	Firmicutes	Clostridia	MBA08
354236	0	0	0	0	5	0	0	0	0	0	0	0		Bacteria	Firmicutes	Clostridia	Clostridiales	Lachnospiraceae
259884	13	9	4	0	49	0	10	9	0	1	3	1	yes	Bacteria	Firmicutes	Clostridia	Clostridiales	Ruminococcaceae	Oscillospira
738847	2	0	0	0	1	0	0	0	0	0	1	0		Bacteria	Firmicutes	Clostridia	Thermoanaerobacterales	Thermodesulfobiaceae	Coprothermobacter
239315	1	0	0	0	0	1	0	0	1	0	1	0		Bacteria	Bacteroidetes	Bacteroidia	Bacteroidales	GZKB119
198998	13	4	6	7	21	4	6	6	1	6	24	2	yes	Bacteria	Firmicutes	Clostridia	Clostridiales
4177702	0	0	0	0	0	0	0	0	0	0	0	0		Bacteria	Bacteroidetes	Bacteroidia	Bacteroidales	Bacteroidaceae	Bacteroides
259888	1	0	0	0	1	0	0	0	0	0	1	0		Bacteria	Firmicutes	Clostridia	Clostridiales
4357147	0	0	0	0	0	0	0	0	0	0	1	0		Bacteria	Firmicutes	Clostridia	Clostridiales	Ruminococcaceae
4357146	0	0	1	0	0	0	0	0	0	0	0	0		Bacteria	Firmicutes	Clostridia	Clostridiales	Ruminococcaceae
4357144	0	0	0	0	0	0	0	0	0	0	0	0		Bacteria	Firmicutes	Clostridia	Clostridiales	Ruminococcaceae	Ruminococcus
326609	0	0	0	7	3	0	2	4	0	2	0	0		Bacteria	Firmicutes	Clostridia	Clostridiales	Ruminococcaceae
4357142	0	0	0	0	0	1	0	0	0	1	0	0		Bacteria	Bacteroidetes	Bacteroidia	Bacteroidales	Porphyromonadaceae
405046	17	18	51	139	31	46	29	16	86	45	41	23	yes	Bacteria	Bacteroidetes	Bacteroidia	Bacteroidales	S24-7
323231	0	0	0	0	0	0	0	0	0	1	0	0		Bacteria	Bacteroidetes	Bacteroidia	Bacteroidales	Bacteroidaceae	Bacteroides
196122	6	4	0	2	6	0	0	1	0	0	0	0	yes	Bacteria	Firmicutes	Clostridia	Clostridiales
527709	0	1	2	0	0	0	0	0	0	0	0	0		Bacteria	Firmicutes	Clostridia	Clostridiales	Lachnospiraceae
181419	1	0	2	0	0	0	0	0	0	0	0	0		Bacteria	Firmicutes	Clostridia	Clostridiales
324882	0	0	0	0	1	0	0	0	0	0	0	0		Bacteria	Firmicutes	Clostridia	Clostridiales	[Mogibacteriaceae]
368698	0	0	1	0	1	0	0	0	0	3	0	0		Bacteria	Firmicutes	Clostridia	Clostridiales	Lachnospiraceae
839200	3	1	18	0	26	1	2	0	0	0	5	1	yes	Bacteria	Firmicutes	Clostridia	Clostridiales	Lachnospiraceae	Dorea
324884	1	3	2	0	2	0	0	0	0	1	1	0	yes	Bacteria	Firmicutes	Clostridia	Clostridiales	Lachnospiraceae
520931	27	38	12	25	50	10	21	20	5	2	12	3	yes	Bacteria	Firmicutes	Clostridia	Clostridiales	Ruminococcaceae	Oscillospira
220679	0	0	0	1	0	0	0	0	1	0	0	1		Bacteria	Bacteroidetes	Bacteroidia	Bacteroidales	Porphyromonadaceae	Paludibacter
731493	0	6	3	0	8	0	1	0	0	0	2	0		Bacteria	Firmicutes	Clostridia	Clostridiales
583974	1	1	3	0	5	0	0	1	0	0	1	0	yes	Bacteria	Firmicutes	Clostridia	Clostridiales	Lachnospiraceae
231021	0	0	0	1	0	3	0	0	0	0	0	0		Bacteria	Firmicutes	Clostridia	Clostridiales	Ruminococcaceae	Ruminococcus
189443	0	0	0	2	0	1	1	0	0	0	0	0		Bacteria	Firmicutes	Clostridia	Clostridiales	Ruminococcaceae
4443929	0	0	0	0	1	0	0	0	0	0	0	0		Bacteria	Firmicutes	Clostridia	Clostridiales	[Tissierellaceae]	Sporanaerobacter
323090	4	4	3	0	8	0	0	1	0	0	2	0	yes	Bacteria	Firmicutes	Clostridia	Clostridiales	Lachnospiraceae
351773	0	1	0	2	0	0	0	0	0	0	0	0		Bacteria	Firmicutes	Clostridia	Clostridiales	Ruminococcaceae
259087	3	2	0	0	2	0	1	0	0	0	0	0		Bacteria	Firmicutes	Clostridia	Clostridiales	Lachnospiraceae	[Ruminococcus]gnavus
231028	0	1	0	2	1	1	2	0	0	0	0	1	yes	Bacteria	Firmicutes	Clostridia	Clostridiales	Ruminococcaceae	Oscillospira
583979	0	0	0	0	0	0	0	0	0	0	0	0		Bacteria	Firmicutes	Bacilli	Bacillales	Paenibacillaceae	Paenibacillus
658224	0	0	0	0	1	0	0	0	0	0	0	0		Bacteria	Firmicutes	Bacilli	Lactobacillales
640998	1	0	0	0	2	0	1	0	0	0	0	0		Bacteria	Firmicutes	Clostridia	Clostridiales
640999	11	2	4	1	11	2	2	2	0	0	6	6	yes	Bacteria	Firmicutes	Clostridia	Clostridiales
227900	0	0	0	0	0	0	0	0	1	0	0	0		Bacteria	Bacteroidetes	Bacteroidia	Bacteroidales	Porphyromonadaceae	Dysgonomonas
295892	1	0	0	0	0	0	0	0	0	0	0	0		Bacteria	Firmicutes	Clostridia	Clostridiales	Ruminococcaceae	Ruminococcus
4470518	0	0	0	0	0	0	0	0	1	0	0	0		Bacteria	Bacteroidetes	Bacteroidia	Bacteroidales	Bacteroidaceae	Bacteroides
368490	0	0	0	0	1	0	0	0	0	0	0	0		Bacteria	Firmicutes	Bacilli	Turicibacterales	Turicibacteraceae	Turicibacter
344085	154	206	9	9	10	5	368	255	31	4	11	5	yes	Bacteria	Bacteroidetes	Bacteroidia	Bacteroidales	S24-7
309894	0	0	0	2	0	0	0	0	0	0	0	0		Bacteria	Firmicutes	Clostridia	Clostridiales	Clostridiaceae	Clostridium
309892	5	2	3	0	1	0	0	0	0	0	0	0	yes	Bacteria	Firmicutes	Clostridia	Clostridiales
592365	23	23	123	6	18	2	5	4	2	0	13	0	yes	Bacteria	Firmicutes	Clostridia	Clostridiales	Lachnospiraceae
302513	0	0	0	0	0	0	0	0	0	0	0	0		Bacteria	Firmicutes	Clostridia	Clostridiales	Lachnospiraceae
179116	0	0	0	0	0	0	0	0	0	0	0	0		Bacteria	Firmicutes	Clostridia	Clostridiales	Ruminococcaceae	Oscillospira
104752	1	1	0	0	5	0	0	1	0	0	0	0		Bacteria	Firmicutes	Clostridia	Clostridiales
836917	0	0	0	1	0	0	0	0	0	0	1	1		Bacteria	Bacteroidetes	Bacteroidia	Bacteroidales	Marinilabiaceae	Cytophagaxylanolytica
536656	0	0	0	0	0	0	0	0	0	0	0	0		Bacteria	Firmicutes	Clostridia	Clostridiales
353954	4	161	27	40	17	1	87	12	7	0	16	0	yes	Bacteria	Firmicutes	Clostridia	Clostridiales
261256	0	1	0	0	6	0	0	0	0	0	0	0		Bacteria	Firmicutes	Clostridia	Clostridiales
313757	1	2	4	2	4	9	4	1	8	2	0	11	yes	Bacteria	Bacteroidetes	Bacteroidia	Bacteroidales	S24-7
521882	0	0	0	0	0	0	0	0	0	0	0	0		Bacteria	Bacteroidetes	Bacteroidia	Bacteroidales	Prevotellaceae	Prevotella
236691	0	0	0	0	0	0	0	0	0	0	0	0		Bacteria	BHI80-139	MD2896-B26
333205	0	0	0	0	1	0	0	0	0	0	0	0		Bacteria	Firmicutes	Clostridia	Clostridiales	Ruminococcaceae
290480	0	0	0	0	0	0	0	1	0	0	0	0		Bacteria	Firmicutes	Clostridia	Clostridiales	Ruminococcaceae
554338	2	2	1	0	40	0	0	0	1	2	0	0	yes	Bacteria	Firmicutes	Clostridia	Clostridiales	Lachnospiraceae	Blautiaproducta
524543	0	0	1	0	0	0	0	0	0	0	0	0		Bacteria	Actinobacteria	Actinobacteria	Actinomycetales	Yaniellaceae	Yaniella
315348	1	0	0	0	0	0	0	0	0	0	0	0		Bacteria	Firmicutes	Clostridia	Clostridiales
4356307	1	0	0	1	0	0	1	1	0	0	0	0		Bacteria	Firmicutes	Clostridia	Clostridiales	Ruminococcaceae	Oscillospira
309099	0	0	0	0	0	0	0	0	0	0	0	1		Bacteria	Firmicutes	Clostridia	Clostridiales	Clostridiaceae	Clostridium
310261	0	0	0	0	1	0	0	0	0	0	0	0		Bacteria	Firmicutes	Clostridia	Clostridiales	Ruminococcaceae
260781	4	4	1	15	12	1	9	7	1	2	4	1	yes	Bacteria	Firmicutes	Clostridia	Clostridiales
4400427	0	0	0	0	1	0	0	0	0	0	0	0		Bacteria	Firmicutes	Clostridia	Clostridiales
338396	1	1	2	1	0	3	1	0	4	2	1	1	yes	Bacteria	Bacteroidetes	Bacteroidia	Bacteroidales	S24-7
260787	0	1	0	0	2	0	0	0	0	0	0	0		Bacteria	Firmicutes	Clostridia	Clostridiales	Lachnospiraceae	Coprococcus
312808	0	0	0	0	0	0	0	0	0	0	0	0		Bacteria	Firmicutes	Clostridia	Clostridiales
260752	0	0	0	0	2	0	0	0	0	0	0	0		Bacteria	Firmicutes	Clostridia	Clostridiales	Lachnospiraceae
191318	0	0	0	0	2	0	0	0	0	0	0	0		Bacteria	Firmicutes	Clostridia	Clostridiales
197410	0	0	0	0	0	1	2	0	1	1	0	0		Bacteria	Bacteroidetes	Bacteroidia	Bacteroidales	S24-7
342397	0	0	0	0	0	0	1	0	0	0	0	0		Bacteria	Firmicutes	Clostridia	Clostridiales	Lachnospiraceae	[Ruminococcus]gnavus
4288931	2	4	10	0	24	0	6	2	1	1	1	0	yes	Bacteria	Firmicutes	Clostridia	Clostridiales	Ruminococcaceae
198690	19	19	17	0	26	0	5	2	2	0	2	0	yes	Bacteria	Firmicutes	Clostridia	Clostridiales	Lachnospiraceae	[Ruminococcus]gnavus
265576	0	0	0	0	1	0	0	0	0	0	0	0		Bacteria	Firmicutes	Clostridia	Clostridiales	Lachnospiraceae	Coprococcus
321495	0	0	0	0	4	0	0	0	0	0	0	0		Bacteria	Firmicutes	Clostridia	Clostridiales
265570	34	17	22	3	25	0	7	5	0	3	3	0	yes	Bacteria	Firmicutes	Clostridia	Clostridiales
801339	0	0	0	0	0	0	0	0	0	0	0	0		Bacteria	Firmicutes	Bacilli	Bacillales	Staphylococcaceae	Staphylococcus
609444	0	0	0	0	1	0	0	0	0	0	0	0		Bacteria	Bacteroidetes	Bacteroidia	Bacteroidales	Porphyromonadaceae
294219	0	0	1	0	1	0	0	0	0	0	1	0		Bacteria	Firmicutes	Clostridia	Clostridiales	Lachnospiraceae	[Ruminococcus]gnavus
4378235	0	0	0	0	0	0	0	0	0	0	0	0		Bacteria	Firmicutes	Clostridia	Clostridiales
157033	0	0	0	0	1	0	0	0	0	0	1	0		Bacteria	Firmicutes	Clostridia	Clostridiales	Ruminococcaceae
199344	1	0	0	0	0	0	0	0	0	0	0	0		Bacteria	Firmicutes	Clostridia	Clostridiales	Lachnospiraceae
232222	0	0	0	0	0	0	0	0	0	0	0	0		Bacteria	Firmicutes	Clostridia	Clostridiales	Ruminococcaceae
167420	0	0	0	4	0	0	0	1	0	0	0	2		Bacteria	Firmicutes	Erysipelotrichi	Erysipelotrichales	Erysipelotrichaceae
186242	0	0	0	0	0	0	1	0	0	1	0	0		Bacteria	Firmicutes	Clostridia	Clostridiales	Lachnospiraceae	Blautia
575003	0	0	0	0	1	0	0	0	0	0	0	0		Bacteria	Firmicutes	Clostridia	Clostridiales	Lachnospiraceae
339959	0	0	0	0	0	0	0	1	0	0	0	0		Bacteria	Bacteroidetes	Bacteroidia	Bacteroidales	Prevotellaceae
316415	0	0	0	0	1	0	0	0	0	0	1	0		Bacteria	Firmicutes	Clostridia	Clostridiales	Lachnospiraceae
637931	0	0	0	0	0	0	0	0	0	0	0	0		Bacteria	Bacteroidetes	Cytophagia	Cytophagales	Cytophagaceae
235259	0	0	0	0	1	0	0	0	0	0	0	0		Bacteria	Firmicutes	Clostridia	Clostridiales
674324	3	0	2	1	0	0	0	0	1	1	0	0		Bacteria	Firmicutes	Clostridia	Clostridiales	Ruminococcaceae
538967	1	2	5	1	3	3	0	2	1	0	0	0	yes	Bacteria	Firmicutes	Bacilli	Lactobacillales	Lactobacillaceae	Lactobacillus
299081	1	1	0	0	0	0	0	0	0	0	0	0		Bacteria	Firmicutes	Clostridia	Clostridiales	Ruminococcaceae
299087	0	0	0	0	0	0	0	0	0	0	2	0		Bacteria	Firmicutes	Clostridia	Clostridiales	[Mogibacteriaceae]	Mogibacterium
329399	0	0	0	1	0	0	0	0	0	0	0	0		Bacteria	Firmicutes	Clostridia	Clostridiales	Ruminococcaceae
752354	1	0	0	0	2	0	0	0	0	0	0	0		Bacteria	Firmicutes	Clostridia	Clostridiales	Lachnospiraceae	Coprococcus
329390	1	0	0	0	1	0	0	0	0	0	1	0		Bacteria	Firmicutes	Clostridia	Clostridiales	Ruminococcaceae
265316	1	0	3	1	2	0	0	0	0	0	0	0	yes	Bacteria	Firmicutes	Clostridia	Clostridiales
180220	0	0	1	0	0	0	0	0	0	0	0	0		Bacteria	Firmicutes	Clostridia	Clostridiales	Ruminococcaceae
172233	0	0	0	0	0	0	0	0	0	0	0	0		Bacteria	Firmicutes	Clostridia	Clostridiales	Ruminococcaceae
158979	3	2	1	1	8	1	0	1	1	0	1	0	yes	Bacteria	Firmicutes	Clostridia	Clostridiales
157704	0	0	0	0	0	0	0	0	0	0	0	0		Bacteria	Firmicutes	Clostridia	Clostridiales
554250	1	3	1	7	5	2	11	13	7	2	5	1	yes	Bacteria	Bacteroidetes	Bacteroidia	Bacteroidales	Bacteroidaceae
846798	0	1	0	3	0	1	3	0	3	1	1	0	yes	Bacteria	Bacteroidetes	Bacteroidia	Bacteroidales	[Barnesiellaceae]
537598	0	0	0	0	1	0	0	0	0	0	0	0		Bacteria	Cyanobacteria	Chloroplast	Cercozoa
3702033	0	0	0	0	0	0	1	0	0	0	0	0		Bacteria	Bacteroidetes	Bacteroidia	Bacteroidales
4473744	0	0	0	0	1	0	0	0	0	0	0	0		Bacteria	Firmicutes	Clostridia	Clostridiales	Ruminococcaceae
260128	0	0	0	0	0	0	0	0	0	0	0	0		Bacteria	Firmicutes	Clostridia	Clostridiales	Lachnospiraceae	Butyrivibrio
331086	1	0	2	0	0	1	0	0	0	0	0	0		Bacteria	Firmicutes	Clostridia	Clostridiales	Ruminococcaceae	Ruminococcus
168046	0	0	1	2	0	0	0	0	0	0	2	0		Bacteria	Firmicutes	Clostridia	Clostridiales
275895	0	1	0	1	1	0	0	0	0	0	0	0		Bacteria	Firmicutes	Clostridia	Clostridiales
589442	0	0	0	0	0	0	0	0	0	0	0	0		Bacteria	Bacteroidetes	Bacteroidia	Bacteroidales	Prevotellaceae	Prevotella
275899	1	0	0	0	5	0	1	0	0	0	2	0		Bacteria	Firmicutes	Clostridia	Clostridiales	Lachnospiraceae
148671	0	0	0	0	2	0	0	0	0	0	0	0		Bacteria	Firmicutes	Clostridia	Clostridiales
340508	0	0	0	0	1	0	0	0	0	0	0	0		Bacteria	Firmicutes	Clostridia	Clostridiales
85658	0	0	1	0	0	0	0	0	0	0	0	0		Bacteria	Firmicutes	Clostridia	Clostridiales	Ruminococcaceae	Ruminococcusflavefaciens
157693	0	0	0	1	0	0	0	0	0	0	1	0		Bacteria	Firmicutes	Clostridia	Clostridiales
363127	4	0	1	0	3	0	1	0	1	0	1	0		Bacteria	Firmicutes	Clostridia	Clostridiales	Lachnospiraceae
369182	0	0	1	0	0	0	0	0	0	0	0	0		Bacteria	Firmicutes	Clostridia	Clostridiales	Lachnospiraceae
300851	1	4	2	1	3	1	1	0	0	0	1	0	yes	Bacteria	Firmicutes	Clostridia	Clostridiales	Ruminococcaceae	Oscillospira
876540	0	0	0	0	0	0	0	0	0	0	0	0		Bacteria	Proteobacteria	Gammaproteobacteria	Enterobacteriales	Enterobacteriaceae	Klebsiella
185836	0	0	0	0	0	0	0	0	0	0	1	0		Bacteria	Firmicutes	Clostridia	Clostridiales	Lachnospiraceae	Blautia
743396	32	17	39	0	26	1	10	1	1	2	4	0	yes	Bacteria	Firmicutes	Clostridia	Clostridiales
186650	1	3	0	0	4	0	1	0	0	0	0	0		Bacteria	Firmicutes	Clostridia	Clostridiales
870724	0	0	1	0	1	0	0	1	0	0	0	0		Bacteria	Firmicutes	Bacilli	Lactobacillales	Streptococcaceae	Streptococcus
4460559	0	0	0	0	6	0	0	0	0	0	0	0		Bacteria	Firmicutes	Clostridia	Clostridiales
1110491	0	0	1	0	0	0	0	0	0	0	0	0		Bacteria	Bacteroidetes	Flavobacteriia	Flavobacteriales	Flavobacteriaceae	Psychroflexus
546259	0	0	0	0	0	0	1	0	0	0	0	0		Bacteria	Bacteroidetes	Bacteroidia	Bacteroidales	SB-1
194504	3	13	2	0	3	0	4	0	0	0	0	0	yes	Bacteria	Firmicutes	Clostridia	Clostridiales
325706	0	0	0	0	2	0	4	0	0	0	0	0		Bacteria	Firmicutes	Clostridia	Clostridiales	Ruminococcaceae
1113289	0	0	1	0	0	0	0	0	0	0	1	0		Bacteria	Firmicutes	Clostridia	Clostridiales	Lachnospiraceae
4461415	0	0	0	2	0	0	1	0	0	2	0	0		Bacteria	Bacteroidetes	Bacteroidia	Bacteroidales	Rikenellaceae	Blvii28
591734	0	1	1	2	4	1	1	0	1	0	2	0	yes	Bacteria	Firmicutes	Clostridia	Clostridiales	Ruminococcaceae
301727	0	0	1	0	0	0	0	0	0	0	0	0		Bacteria	Firmicutes	Clostridia	Clostridiales	Lachnospiraceae
157921	0	0	0	1	0	0	0	0	0	0	0	0		Bacteria	Bacteroidetes	Bacteroidia	Bacteroidales	Bacteroidaceae	Bacteroides
1113282	0	0	0	0	1	0	0	2	0	0	2	3		Bacteria	Tenericutes	Mollicutes	RF39
195115	0	0	0	0	1	0	0	0	0	0	0	0		Bacteria	Firmicutes	Clostridia	Clostridiales	Lachnospiraceae
528756	503	474	152	402	196	229	963	803	470	186	242	113	yes	Bacteria	Bacteroidetes	Bacteroidia	Bacteroidales	S24-7
1111350	0	0	0	0	0	0	0	0	0	0	0	0		Bacteria	Firmicutes	Clostridia	Clostridiales	Ruminococcaceae
275098	0	0	0	0	1	0	0	0	0	0	0	0		Bacteria	Bacteroidetes	Bacteroidia	Bacteroidales
269673	0	3	18	45	9	46	1	2	29	21	9	16	yes	Bacteria	Bacteroidetes	Bacteroidia	Bacteroidales	S24-7
4466220	0	0	0	0	1	0	0	0	0	0	0	0		Bacteria	Firmicutes	Clostridia	Clostridiales
4442899	0	0	0	0	1	0	0	0	0	0	0	0		Bacteria	Firmicutes	Clostridia	Clostridiales
278712	137	79	203	346	82	224	247	163	411	138	59	125	yes	Bacteria	Bacteroidetes	Bacteroidia	Bacteroidales	S24-7
528758	0	0	0	1	0	1	0	0	0	0	0	0		Bacteria	Firmicutes	Clostridia	Clostridiales	Ruminococcaceae	Ruminococcus
4469233	0	0	0	0	1	0	0	0	0	0	0	2		Bacteria	Firmicutes	Clostridia	Clostridiales
553911	1	0	0	0	1	0	0	0	0	0	0	0		Bacteria	Bacteroidetes	Bacteroidia	Bacteroidales
296516	0	0	0	0	0	0	0	0	0	0	0	0		Bacteria	Firmicutes	Clostridia	Clostridiales	Lachnospiraceae
182933	0	0	1	0	0	0	0	0	0	0	0	0		Bacteria	Firmicutes	Clostridia	Clostridiales	Lachnospiraceae	Blautia
268099	14	9	14	11	5	15	25	23	29	8	13	12	yes	Bacteria	Bacteroidetes	Bacteroidia	Bacteroidales	S24-7
826382	41	20	53	3	134	3	7	4	12	3	14	1	yes	Bacteria	Firmicutes	Clostridia	Clostridiales	Lachnospiraceae
564617	1	0	0	0	0	0	0	0	0	0	0	0		Bacteria	Firmicutes	Clostridia	Clostridiales	[Mogibacteriaceae]
290771	1	0	0	0	2	0	0	0	0	0	0	0		Bacteria	Firmicutes	Clostridia	Clostridiales	Lachnospiraceae
3924627	0	0	0	0	0	0	0	0	0	0	0	0		Bacteria	Firmicutes	Clostridia	Clostridiales	Lachnospiraceae
198751	0	0	0	0	1	0	0	0	0	0	0	0		Bacteria	Firmicutes	Clostridia	Clostridiales	Lachnospiraceae	Blautia
179812	0	0	0	0	0	0	1	0	0	0	0	0		Bacteria	Firmicutes	Clostridia	Clostridiales	Lachnospiraceae	Blautia
966441	3	0	1	1	0	2	0	1	3	1	0	1	yes	Bacteria	Bacteroidetes	Bacteroidia	Bacteroidales	Porphyromonadaceae	Porphyromonas
517797	2	0	0	0	1	0	0	0	0	0	0	0		Bacteria	Firmicutes	Clostridia	Clostridiales	Lachnospiraceae	Dorea
462764	91	26	12	66	100	19	36	41	7	12	77	11	yes	Bacteria	Firmicutes	Clostridia	Clostridiales	Ruminococcaceae	Ruminococcus
174170	0	0	0	0	0	0	0	0	0	0	0	0		Bacteria	Firmicutes	Clostridia	Clostridiales	Lachnospiraceae
163153	0	1	0	0	1	1	0	0	0	0	0	0		Bacteria	Firmicutes	Clostridia	Clostridiales	Ruminococcaceae	Oscillospira
271592	0	0	2	0	3	0	0	0	0	0	1	0		Bacteria	Firmicutes	Clostridia	Clostridiales
174177	102	66	0	1	3	0	126	158	0	0	1	0	yes	Bacteria	Bacteroidetes	Bacteroidia	Bacteroidales	S24-7
271590	0	0	0	0	0	0	0	0	0	0	0	0		Bacteria	Firmicutes	Clostridia	Clostridiales	Lachnospiraceae	[Ruminococcus]gnavus
31763	0	0	4	0	1	2	0	0	0	0	1	0		Bacteria	Firmicutes	Clostridia	Clostridiales	Ruminococcaceae	Ruminococcus
1828413	0	0	0	0	0	0	0	0	0	0	1	0		Bacteria	Firmicutes	Clostridia	Clostridiales	Ruminococcaceae
203737	0	0	0	0	0	0	0	0	0	0	0	0		Bacteria	Firmicutes	Clostridia	Clostridiales
873036	0	1	0	0	0	0	0	0	0	0	0	0		Bacteria	Bacteroidetes	Flavobacteriia	Flavobacteriales	Cryomorphaceae	Fluviicola
298562	0	0	0	0	1	0	1	3	0	0	2	0		Bacteria	Firmicutes	Clostridia	Clostridiales	Lachnospiraceae
629044	0	0	0	0	0	0	0	0	0	0	0	0		Bacteria	Firmicutes	Clostridia	Clostridiales	[Acidaminobacteraceae]	Acidaminobacter
258908	0	1	1	1	0	0	0	1	0	0	0	0		Bacteria	Firmicutes	Clostridia	Clostridiales
571808	0	1	0	0	0	0	0	0	0	0	0	0		Bacteria	Firmicutes	Clostridia	Clostridiales	Ruminococcaceae
233313	1	0	2	0	6	0	0	0	0	0	0	0		Bacteria	Firmicutes	Clostridia	Clostridiales	Lachnospiraceae	[Ruminococcus]gnavus
576853	0	0	0	0	0	0	0	0	0	0	1	0		Bacteria	Firmicutes	Clostridia	Clostridiales
3708846	0	0	1	0	0	0	0	0	0	0	0	0		Bacteria	Firmicutes	Clostridia	Clostridiales
585756	0	0	0	0	0	0	0	0	0	0	0	0		Bacteria	Bacteroidetes	Bacteroidia	Bacteroidales	Prevotellaceae	Prevotella
529889	0	0	0	0	3	0	0	0	0	0	0	0		Bacteria	Firmicutes	Clostridia	Clostridiales	Lachnospiraceae
585202	2	2	0	0	5	3	0	0	0	1	1	0	yes	Bacteria	Firmicutes	Clostridia	Clostridiales
523244	5	2	2	10	9	0	6	5	0	1	9	0	yes	Bacteria	Firmicutes	Clostridia	Clostridiales	Ruminococcaceae
563591	1	2	0	0	5	0	0	0	0	0	0	0		Bacteria	Firmicutes	Clostridia	Clostridiales	Lachnospiraceae
259504	0	0	3	0	6	1	2	1	0	0	0	0		Bacteria	Firmicutes	Clostridia	Clostridiales	Ruminococcaceae	Oscillospira
95553	0	0	0	0	1	0	0	0	0	0	0	0		Bacteria	Firmicutes	Clostridia	Clostridiales	Lachnospiraceae
331150	0	0	1	0	2	0	0	0	0	0	0	0		Bacteria	Firmicutes	Clostridia	Clostridiales	Lachnospiraceae
548753	0	0	0	0	0	0	0	0	0	0	0	0		Bacteria	Firmicutes	Clostridia	Clostridiales	Ruminococcaceae
273997	63	3	28	0	66	91	275	231	2	0	22	604	yes	Bacteria	Firmicutes	Erysipelotrichi	Erysipelotrichales	Erysipelotrichaceae	Allobaculum
177855	0	0	0	0	1	0	0	0	1	1	0	2		Bacteria	Bacteroidetes	Bacteroidia	Bacteroidales	S24-7
564806	1	0	2	0	10	1	0	0	1	2	2	0	yes	Bacteria	Firmicutes	Clostridia	Clostridiales
349100	0	0	2	0	0	0	0	0	0	0	1	0		Bacteria	Firmicutes	Clostridia	Clostridiales	Ruminococcaceae	Ruminococcus
312247	1	0	0	0	1	0	0	1	0	0	0	0		Bacteria	Firmicutes	Clostridia	Clostridiales	Ruminococcaceae
335311	5	1	0	1	7	0	2	0	0	1	1	0	yes	Bacteria	Firmicutes	Clostridia	Clostridiales
338145	0	0	0	0	0	0	0	0	0	0	0	0		Bacteria	Actinobacteria	Coriobacteriia	Coriobacteriales	Coriobacteriaceae
271626	0	0	0	0	0	0	0	0	0	0	0	0		Bacteria	Firmicutes	Clostridia	Clostridiales
344578	0	0	0	0	0	0	0	0	1	0	0	0		Bacteria	Firmicutes	Clostridia	Clostridiales	Clostridiaceae
262095	0	1	0	0	1	0	0	1	0	0	0	1		Bacteria	Firmicutes	Erysipelotrichi	Erysipelotrichales	Erysipelotrichaceae
313037	0	0	0	0	0	0	0	0	0	0	0	0		Bacteria	Firmicutes	Clostridia	Clostridiales
182970	0	0	0	0	0	0	0	0	0	0	3	0		Bacteria	Verrucomicrobia	Verrucomicrobiae	Verrucomicrobiales	Verrucomicrobiaceae	Akkermansia
188548	0	0	1	0	0	0	0	0	0	0	0	0		Bacteria	Firmicutes	Clostridia	Clostridiales
3807411	0	0	0	0	0	0	0	0	0	0	0	0		Bacteria	Firmicutes	Clostridia	Clostridiales	Ruminococcaceae
370046	4	2	2	0	0	1	1	2	0	0	2	0	yes	Bacteria	Firmicutes	Clostridia	Clostridiales	Ruminococcaceae	Oscillospira
330792	0	0	0	0	0	0	0	0	0	0	0	0		Bacteria	Firmicutes	Clostridia	Clostridiales
151695	1	0	0	0	0	0	0	0	0	0	0	0		Bacteria	Bacteroidetes	Bacteroidia	Bacteroidales
543859	0	0	0	0	0	1	0	0	0	0	0	0		Bacteria	Bacteroidetes	Bacteroidia	Bacteroidales	Prevotellaceae	Prevotella
851865	0	0	2	0	3	1	1	1	0	0	2	1	yes	Bacteria	Firmicutes	Clostridia	Clostridiales	Ruminococcaceae	Faecalibacteriumprausnitzii
318890	0	0	1	0	0	0	0	0	0	0	0	0		Bacteria	Firmicutes	Clostridia	Clostridiales	Ruminococcaceae
355082	0	0	0	1	0	0	1	0	0	0	0	0		Bacteria	Bacteroidetes	Bacteroidia	Bacteroidales	Prevotellaceae	Prevotella
273954	2	0	3	2	2	0	1	0	1	1	1	0	yes	Bacteria	Firmicutes	Clostridia	Clostridiales
182621	0	0	0	0	1	0	0	0	0	0	1	0		Bacteria	Firmicutes	Clostridia	Clostridiales	Lachnospiraceae	Coprococcus
266533	0	0	0	2	0	0	0	0	0	0	0	0		Bacteria	Bacteroidetes	Bacteroidia	Bacteroidales	S24-7
189147	0	0	149	21	37	92	0	0	9	7	8	17	yes	Bacteria	Firmicutes	Clostridia	Clostridiales	Ruminococcaceae	Ruminococcus
189630	0	0	0	0	0	0	0	0	0	0	0	0		Bacteria	Firmicutes	Clostridia	Clostridiales	Ruminococcaceae
273199	0	0	0	1	4	0	1	0	0	0	0	0		Bacteria	Firmicutes	Clostridia	Clostridiales
194487	0	0	2	0	0	0	0	0	0	0	0	0		Bacteria	Firmicutes	Clostridia	Clostridiales	Clostridiaceae
350224	1	0	0	0	0	0	0	0	0	0	0	0		Bacteria	Firmicutes	Clostridia	Clostridiales	Ruminococcaceae	Ruminococcusflavefaciens
653954	0	0	0	0	0	0	0	0	0	0	0	0		Bacteria	Firmicutes	Clostridia	Clostridiales	Lachnospiraceae	Dorea
342836	16	29	2	16	8	8	6	5	3	2	3	1	yes	Bacteria	Firmicutes	Clostridia	Clostridiales	Ruminococcaceae
276016	0	0	0	0	0	0	0	0	0	0	0	0		Bacteria	Firmicutes	Clostridia	Clostridiales
194225	0	0	0	6	1	0	0	0	0	3	0	0		Bacteria	Bacteroidetes	Bacteroidia	Bacteroidales	S24-7
192262	0	0	0	0	0	0	1	0	0	0	1	0		Bacteria	Firmicutes	Clostridia	Clostridiales	Ruminococcaceae
187294	10	7	0	3	3	0	15	4	2	0	1	2	yes	Bacteria	Bacteroidetes	Bacteroidia	Bacteroidales	[Odoribacteraceae]	Odoribacter
110986	0	0	0	0	0	0	0	0	0	0	0	0		Bacteria	Firmicutes	Clostridia	Clostridiales	Ruminococcaceae
354420	0	0	0	0	0	0	0	0	0	0	0	0		Bacteria	Bacteroidetes	Bacteroidia	Bacteroidales	[Paraprevotellaceae]	CF231
521074	0	0	0	0	1	0	0	0	0	0	0	0		Bacteria	Firmicutes	Clostridia	Clostridiales	Lachnospiraceae	Coprococcus
213258	1	0	1	4	3	3	1	1	7	1	0	1	yes	Bacteria	Bacteroidetes	Bacteroidia	Bacteroidales	S24-7
358939	0	0	0	0	0	0	0	0	0	0	1	0		Bacteria	Firmicutes	Clostridia	Clostridiales	Lachnospiraceae
261063	0	0	1	0	0	0	0	0	0	0	0	0		Bacteria	Firmicutes	Clostridia	Clostridiales
194488	0	0	0	0	1	0	0	0	0	0	0	0		Bacteria	Firmicutes	Clostridia	Clostridiales	Ruminococcaceae
405780	8	16	7	10	9	30	2	2	24	1	10	0	yes	Bacteria	Firmicutes	Clostridia	Clostridiales	Ruminococcaceae	Ruminococcus
355334	3	0	0	0	1	0	0	0	0	0	0	0		Bacteria	Firmicutes	Clostridia	Clostridiales	Ruminococcaceae
318091	1	0	0	0	0	0	0	0	0	0	0	0		Bacteria	Firmicutes	Clostridia	Clostridiales	Clostridiaceae
643362	0	0	1	0	1	0	1	0	0	0	3	0		Bacteria	Firmicutes	Clostridia	Clostridiales	Clostridiaceae	Clostridiumgasigenes
261064	1	3	1	0	3	0	0	0	0	0	0	0	yes	Bacteria	Firmicutes	Clostridia	Clostridiales
779847	1	0	0	0	0	0	0	0	0	0	0	0		Bacteria	Firmicutes	Clostridia	Clostridiales
267549	0	0	0	1	2	0	0	0	0	0	0	0		Bacteria	Firmicutes	Clostridia	Clostridiales
174824	0	0	0	0	0	0	0	0	0	0	0	0		Bacteria	Firmicutes	Clostridia	Clostridiales
192127	0	0	0	0	0	0	0	0	0	0	0	0		Bacteria	Firmicutes	Clostridia	Clostridiales	Lachnospiraceae
567875	2	0	9	0	2	0	0	1	2	0	0	1		Bacteria	Firmicutes	Clostridia	Clostridiales	Lachnospiraceae
360385	0	0	0	0	1	0	0	0	0	0	0	0		Bacteria	Firmicutes	Clostridia	Clostridiales	Lachnospiraceae	Blautiaproducta
290362	0	0	0	0	0	0	0	0	0	0	1	0		Bacteria	Firmicutes	Clostridia	Clostridiales	Lachnospiraceae	Blautiaproducta
4408423	1	0	2	0	0	0	0	0	0	0	0	0		Bacteria	Firmicutes	Clostridia	Clostridiales	Lachnospiraceae
96451	0	0	0	0	1	0	0	1	1	0	0	0		Bacteria	Firmicutes	Bacilli	Lactobacillales	Lactobacillaceae	Lactobacillus
268454	0	0	0	0	0	0	0	2	0	0	0	0		Bacteria	Bacteroidetes	Bacteroidia	Bacteroidales	[Paraprevotellaceae]	YRC22
96459	0	0	2	0	0	0	0	0	0	0	0	0		Bacteria	Firmicutes	Clostridia	Clostridiales	Lachnospiraceae
293975	0	0	0	0	0	0	0	0	0	0	0	0		Bacteria	Firmicutes	Clostridia	Clostridiales	Lachnospiraceae
263179	1	0	1	0	0	0	0	0	0	0	0	0		Bacteria	Firmicutes	Clostridia	Clostridiales	Lachnospiraceae	[Ruminococcus]gnavus
299355	0	0	0	0	0	0	0	0	0	0	0	0		Bacteria	Firmicutes	Clostridia	Clostridiales	Lachnospiraceae
273850	0	0	0	0	0	1	0	0	0	1	0	0		Bacteria	Firmicutes	Clostridia	Clostridiales	Ruminococcaceae
181990	0	0	0	0	0	0	0	0	0	0	0	0		Bacteria	Firmicutes	Clostridia	Clostridiales	Lachnospiraceae	Dorea
266948	1	1	0	0	0	0	1	0	0	0	0	0		Bacteria	Firmicutes	Clostridia	Clostridiales	Lachnospiraceae	[Ruminococcus]gnavus
576472	0	0	0	1	0	0	0	1	0	0	0	0		Bacteria	Bacteroidetes	Bacteroidia	Bacteroidales	Bacteroidaceae	5-7N15
1857626	1	0	0	0	0	0	0	0	0	0	0	0		Bacteria	Firmicutes	Clostridia	Clostridiales
51323	0	0	0	0	0	0	0	0	0	0	0	0		Bacteria	Firmicutes	Clostridia	Clostridiales	Ruminococcaceae	Oscillospira
16026	0	0	0	1	0	0	0	0	0	0	0	0		Bacteria	Firmicutes	Clostridia	Clostridiales	Ruminococcaceae	Sporobactertermitidis
266946	0	0	0	0	0	0	0	0	0	0	0	0		Bacteria	Firmicutes	Clostridia	Clostridiales	Lachnospiraceae	[Ruminococcus]gnavus
100912	0	0	0	0	0	0	0	0	0	0	0	0		Bacteria	Bacteroidetes	Bacteroidia	Bacteroidales	[Paraprevotellaceae]	YRC22
2065341	1	0	0	1	0	0	0	0	0	1	0	0		Bacteria	Firmicutes	Clostridia	Clostridiales	Lachnospiraceae	Coprococcus
309391	1	0	0	0	0	0	0	0	0	0	1	0		Bacteria	Firmicutes	Clostridia	Clostridiales
397444	32	57	6	16	84	0	18	17	0	3	12	1	yes	Bacteria	Firmicutes	Clostridia	Clostridiales	Ruminococcaceae
4472091	0	0	0	0	0	0	0	0	0	0	0	0		Bacteria	Firmicutes	Clostridia	Clostridiales	Ruminococcaceae	Ruminococcus
324286	1	0	0	0	0	0	0	0	0	0	0	0		Bacteria	Firmicutes	Clostridia	Clostridiales
1804905	0	0	0	1	0	0	0	0	0	0	0	0		Bacteria	Firmicutes	Clostridia	Clostridiales	Dehalobacteriaceae	Dehalobacterium
778478	0	0	0	0	0	0	0	0	0	0	0	0		Bacteria	Proteobacteria	Gammaproteobacteria	Enterobacteriales	Enterobacteriaceae
198530	0	0	0	0	0	1	0	0	0	0	0	0		Bacteria	Bacteroidetes	Bacteroidia	Bacteroidales	Bacteroidaceae	Bacteroidesuniformis
327091	0	0	0	0	0	0	0	0	0	0	0	0		Bacteria	Bacteroidetes	Bacteroidia	Bacteroidales
260364	0	0	3	0	1	0	0	0	0	1	0	1		Bacteria	Firmicutes	Clostridia	Clostridiales
192696	3	2	6	1	0	1	2	0	1	0	0	1	yes	Bacteria	Firmicutes	Clostridia	Clostridiales	Lachnospiraceae	Blautia
172081	0	0	0	0	0	0	0	0	0	0	0	0		Bacteria	Firmicutes	Clostridia	Clostridiales
230528	0	0	0	0	0	0	0	0	0	0	0	0		Bacteria	Firmicutes	Clostridia	Clostridiales	Lachnospiraceae	Coprococcus
351607	0	0	0	0	0	0	0	0	0	0	0	0		Bacteria	Firmicutes	Clostridia	Clostridiales	Ruminococcaceae
164185	0	0	0	0	0	0	0	0	0	1	0	0		Bacteria	Bacteroidetes	Bacteroidia	Bacteroidales	p-2534-18B5
672776	1	1	5	0	2	0	1	1	0	0	2	0	yes	Bacteria	Firmicutes	Clostridia	Clostridiales	Lachnospiraceae
573189	3	4	1	0	3	0	0	0	0	0	0	0	yes	Bacteria	Firmicutes	Clostridia	Clostridiales	Lachnospiraceae	Blautia
825153	0	0	0	0	0	0	0	0	0	0	0	0		Bacteria	Firmicutes	Clostridia	Clostridiales	[Mogibacteriaceae]	Mogibacterium
539820	105	109	36	273	120	80	94	55	24	53	63	24	yes	Bacteria	Firmicutes	Clostridia	Clostridiales	Ruminococcaceae	Oscillospira
254099	0	0	0	1	0	0	0	0	0	0	0	0		Bacteria	Bacteroidetes	Bacteroidia	Bacteroidales	Prevotellaceae	Prevotella
185754	11	4	1	0	4	0	0	1	0	1	0	0	yes	Bacteria	Firmicutes	Clostridia	Clostridiales
551850	0	0	0	0	0	0	0	0	0	0	0	0		Bacteria	Proteobacteria	Gammaproteobacteria	Enterobacteriales	Enterobacteriaceae
4316569	0	0	0	0	0	0	0	0	1	0	0	0		Bacteria	Firmicutes	Clostridia	Clostridiales	Lachnospiraceae
306711	3	0	0	1	1	0	0	1	0	0	1	0		Bacteria	Firmicutes	Clostridia	Clostridiales	Ruminococcaceae
593803	0	0	0	0	0	0	1	0	0	0	0	0		Bacteria	Firmicutes	Bacilli	Lactobacillales	Streptococcaceae	Streptococcus
594279	0	1	0	3	0	1	0	0	0	0	2	1		Bacteria	Firmicutes	Clostridia	Clostridiales	[Mogibacteriaceae]
594278	1	0	0	0	0	0	0	0	0	0	0	0		Bacteria	Firmicutes	Clostridia	Clostridiales	Veillonellaceae
241489	0	0	0	0	0	0	1	0	0	0	0	0		Bacteria	Firmicutes	Clostridia	Clostridiales	Ruminococcaceae	Ruminococcus
348703	0	0	0	0	0	0	0	0	0	0	0	0		Bacteria	Firmicutes	Clostridia	Clostridiales	Ruminococcaceae
780650	8	1	0	0	8	0	1	1	0	0	1	0		Bacteria	Firmicutes	Clostridia	Clostridiales	Clostridiaceae
3014527	0	0	0	0	1	0	0	0	0	0	0	0		Bacteria	Firmicutes	Clostridia	Clostridiales	Lachnospiraceae	Epulopiscium
206513	0	0	0	0	2	0	0	0	0	0	0	0		Bacteria	Firmicutes	Clostridia	Clostridiales	Ruminococcaceae	Oscillospira
725048	0	0	0	0	0	0	0	0	0	0	0	0		Bacteria	Proteobacteria	Gammaproteobacteria	Enterobacteriales	Enterobacteriaceae
185631	0	0	0	0	0	0	0	0	0	0	0	0		Bacteria	Firmicutes	Clostridia	Clostridiales	Lachnospiraceae	Coprococcus
297480	0	0	0	0	0	0	0	0	0	0	0	0		Bacteria	Firmicutes	Clostridia	Clostridiales	Lachnospiraceae
169815	0	1	0	0	3	0	0	0	0	0	0	0		Bacteria	Firmicutes	Clostridia	Clostridiales	Lachnospiraceae
330947	0	0	0	0	1	0	0	0	0	0	0	0		Bacteria	Firmicutes	Clostridia	Clostridiales	Lachnospiraceae	Blautia
191766	0	0	0	0	0	0	0	0	0	0	0	0		Bacteria	Firmicutes	Clostridia	Clostridiales
191762	5	0	1	0	12	0	1	0	0	0	0	0		Bacteria	Firmicutes	Clostridia	Clostridiales
1113707	0	0	0	0	0	0	0	0	0	0	0	0		Bacteria	Firmicutes	Clostridia	Clostridiales
344142	0	0	0	0	2	0	0	1	0	0	0	0		Bacteria	Bacteroidetes	Bacteroidia	Bacteroidales	S24-7
1105827	0	0	0	0	0	0	0	0	1	0	0	1		Bacteria	Proteobacteria	Deltaproteobacteria	Desulfobacterales	Desulfobacteraceae
218884	0	0	0	0	0	0	0	0	0	0	0	0		Bacteria	Cyanobacteria	Nostocophycideae	Nostocales	Scytonemataceae	Scytonema
210056	0	0	16	32	26	24	0	0	34	18	30	13	yes	Bacteria	Bacteroidetes	Bacteroidia	Bacteroidales	S24-7
345562	0	0	0	1	0	0	0	0	0	0	0	0		Bacteria	Bacteroidetes	Bacteroidia	Bacteroidales
311859	3	3	2	6	3	1	5	3	3	0	2	0	yes	Bacteria	Firmicutes	Clostridia	Clostridiales	Ruminococcaceae	Oscillospira
658827	0	0	0	0	1	0	0	0	0	0	0	0		Bacteria	Actinobacteria	Actinobacteria	Actinomycetales	Actinomycetaceae
771824	2	6	5	2	15	1	2	1	0	0	18	0	yes	Bacteria	Firmicutes	Clostridia	Clostridiales	Ruminococcaceae	Ruminococcus
195470	1	0	0	0	0	0	0	0	0	0	1	0		Bacteria	Firmicutes	Clostridia	Clostridiales	Lachnospiraceae	[Ruminococcus]gnavus
193610	175	195	270	1088	54	381	277	235	954	483	71	91	yes	Bacteria	Bacteroidetes	Bacteroidia	Bacteroidales	S24-7
559302	1	2	0	0	1	0	0	0	0	0	0	0		Bacteria	Firmicutes	Clostridia	Clostridiales
576778	0	0	0	1	0	0	1	1	0	0	0	0		Bacteria	Bacteroidetes	Bacteroidia	Bacteroidales
535685	0	0	0	1	0	0	0	0	0	0	0	0		Bacteria	Bacteroidetes	Bacteroidia	Bacteroidales	Porphyromonadaceae	Dysgonomonas
578526	0	0	0	0	1	0	0	0	0	0	0	0		Bacteria	Bacteroidetes	Bacteroidia	Bacteroidales
512919	0	0	0	0	1	0	0	0	0	0	0	0		Bacteria	Firmicutes	Clostridia	Clostridiales	Ruminococcaceae
806356	0	0	0	0	0	0	0	0	0	0	0	0		Bacteria	Actinobacteria	Actinobacteria	Actinomycetales	Microbacteriaceae
520840	1	0	0	0	0	0	1	0	0	0	0	0		Bacteria	Firmicutes	Clostridia	Clostridiales	Ruminococcaceae
553825	0	0	0	0	0	0	0	0	0	0	1	0		Bacteria	Firmicutes	Clostridia	Clostridiales	Ruminococcaceae
69988	0	0	1	1	0	0	0	0	0	0	0	0		Bacteria	Firmicutes	Clostridia	Clostridiales
682726	0	0	0	0	0	0	0	0	0	0	0	0		Bacteria	Actinobacteria	Coriobacteriia	Coriobacteriales	Coriobacteriaceae	Eggerthellalenta
352965	349	288	6	15	258	0	99	76	1	77	83	0	yes	Bacteria	Firmicutes	Clostridia	Clostridiales
4444803	0	0	0	0	0	0	0	0	0	0	0	0		Bacteria	Proteobacteria	Gammaproteobacteria	Enterobacteriales	Enterobacteriaceae	Photorhabdus
290210	13	0	49	0	58	4	4	2	0	0	45	0	yes	Bacteria	Firmicutes	Clostridia	Clostridiales
518452	0	0	0	0	1	0	0	0	0	0	0	0		Bacteria	Firmicutes	Clostridia	Clostridiales	Eubacteriaceae	Garciella
290213	0	0	0	0	0	0	1	0	0	0	0	0		Bacteria	Bacteroidetes	Bacteroidia	Bacteroidales	[Paraprevotellaceae]
511216	24	45	49	108	24	77	64	39	194	61	25	47	yes	Bacteria	Bacteroidetes	Bacteroidia	Bacteroidales	S24-7
191109	5	9	2	3	4	2	3	0	0	0	3	0	yes	Bacteria	Firmicutes	Clostridia	Clostridiales
357305	32	30	5	173	18	8	100	76	26	129	20	2	yes	Bacteria	Bacteroidetes	Bacteroidia	Bacteroidales	S24-7
718320	20	26	4	11	45	0	20	19	5	5	10	1	yes	Bacteria	Firmicutes	Clostridia	Clostridiales	Ruminococcaceae
1106550	0	2	2	0	7	0	0	1	0	0	0	0		Bacteria	Firmicutes	Clostridia	Clostridiales	Lachnospiraceae
815586	0	0	1	0	0	0	0	0	0	0	0	0		Bacteria	Firmicutes	Clostridia	Thermoanaerobacterales	Thermoanaerobacteraceae	Moorella
523811	0	2	1	0	3	0	1	0	0	0	2	0		Bacteria	Firmicutes	Clostridia	Clostridiales
4324178	0	0	0	0	0	0	0	0	0	0	0	0		Bacteria	Proteobacteria	Gammaproteobacteria	Alteromonadales	HTCC2188
173914	2	0	0	0	0	0	0	0	0	0	0	0		Bacteria	Firmicutes	Clostridia	Clostridiales	Lachnospiraceae	[Ruminococcus]gnavus
173916	0	0	0	0	2	0	0	0	0	0	0	0		Bacteria	Firmicutes	Clostridia	Clostridiales
305398	0	1	0	0	1	0	0	0	0	0	0	0		Bacteria	Firmicutes	Clostridia	Clostridiales	Lachnospiraceae
4403689	1	0	0	0	4	0	0	0	1	0	0	0		Bacteria	Firmicutes	Clostridia	Clostridiales	Lachnospiraceae
321825	17	12	15	8	18	1	7	9	7	2	4	2	yes	Bacteria	Firmicutes	Clostridia	Clostridiales	Ruminococcaceae	Oscillospira
4414656	0	0	0	0	0	0	0	1	0	0	1	0		Bacteria	Firmicutes	Clostridia	Clostridiales	Ruminococcaceae
259173	15	10	14	2	21	0	6	2	3	1	12	1	yes	Bacteria	Firmicutes	Clostridia	Clostridiales	Ruminococcaceae
355592	0	0	0	0	1	0	0	0	0	0	0	0		Bacteria	Bacteroidetes	Bacteroidia	Bacteroidales	Porphyromonadaceae
368117	0	0	0	0	0	0	0	0	0	0	0	0		Bacteria	Firmicutes	Clostridia	Clostridiales
4332676	0	0	0	0	0	0	0	0	0	0	1	0		Bacteria	Bacteroidetes	Bacteroidia	Bacteroidales	Bacteroidaceae	Bacteroides
574290	0	0	0	0	0	0	0	0	0	0	0	0		Bacteria	Firmicutes	Clostridia	Clostridiales	Lachnospiraceae	Dorea
113278	0	0	0	0	2	0	0	0	0	0	0	0		Bacteria	Firmicutes	Clostridia	Clostridiales
539688	0	0	0	0	1	0	0	0	0	0	0	0		Bacteria	Firmicutes	Clostridia	Clostridiales
338963	0	0	0	0	0	0	0	0	0	0	0	0		Bacteria	Tenericutes	Mollicutes
1805553	0	0	1	0	0	0	0	0	0	0	0	0		Bacteria	Firmicutes	Clostridia	Clostridiales	Lachnospiraceae	[Ruminococcus]gnavus
539244	0	0	0	2	0	0	1	0	0	0	0	0		Bacteria	Bacteroidetes	Bacteroidia	Bacteroidales	[Paraprevotellaceae]	CF231
3168623	0	0	0	0	0	0	0	0	0	0	0	0		Bacteria	Firmicutes	Clostridia	Clostridiales	Clostridiaceae	Clostridium
546619	2	0	0	0	1	0	0	1	0	0	0	0		Bacteria	Firmicutes	Clostridia	Clostridiales	Clostridiaceae	Clostridium
302703	0	0	1	0	0	0	0	0	0	0	0	0		Bacteria	Bacteroidetes	Bacteroidia	Bacteroidales
532836	0	0	0	0	0	0	1	0	0	0	0	0		Bacteria	Bacteroidetes	Bacteroidia	Bacteroidales
333412	2	1	1	0	0	1	0	0	0	0	1	0	yes	Bacteria	Firmicutes	Clostridia	Clostridiales
336133	0	0	0	0	0	0	0	0	0	0	1	0		Bacteria	Firmicutes	Clostridia	Clostridiales	Lachnospiraceae	Blautia
21464	1	1	0	2	0	0	0	0	0	0	0	0		Bacteria	Firmicutes	Clostridia	Clostridiales	Ruminococcaceae	Oscillospiraguilliermondii
182361	6	9	1	2	0	3	23	17	1	0	0	1	yes	Bacteria	Bacteroidetes	Bacteroidia	Bacteroidales	S24-7
274627	6	5	1	0	4	0	0	0	0	0	2	0	yes	Bacteria	Firmicutes	Clostridia	Clostridiales
141731	0	0	0	0	0	0	0	0	0	0	0	0		Bacteria	Bacteroidetes	Bacteroidia	Bacteroidales
184903	0	0	0	0	0	0	0	0	0	0	0	0		Bacteria	Firmicutes	Clostridia	Clostridiales	Lachnospiraceae	[Ruminococcus]gnavus
184905	0	0	0	0	1	0	0	0	0	0	0	0		Bacteria	Firmicutes	Clostridia	Clostridiales	Lachnospiraceae	Coprococcus
808579	0	0	0	0	0	0	0	0	0	0	0	0		Bacteria	Firmicutes	Bacilli	Lactobacillales	Lactobacillaceae	Lactobacillus
184909	0	0	0	0	0	0	0	0	0	0	1	0		Bacteria	Firmicutes	Clostridia	Clostridiales
3871950	0	0	0	0	0	0	0	0	0	0	0	0		Bacteria	Proteobacteria	Betaproteobacteria	Burkholderiales	Comamonadaceae	Limnobacter
211907	0	0	0	0	0	0	0	0	0	0	0	0		Bacteria	Firmicutes	Clostridia	Clostridiales	Ruminococcaceae
196596	0	0	0	0	0	0	1	0	0	0	0	0		Bacteria	Bacteroidetes	Bacteroidia	Bacteroidales	Bacteroidaceae	Bacteroidesuniformis
829401	1	0	4	0	2	0	0	0	0	0	0	0		Bacteria	Firmicutes	Clostridia	Clostridiales
331309	0	0	0	0	5	0	0	0	0	0	0	0		Bacteria	Firmicutes	Clostridia	Clostridiales
4368464	0	0	0	0	0	0	0	0	0	0	0	0		Bacteria	Firmicutes	Clostridia	Clostridiales
903184	0	0	0	0	0	0	0	0	0	0	0	0		Bacteria	Firmicutes	Bacilli	Gemellales	Gemellaceae	Gemella
525681	0	0	0	0	0	0	0	0	0	0	0	0		Bacteria	Firmicutes	Clostridia	Clostridiales	Ruminococcaceae
548503	2	0	4	0	5	0	0	0	0	0	0	0		Bacteria	Firmicutes	Clostridia	Clostridiales	Lachnospiraceae
548507	0	0	0	0	0	0	0	0	0	0	0	0		Bacteria	Firmicutes	Clostridia	Clostridiales	Clostridiaceae
177195	0	0	0	0	1	0	0	0	0	0	0	0		Bacteria	Firmicutes	Clostridia	Clostridiales
799573	0	0	3	1	0	0	0	0	0	0	2	1		Bacteria	Firmicutes	Clostridia	Clostridiales	Clostridiaceae	Clostridium
317048	0	0	0	0	0	0	0	0	0	0	0	0		Bacteria	Firmicutes	Clostridia	Clostridiales	Lachnospiraceae
271101	72	74	94	124	64	87	126	129	330	64	90	78	yes	Bacteria	Bacteroidetes	Bacteroidia	Bacteroidales	S24-7
317517	0	0	0	0	1	0	0	0	0	0	0	1		Bacteria	Firmicutes	Clostridia	Clostridiales
198245	0	0	0	0	2	0	0	0	0	0	0	0		Bacteria	Firmicutes	Clostridia	Clostridiales	Lachnospiraceae	Blautiaproducta
271107	0	0	0	0	1	0	0	1	0	0	0	0		Bacteria	Firmicutes	Clostridia	Clostridiales
4133460	0	0	1	0	0	0	0	0	0	0	0	0		Bacteria	Firmicutes	Clostridia	Clostridiales
794205	0	1	2	2	5	1	0	0	0	0	0	0	yes	Bacteria	Firmicutes	Bacilli	Lactobacillales	Lactobacillaceae	Lactobacillus
356309	0	0	0	0	0	0	0	0	0	0	0	0		Bacteria	Firmicutes	Clostridia	Clostridiales
353155	0	0	0	1	1	0	0	0	0	0	0	0		Bacteria	Firmicutes	Clostridia	Clostridiales	Ruminococcaceae	Oscillospira
1136492	2	0	0	0	0	0	0	0	0	1	0	0		Bacteria	Firmicutes	Clostridia	Clostridiales
197623	15	14	0	11	3	0	45	30	1	6	2	0	yes	Bacteria	Bacteroidetes	Bacteroidia	Bacteroidales	S24-7
197624	2	2	0	2	3	1	2	0	0	1	2	1	yes	Bacteria	Firmicutes	Clostridia	Clostridiales	Ruminococcaceae
189996	0	0	0	0	0	0	0	0	0	0	0	0		Bacteria	Firmicutes	Clostridia	Clostridiales	Lachnospiraceae
164228	0	0	0	0	0	0	0	0	0	0	0	0		Bacteria	Firmicutes	Clostridia	Clostridiales
567641	2	0	1	2	1	0	0	0	1	0	0	0	yes	Bacteria	Firmicutes	Clostridia	Clostridiales
846477	6	7	24	4	51	2	5	1	1	2	4	0	yes	Bacteria	Firmicutes	Clostridia	Clostridiales	Lachnospiraceae
179662	0	0	0	0	0	0	0	0	0	0	0	0		Bacteria	Firmicutes	Clostridia	Clostridiales	Ruminococcaceae
264239	0	0	0	0	1	0	0	0	0	0	1	0		Bacteria	Firmicutes	Clostridia	Clostridiales	Lachnospiraceae
508918	0	0	1	0	2	0	0	0	0	0	0	0		Bacteria	Firmicutes	Clostridia	Clostridiales
569889	0	0	54	172	35	83	1	3	125	62	32	31	yes	Bacteria	Bacteroidetes	Bacteroidia	Bacteroidales	S24-7
268797	0	0	0	0	0	0	0	0	0	0	0	0		Bacteria	Firmicutes	Clostridia	Clostridiales	Lachnospiraceae	[Ruminococcus]gnavus
934122	0	0	2	0	1	0	0	0	0	0	0	0		Bacteria	Bacteroidetes	Bacteroidia	Bacteroidales
192906	22	19	0	0	1	0	55	36	0	0	1	0		Bacteria	Bacteroidetes	Bacteroidia	Bacteroidales	S24-7
275288	3	1	3	16	2	9	1	5	7	6	0	2	yes	Bacteria	Firmicutes	Clostridia	Clostridiales	Ruminococcaceae	Oscillospira
620319	13	0	1	3	3	0	0	6	0	0	1	0	yes	Bacteria	Firmicutes	Clostridia	Clostridiales
275286	3	7	1	1	8	0	0	1	0	0	0	0	yes	Bacteria	Firmicutes	Clostridia	Clostridiales
1000816	0	0	0	0	0	0	0	0	0	0	0	0		Bacteria	Firmicutes	Bacilli	Lactobacillales	Streptococcaceae	Streptococcus
212281	0	0	0	0	2	0	0	0	0	0	0	0		Bacteria	Firmicutes	Clostridia	Clostridiales	Lachnospiraceae	Butyrivibrio
194388	0	0	0	0	0	0	0	0	0	0	0	0		Bacteria	Firmicutes	Clostridia	Clostridiales
840419	0	0	0	0	1	0	0	0	0	0	0	0		Bacteria	Bacteroidetes	Bacteroidia	Bacteroidales	Bacteroidaceae	Bacteroides
3190727	0	2	1	0	0	0	0	0	0	0	0	0		Bacteria	Firmicutes	Clostridia	Clostridiales	Lachnospiraceae
562503	0	0	0	0	0	0	0	0	1	0	0	0		Bacteria	Firmicutes	Clostridia	Clostridiales
291307	0	0	0	0	0	0	0	0	0	0	0	0		Bacteria	Firmicutes	Clostridia	Clostridiales
297984	0	0	0	0	0	0	0	0	0	0	0	0		Bacteria	Firmicutes	Clostridia	Clostridiales
268425	12	7	4	4	5	0	8	3	1	2	5	0	yes	Bacteria	Firmicutes	Clostridia	Clostridiales	Ruminococcaceae
246017	0	0	0	0	0	0	0	0	0	0	0	0		Bacteria	Firmicutes	Clostridia	Clostridiales	Lachnospiraceae
339455	0	0	0	0	0	0	0	0	0	0	0	0		Bacteria	Firmicutes	Clostridia	Clostridiales
325182	2	0	0	0	3	0	0	0	0	0	0	0		Bacteria	Firmicutes	Clostridia	Clostridiales
4435235	0	0	0	0	0	0	0	0	0	0	0	0		Bacteria	Bacteroidetes	Bacteroidia	Bacteroidales	[Paraprevotellaceae]	YRC22
339156	127	92	4	1	5	2	293	189	3	4	3	1	yes	Bacteria	Bacteroidetes	Bacteroidia	Bacteroidales	S24-7
470382	1	0	2	1	0	0	0	0	0	0	1	0		Bacteria	Firmicutes	Clostridia	Clostridiales
192673	6	4	0	0	6	0	3	1	0	0	0	0		Bacteria	Firmicutes	Clostridia	Clostridiales
175704	0	0	0	0	0	0	0	0	0	0	1	0		Bacteria	Firmicutes	Clostridia	Clostridiales	Lachnospiraceae
183362	0	0	0	1	1	0	0	0	0	0	0	0		Bacteria	Firmicutes	Clostridia	Clostridiales	Lachnospiraceae
542666	0	0	1	0	0	1	0	0	0	0	0	0		Bacteria	Firmicutes	Clostridia	Clostridiales	Lachnospiraceae
337465	0	0	0	1	0	0	0	0	0	0	0	0		Bacteria	Firmicutes	Clostridia	Clostridiales
186430	0	0	0	0	0	0	0	0	0	0	0	0		Bacteria	Firmicutes	Clostridia	Clostridiales	Lachnospiraceae
337461	0	0	0	0	0	0	0	0	0	0	0	0		Bacteria	Firmicutes	Clostridia	Clostridiales	Lachnospiraceae
264802	1	0	0	0	0	0	0	0	0	0	0	0		Bacteria	Firmicutes	Clostridia	Clostridiales
233435	2	2	15	23	6	9	6	14	36	9	4	9	yes	Bacteria	Bacteroidetes	Bacteroidia	Bacteroidales	S24-7
338681	0	0	0	0	0	0	0	0	0	0	0	0		Bacteria	Firmicutes	Clostridia	Clostridiales	Ruminococcaceae
577716	1	0	0	0	0	0	0	0	1	0	1	0		Bacteria	Firmicutes	Bacilli	Lactobacillales	Lactobacillaceae	Lactobacillus
337468	4	1	1	1	1	1	1	0	2	1	2	1	yes	Bacteria	Firmicutes	Clostridia	Clostridiales	Ruminococcaceae
526490	1	0	0	0	2	0	0	0	0	0	0	6		Bacteria	Firmicutes	Clostridia	Clostridiales
686984	1	0	0	0	2	0	0	0	0	0	0	0		Bacteria	Firmicutes	Clostridia	Clostridiales	Lachnospiraceae	Shuttleworthia
820796	0	0	0	0	0	0	0	0	0	0	0	0		Bacteria	Proteobacteria	Gammaproteobacteria	Enterobacteriales	Enterobacteriaceae	Erwinia
369797	0	0	1	1	0	0	1	1	0	0	0	0		Bacteria	Firmicutes	Clostridia	Clostridiales	Ruminococcaceae	Ruminococcus
370183	0	0	2	2	2	0	0	0	1	0	0	0		Bacteria	Firmicutes	Clostridia	Clostridiales	Lachnospiraceae	Blautia
300628	0	0	0	0	0	0	0	0	0	0	0	0		Bacteria	Firmicutes	Clostridia	Clostridiales	Ruminococcaceae
573407	1	1	1	0	1	1	0	0	0	0	2	0	yes	Bacteria	Firmicutes	Clostridia	Clostridiales
801995	0	0	0	0	0	0	0	0	0	0	0	0		Bacteria	Firmicutes	Bacilli	Bacillales	Staphylococcaceae	Staphylococcus
1109014	0	0	0	0	1	0	0	0	0	0	0	0		Bacteria	Proteobacteria	Deltaproteobacteria
213885	0	0	0	1	3	0	0	0	0	0	1	0		Bacteria	Firmicutes	Clostridia	Clostridiales	Ruminococcaceae	Oscillospira
229386	2	2	0	0	4	0	0	2	0	0	0	0		Bacteria	Firmicutes	Clostridia	Clostridiales
196571	0	0	0	0	2	0	0	0	0	0	0	0		Bacteria	Firmicutes	Clostridia	Clostridiales
275470	3	0	0	0	3	0	0	0	0	0	1	0		Bacteria	Firmicutes	Clostridia	Clostridiales
205859	0	0	0	1	0	0	0	0	0	0	0	0		Bacteria	Firmicutes	Clostridia	Clostridiales
306275	31	31	0	0	0	1	77	53	2	0	2	1	yes	Bacteria	Bacteroidetes	Bacteroidia	Bacteroidales	S24-7
3479426	0	1	0	0	1	0	0	0	0	0	0	0		Bacteria	Firmicutes	OPB54
196578	24	16	31	119	4	72	24	20	113	64	6	16	yes	Bacteria	Bacteroidetes	Bacteroidia	Bacteroidales	S24-7
351095	1	2	2	2	9	0	1	0	0	0	1	0	yes	Bacteria	Firmicutes	Clostridia	Clostridiales	Ruminococcaceae
267046	2334	1667	101	63	15	198	3227	2924	233	37	23	98	yes	Bacteria	Bacteroidetes	Bacteroidia	Bacteroidales	S24-7
267045	3	5	2	11	1	4	3	6	10	5	0	5	yes	Bacteria	Bacteroidetes	Bacteroidia	Bacteroidales	S24-7
4311536	4	1	0	0	3	0	10	3	0	0	2	0		Bacteria	Firmicutes	Clostridia	Clostridiales
819259	0	0	0	0	0	0	0	0	0	0	0	0		Bacteria	Firmicutes	Clostridia	Clostridiales	Lachnospiraceae	Epulopiscium
267042	1	0	0	1	0	2	0	0	0	0	0	1		Bacteria	Firmicutes	Clostridia	Clostridiales	Ruminococcaceae	Ruminococcus
267041	1	1	2	1	9	1	2	0	0	0	2	0	yes	Bacteria	Firmicutes	Clostridia	Clostridiales	Ruminococcaceae
822386	9	18	0	2	12	0	12	22	1	0	15	0	yes	Bacteria	Bacteroidetes	Bacteroidia	Bacteroidales
332450	0	0	2	0	0	0	0	0	0	0	0	0		Bacteria	Firmicutes	Clostridia	Clostridiales	Lachnospiraceae	Coprococcuseutactus
186463	0	0	0	0	0	0	0	0	0	0	0	0		Bacteria	Firmicutes	Clostridia	Clostridiales	Ruminococcaceae
332454	11	5	9	2	69	1	1	0	0	0	3	0	yes	Bacteria	Firmicutes	Clostridia	Clostridiales
183106	4	9	12	2	11	4	6	3	5	2	3	2	yes	Bacteria	Bacteroidetes	Bacteroidia	Bacteroidales	S24-7
180824	7	4	0	0	2	0	2	0	0	0	0	0		Bacteria	Firmicutes	Clostridia	Clostridiales
4306893	0	0	0	1	0	0	0	0	0	0	0	0		Bacteria	Firmicutes	Clostridia	Clostridiales	Caldicoprobacteraceae	Caldicoprobacter
590168	4	5	16	0	17	4	3	2	5	0	1	1	yes	Bacteria	Firmicutes	Bacilli	Lactobacillales	Lactobacillaceae	Lactobacillus
590164	0	0	0	1	0	0	0	3	0	1	0	0		Bacteria	Bacteroidetes	Bacteroidia	Bacteroidales	Porphyromonadaceae	Paludibacter
705337	0	0	0	0	0	0	0	0	0	0	1	0		Bacteria	Firmicutes	Clostridia	Clostridiales
268933	0	0	1	0	5	0	0	0	0	0	0	0		Bacteria	Firmicutes	Clostridia	Clostridiales
181856	7	1	0	0	5	2	0	2	4	0	0	0	yes	Bacteria	Firmicutes	Clostridia	Clostridiales	Lachnospiraceae
2038090	0	1	0	0	0	0	0	0	0	0	0	0		Bacteria	Tenericutes	RF3	ML615J-28
968346	0	0	0	0	0	0	0	0	0	0	0	0		Bacteria	Acidobacteria	Acidobacteria-6	iii1-15	mb2424
319262	0	0	0	3	6	0	0	0	0	0	1	0		Bacteria	Firmicutes	Clostridia	Clostridiales	Ruminococcaceae
245595	3	4	9	6	7	4	3	3	8	2	3	3	yes	Bacteria	Bacteroidetes	Bacteroidia	Bacteroidales	S24-7
245596	0	0	1	0	1	0	0	0	0	0	1	0		Bacteria	Firmicutes	Clostridia	Clostridiales	Lachnospiraceae	Coprococcus
4421559	0	0	0	0	0	0	0	0	0	0	0	0		Bacteria	Bacteroidetes	Bacteroidia	Bacteroidales
836410	0	0	0	0	0	0	0	0	0	0	0	0		Bacteria	Proteobacteria	Gammaproteobacteria	Alteromonadales	HTCC2188
308706	0	0	0	0	0	0	0	0	0	0	0	0		Bacteria	Firmicutes	Clostridia	Clostridiales	Ruminococcaceae
303027	0	0	0	0	0	0	0	0	0	0	0	0		Bacteria	Firmicutes	Clostridia	Clostridiales	Lachnospiraceae
4436046	0	0	1	0	0	0	0	0	0	0	0	0		Bacteria	Firmicutes	Clostridia	Clostridiales	Lachnospiraceae	Dorea
298794	0	0	0	0	1	0	0	0	0	0	3	0		Bacteria	Firmicutes	Clostridia	Clostridiales
267220	50	51	15	7	50	7	85	94	38	7	65	7	yes	Bacteria	Bacteroidetes	Bacteroidia	Bacteroidales	S24-7
1132384	0	0	0	0	0	0	0	0	0	0	0	0		Bacteria	Proteobacteria	Gammaproteobacteria	Oceanospirillales	Oceanospirillaceae	Neptuniibactercaesariensis
263272	2	5	0	2	7	0	0	0	0	0	2	0	yes	Bacteria	Firmicutes	Clostridia	Clostridiales	Ruminococcaceae	Ruminococcus
712971	0	0	0	0	3	0	1	0	0	0	0	0		Bacteria	Firmicutes	Bacilli	Lactobacillales	Lactobacillaceae	Lactobacillus
267958	2	0	1	0	7	0	0	0	1	0	2	0		Bacteria	Firmicutes	Clostridia	Clostridiales
4359984	1	0	0	0	0	0	0	0	0	0	0	0		Bacteria	Firmicutes	Clostridia	Clostridiales	Lachnospiraceae
4453714	2	2	0	0	0	0	2	0	1	0	0	0		Bacteria	Bacteroidetes	Bacteroidia	Bacteroidales	S24-7
564290	0	0	0	0	0	0	0	0	0	0	0	0		Bacteria	Proteobacteria	Gammaproteobacteria	Enterobacteriales	Enterobacteriaceae	Serratia
4406814	0	0	0	0	1	0	0	0	0	0	0	0		Bacteria	Firmicutes	Clostridia	Clostridiales
4406818	0	0	0	0	0	0	0	0	0	0	0	0		Bacteria	Firmicutes	Clostridia	Clostridiales	Dehalobacteriaceae	Dehalobacterium
130048	0	0	0	0	0	0	0	0	0	0	0	0		Bacteria	Firmicutes	Clostridia	Clostridiales	Ruminococcaceae
523033	0	0	1	0	0	0	0	0	0	0	0	0		Bacteria	Bacteroidetes	Bacteroidia	Bacteroidales	Prevotellaceae	Prevotellastercorea
196106	0	0	0	0	1	0	0	0	0	0	0	0		Bacteria	Firmicutes	Clostridia	Clostridiales	Ruminococcaceae
196105	0	0	0	0	0	0	0	0	0	0	0	0		Bacteria	Firmicutes	Clostridia	Clostridiales	Lachnospiraceae	Blautia
519000	30	27	47	97	72	103	50	56	185	33	113	58	yes	Bacteria	Bacteroidetes	Bacteroidia	Bacteroidales	S24-7
161764	0	0	1	0	0	0	0	0	1	0	0	0		Bacteria	Bacteroidetes	Bacteroidia	Bacteroidales
181485	0	0	0	0	0	0	0	0	0	0	0	0		Bacteria	Firmicutes	Clostridia	Clostridiales	Lachnospiraceae	[Ruminococcus]
189288	1	1	1	1	2	0	0	0	2	1	1	0	yes	Bacteria	Firmicutes	Clostridia	Clostridiales	Lachnospiraceae
838281	0	0	0	0	1	0	0	0	0	0	0	0		Bacteria	Firmicutes	Clostridia	Clostridiales
177623	0	0	0	0	0	0	0	0	0	0	0	0		Bacteria	Firmicutes	Clostridia	Clostridiales	Ruminococcaceae	Ruminococcus
4468466	0	0	0	1	0	0	0	1	1	0	0	0		Bacteria	Firmicutes	Clostridia	Clostridiales	Ruminococcaceae
177621	6	1	0	0	1	0	2	4	0	2	0	0		Bacteria	Firmicutes	Clostridia	Clostridiales	Lachnospiraceae
273278	0	0	0	0	1	0	0	0	0	0	0	0		Bacteria	Firmicutes	Clostridia	Clostridiales	Lachnospiraceae	Coprococcus
180105	0	0	1	0	2	1	0	0	0	0	0	2		Bacteria	Firmicutes	Clostridia	Clostridiales
180107	1	0	1	0	1	0	0	0	0	0	1	0		Bacteria	Firmicutes	Clostridia	Clostridiales	Ruminococcaceae	Ruminococcus
4367770	0	0	1	0	1	0	0	0	0	0	0	0		Bacteria	Firmicutes	Clostridia	Clostridiales
180108	0	0	2	0	0	0	0	2	0	0	0	0		Bacteria	Firmicutes	Clostridia	Clostridiales	Ruminococcaceae
50158	0	0	0	0	0	0	0	0	0	0	0	0		Bacteria	Firmicutes	Clostridia	Clostridiales	Ruminococcaceae
975918	0	0	0	0	0	0	0	0	0	0	0	0		Bacteria	Firmicutes	Bacilli	Lactobacillales	Lactobacillaceae	Lactobacillus
16766	0	0	0	0	1	0	0	0	0	0	0	0		Bacteria	Firmicutes	Clostridia	Clostridiales
2137395	0	0	1	1	0	0	0	0	0	0	0	0		Bacteria	Firmicutes	Clostridia	Clostridiales	Clostridiaceae
835011	0	0	0	0	0	0	0	0	0	0	0	0		Bacteria	Bacteroidetes	Bacteroidia	Bacteroidales
337161	0	0	0	0	0	0	0	0	0	0	0	0		Bacteria	Firmicutes	Clostridia	Clostridiales	Ruminococcaceae
2420110	0	0	0	0	0	0	0	0	0	0	0	0		Bacteria	Firmicutes	Clostridia	Clostridiales	Lachnospiraceae
2645488	3	8	1	0	0	0	0	0	0	0	0	0		Bacteria	Firmicutes	Erysipelotrichi	Erysipelotrichales	Erysipelotrichaceae
263907	0	0	1	2	1	1	0	0	2	0	0	0	yes	Bacteria	Firmicutes	Clostridia	Clostridiales	Lachnospiraceae
310301	0	2	0	0	2	0	2	1	0	0	0	0		Bacteria	Firmicutes	Clostridia	Clostridiales	Ruminococcaceae	Faecalibacteriumprausnitzii
592832	0	0	0	0	0	0	0	0	0	1	0	0		Bacteria	Bacteroidetes	Bacteroidia	Bacteroidales	Porphyromonadaceae	Porphyromonas
1115048	0	0	0	0	0	0	0	0	0	0	0	0		Bacteria	Firmicutes	Clostridia	Clostridiales	Lachnospiraceae	Epulopiscium
350052	0	0	1	0	0	0	0	0	0	0	0	0		Bacteria	Firmicutes	Clostridia	Clostridiales
2645483	0	0	1	0	0	0	0	0	0	0	0	0		Bacteria	Firmicutes	Clostridia	Clostridiales
263908	0	3	3	1	20	0	1	0	0	0	0	0	yes	Bacteria	Firmicutes	Clostridia	Clostridiales	Lachnospiraceae
307638	0	0	0	0	2	0	0	0	0	0	0	0		Bacteria	Firmicutes	Clostridia	Clostridiales
186888	0	0	0	0	0	0	0	0	0	0	0	0		Bacteria	Firmicutes	Clostridia	Clostridiales	Lachnospiraceae
354741	0	0	0	2	2	0	0	0	1	0	0	0		Bacteria	Firmicutes	Clostridia	Clostridiales	Ruminococcaceae
528653	0	0	0	0	0	0	0	0	0	0	1	0		Bacteria	Bacteroidetes	Bacteroidia	Bacteroidales	Porphyromonadaceae	Parabacteroides
4420206	2	1	1	0	1	0	0	1	0	1	1	0	yes	Bacteria	Firmicutes	Clostridia	Clostridiales	Ruminococcaceae	Oscillospira
186881	0	0	0	1	0	0	0	0	0	0	0	0		Bacteria	Firmicutes	Clostridia	Clostridiales	Ruminococcaceae
186886	16	2	0	10	11	2	14	11	1	5	7	0	yes	Bacteria	Firmicutes	Clostridia	Clostridiales	Ruminococcaceae
580421	0	0	0	0	0	0	0	0	0	0	0	0		Bacteria	Firmicutes	Clostridia	Clostridiales	Veillonellaceae
332831	0	0	0	0	0	0	0	0	0	0	0	0		Bacteria	Firmicutes	Clostridia	Clostridiales	Ruminococcaceae
305251	1	0	0	1	0	1	5	4	2	0	1	2	yes	Bacteria	Bacteroidetes	Bacteroidia	Bacteroidales	S24-7
305250	1	0	0	0	2	0	1	1	0	0	0	0		Bacteria	Firmicutes	Clostridia	Clostridiales	Ruminococcaceae
1109539	89	55	116	9	312	7	25	8	19	7	80	2	yes	Bacteria	Firmicutes	Clostridia	Clostridiales	Lachnospiraceae
4419662	0	0	0	0	0	0	0	0	0	1	0	0		Bacteria	Proteobacteria	Deltaproteobacteria	Desulfobacterales	Desulfobacteraceae
1104817	0	0	0	0	2	0	0	0	0	0	0	0		Bacteria	Firmicutes	Clostridia	Clostridiales
277179	0	0	1	0	1	0	0	0	0	0	0	0		Bacteria	Firmicutes	Clostridia	Clostridiales	Lachnospiraceae
813334	0	0	0	0	1	0	1	0	0	0	0	0		Bacteria	Caldithrix	Caldithrixae	Caldithrixales	BA059
3568684	0	0	4	1	4	0	2	0	0	0	2	1		Bacteria	Firmicutes	Clostridia	Clostridiales	Ruminococcaceae	Oscillospira
776119	0	0	0	0	0	0	0	1	0	0	0	0		Bacteria	Firmicutes	Clostridia	Clostridiales	[Tissierellaceae]	Dethiosulfatibacter
208022	0	0	0	0	0	0	0	0	0	0	0	0		Bacteria	Firmicutes	Clostridia	Clostridiales	Ruminococcaceae
859868	0	0	0	0	1	0	0	0	0	0	0	0		Bacteria	Firmicutes	Clostridia	Clostridiales	Gracilibacteraceae
327423	0	1	0	0	0	0	1	0	0	0	1	0		Bacteria	Firmicutes	Clostridia	Clostridiales	Ruminococcaceae
555304	0	0	0	0	1	0	0	0	0	0	0	0		Bacteria	Firmicutes	Clostridia	Clostridiales
204629	0	0	0	0	1	0	0	0	0	0	0	0		Bacteria	Firmicutes	Clostridia	Clostridiales	Ruminococcaceae
287700	0	0	0	0	1	0	0	0	1	0	0	0		Bacteria	Firmicutes	Clostridia	Clostridiales	Lachnospiraceae	Blautia
4320013	0	0	0	0	0	0	0	0	0	0	1	0		Bacteria	Firmicutes	Clostridia	Clostridiales
4320012	0	0	0	0	1	0	0	0	0	0	0	0		Bacteria	Firmicutes	Clostridia	Clostridiales	Lachnospiraceae
192221	0	0	0	0	0	0	0	0	0	0	0	0		Bacteria	Firmicutes	Clostridia	Clostridiales	Lachnospiraceae
921813	199	284	57	121	128	64	416	358	109	62	150	56	yes	Bacteria	Bacteroidetes	Bacteroidia	Bacteroidales	Porphyromonadaceae	Parabacteroides
310247	0	0	0	0	1	1	0	0	1	0	1	0		Bacteria	Bacteroidetes	Bacteroidia	Bacteroidales	Bacteroidaceae	Bacteroides
510070	14	13	3	29	30	8	20	12	3	8	15	2	yes	Bacteria	Firmicutes	Clostridia	Clostridiales	Ruminococcaceae	Oscillospira
328573	0	0	0	0	0	0	0	0	0	0	0	0		Bacteria	Firmicutes	Clostridia	Clostridiales	Clostridiaceae
515552	0	0	0	0	4	0	3	2	0	0	0	1		Bacteria	Firmicutes	Clostridia	Clostridiales	Ruminococcaceae
515554	3	2	3	1	3	1	3	1	0	0	1	0	yes	Bacteria	Firmicutes	Clostridia	Clostridiales	Ruminococcaceae	Oscillospira
515004	1	0	0	0	0	0	0	0	0	0	0	0		Bacteria	Firmicutes	Clostridia	Clostridiales	Ruminococcaceae
810788	1	0	3	0	69	0	0	0	1	0	0	0		Bacteria	Firmicutes	Clostridia	Clostridiales	Lachnospiraceae
837885	0	0	0	0	0	0	0	0	0	0	0	0		Bacteria	Firmicutes	Clostridia	Clostridiales	[Tissierellaceae]	Sedimentibacter
578885	0	0	0	0	0	0	0	0	0	0	0	0		Bacteria	Bacteroidetes	Bacteroidia	Bacteroidales	Prevotellaceae	Prevotella
304757	0	0	0	0	1	0	0	0	0	0	1	0		Bacteria	Firmicutes	Clostridia	Clostridiales	Ruminococcaceae
578880	0	0	0	0	1	0	0	0	0	0	0	0		Bacteria	Bacteroidetes	Bacteroidia	Bacteroidales	Prevotellaceae	Prevotella
135453	0	0	0	0	0	0	0	0	0	0	0	0		Bacteria	Firmicutes	Clostridia	Clostridiales	Ruminococcaceae
622256	1	0	2	7	6	1	1	2	1	0	3	0	yes	Bacteria	Firmicutes	Clostridia	Clostridiales	Ruminococcaceae	Ruminococcus
519918	0	0	0	0	0	0	0	0	0	0	0	0		Bacteria	Firmicutes	Clostridia	Clostridiales
265087	0	0	0	0	1	0	0	0	0	0	0	0		Bacteria	Firmicutes	Clostridia	Clostridiales
329153	1	0	0	0	0	0	0	0	0	0	0	0		Bacteria	Firmicutes	Clostridia	Clostridiales	Peptostreptococcaceae
4430503	2	0	0	0	10	1	0	0	0	0	5	0		Bacteria	Firmicutes	Clostridia	Clostridiales
832545	0	2	9	16	5	11	0	6	21	8	2	7	yes	Bacteria	Bacteroidetes	Bacteroidia	Bacteroidales
570507	0	1	0	0	0	0	0	0	0	0	0	0		Bacteria	Firmicutes	Clostridia	Clostridiales	Lachnospiraceae	Blautia
350447	0	0	1	0	1	0	0	0	0	0	0	0		Bacteria	Firmicutes	Clostridia	Clostridiales	Lachnospiraceae
1107895	0	9	0	0	17	0	1	1	0	0	4	0		Bacteria	Firmicutes	Clostridia	Clostridiales
350445	0	0	0	0	0	0	0	0	0	0	1	0		Bacteria	Bacteroidetes	Bacteroidia	Bacteroidales	[Paraprevotellaceae]	CF231
324495	0	0	0	0	0	0	0	0	0	0	1	0		Bacteria	Bacteroidetes	Bacteroidia	Bacteroidales	[Paraprevotellaceae]	CF231
324492	2	0	1	2	2	0	4	2	1	0	0	0	yes	Bacteria	Bacteroidetes	Bacteroidia	Bacteroidales	Porphyromonadaceae
301375	0	1	0	2	0	0	0	1	0	0	0	0		Bacteria	Firmicutes	Clostridia	Clostridiales	Ruminococcaceae
290974	1	1	1	0	0	0	2	0	0	0	0	0		Bacteria	Firmicutes	Clostridia	Clostridiales	Clostridiaceae	Clostridium
266676	0	0	1	0	0	0	0	0	0	0	0	0		Bacteria	Firmicutes	Clostridia	Clostridiales
222721	0	0	0	0	0	0	0	0	0	0	0	0		Bacteria	Firmicutes	Clostridia	Clostridiales	Lachnospiraceae	Coprococcus
327284	5	37	12	0	32	2	4	4	4	0	2	0	yes	Bacteria	Firmicutes	Clostridia	Clostridiales
327282	0	1	0	0	0	0	1	0	0	0	0	1		Bacteria	Firmicutes	Clostridia	Clostridiales
186262	0	0	0	0	1	0	0	0	0	0	0	0		Bacteria	Firmicutes	Clostridia	Clostridiales	Lachnospiraceae
332210	0	0	0	0	0	0	0	0	0	0	0	0		Bacteria	Firmicutes	Clostridia	Clostridiales	Lachnospiraceae
340690	0	2	6	1	4	0	3	0	0	0	0	1	yes	Bacteria	Firmicutes	Clostridia	Clostridiales	Lachnospiraceae
362327	0	0	0	1	0	0	0	0	0	0	0	0		Bacteria	Firmicutes	Clostridia	Clostridiales	Ruminococcaceae	Faecalibacteriumprausnitzii
362450	1	0	0	0	1	0	0	1	0	0	0	0		Bacteria	Firmicutes	Clostridia	Clostridiales
113515	0	0	0	0	0	0	0	0	0	0	0	0		Bacteria	Firmicutes	Clostridia	Clostridiales
623255	0	0	0	0	0	0	0	0	0	1	0	0		Bacteria	Bacteroidetes	Bacteroidia	Bacteroidales
811019	0	0	0	0	0	0	0	1	0	0	0	0		Bacteria	Bacteroidetes	[Saprospirae]	[Saprospirales]	Saprospiraceae
538947	0	0	0	0	1	0	0	0	0	0	0	0		Bacteria	Firmicutes	Clostridia	Clostridiales	Lachnospiraceae	Blautia
538761	2	0	1	0	2	0	0	0	0	0	0	0		Bacteria	Firmicutes	Clostridia	Clostridiales	Lachnospiraceae	Butyrivibrio
363494	1	0	0	0	0	0	0	0	0	0	0	0		Bacteria	Firmicutes	Clostridia	Clostridiales	Lachnospiraceae
363321	0	0	0	0	2	0	0	1	0	0	1	0		Bacteria	Firmicutes	Clostridia	Clostridiales	Lachnospiraceae	Dorea
332132	8	6	4	1	27	0	0	1	2	0	0	0	yes	Bacteria	Firmicutes	Clostridia	Clostridiales
175573	6	0	0	0	3	1	0	1	0	1	3	1	yes	Bacteria	Firmicutes	Clostridia	Clostridiales
175575	0	0	2	0	0	0	1	0	0	0	0	0		Bacteria	Firmicutes	Clostridia	Clostridiales	Lachnospiraceae	[Ruminococcus]gnavus
342879	0	0	0	0	0	0	0	0	0	0	0	0		Bacteria	Proteobacteria	Gammaproteobacteria
182766	0	0	0	0	1	0	0	0	0	0	0	0		Bacteria	Firmicutes	Clostridia	Clostridiales	Lachnospiraceae	Blautia
106687	1	0	0	0	0	0	0	0	0	0	0	0		Bacteria	Firmicutes	Clostridia	Clostridiales	Lachnospiraceae
270199	0	0	2	0	5	6	1	0	5	0	1	3	yes	Bacteria	Firmicutes	Clostridia	Clostridiales	Lachnospiraceae
557665	0	0	0	0	0	0	0	1	0	0	0	0		Bacteria	Bacteroidetes	Bacteroidia	Bacteroidales	Prevotellaceae	Prevotella
2612863	1	0	0	0	0	0	0	0	0	0	0	0		Bacteria	Bacteroidetes	Bacteroidia	Bacteroidales	Bacteroidaceae	Bacteroides
188906	0	0	0	0	0	0	0	0	0	0	0	0		Bacteria	Firmicutes	Clostridia	Clostridiales
328391	3	4	2	1	14	1	10	6	0	1	2	1	yes	Bacteria	Firmicutes	Clostridia	Clostridiales	Ruminococcaceae
184518	1	0	0	1	0	0	0	0	0	0	0	1		Bacteria	Firmicutes	Clostridia	Clostridiales	Lachnospiraceae
582343	0	0	0	0	0	0	0	0	0	0	0	0		Bacteria	Bacteroidetes	Bacteroidia	Bacteroidales	[Paraprevotellaceae]	YRC22
352512	0	0	0	0	1	0	0	0	0	0	0	0		Bacteria	Firmicutes	Clostridia	Clostridiales	Ruminococcaceae	Ruminococcus
553489	0	0	0	0	0	0	0	0	1	0	0	0		Bacteria	Firmicutes	Clostridia	Clostridiales	Eubacteriaceae	Anaerofustis
328398	0	0	0	0	0	0	0	0	0	0	0	0		Bacteria	Firmicutes	Clostridia	Clostridiales
317211	0	0	0	0	0	0	0	0	0	0	0	0		Bacteria	Firmicutes	Clostridia	Clostridiales	Clostridiaceae	Clostridium
266411	0	2	0	1	0	0	0	4	0	0	0	0		Bacteria	Firmicutes	Clostridia	Clostridiales
819328	3	0	1	2	12	0	1	2	1	0	2	0	yes	Bacteria	Firmicutes	Clostridia	Clostridiales	Ruminococcaceae
271822	6	7	2	38	8	6	3	7	0	6	6	1	yes	Bacteria	Firmicutes	Clostridia	Clostridiales
278550	107	105	36	185	67	60	186	169	134	65	75	29	yes	Bacteria	Bacteroidetes	Bacteroidia	Bacteroidales	S24-7
314097	0	0	0	0	0	0	0	0	0	0	0	0		Bacteria	Firmicutes	Clostridia	Clostridiales	Lachnospiraceae
264684	8	15	18	0	19	0	8	2	1	0	13	1	yes	Bacteria	Firmicutes	Clostridia	Clostridiales
808380	0	0	0	0	0	0	1	0	0	0	0	0		Bacteria	Firmicutes	Clostridia	Clostridiales	Lachnospiraceae
316037	0	0	1	0	0	0	0	0	0	0	0	0		Bacteria	Firmicutes	Clostridia	Clostridiales	Lachnospiraceae	[Ruminococcus]gnavus
4313984	1	1	1	1	2	0	6	2	0	0	0	0	yes	Bacteria	Bacteroidetes	Bacteroidia	Bacteroidales
190069	0	0	1	0	0	0	0	0	0	0	0	0		Bacteria	Firmicutes	Clostridia	Clostridiales	Lachnospiraceae
167910	0	0	0	0	0	0	0	0	0	0	0	0		Bacteria	Firmicutes	Clostridia	Clostridiales	Lachnospiraceae	[Ruminococcus]gnavus
196749	0	0	2	0	1	0	0	0	0	0	2	0		Bacteria	Firmicutes	Clostridia	Clostridiales	Lachnospiraceae
512695	9	18	0	1	20	0	80	24	0	1	16	1	yes	Bacteria	Firmicutes	Clostridia	Clostridiales
347188	0	0	0	0	1	0	0	0	0	0	0	0		Bacteria	Firmicutes	Clostridia	Clostridiales
270993	1	3	0	4	1	0	0	1	1	2	0	0	yes	Bacteria	Firmicutes	Clostridia	Clostridiales	Ruminococcaceae	Oscillospira
301708	0	0	0	0	3	0	0	0	0	0	0	0		Bacteria	Firmicutes	Clostridia	Clostridiales	Lachnospiraceae	Dorea
178031	1	0	0	0	0	0	0	0	0	0	0	0		Bacteria	Firmicutes	Clostridia	Clostridiales	Lachnospiraceae	[Ruminococcus]gnavus
539542	0	0	0	0	0	0	0	0	0	0	0	0		Bacteria	Bacteroidetes	Bacteroidia	Bacteroidales	S24-7
325728	0	0	0	0	0	0	0	1	0	0	0	0		Bacteria	Firmicutes	Clostridia	Clostridiales	Clostridiaceae
2750315	2	7	1	0	4	0	6	12	0	2	5	0	yes	Bacteria	Bacteroidetes	Bacteroidia	Bacteroidales	S24-7
194526	1	0	0	0	0	0	0	0	1	0	0	0		Bacteria	Firmicutes	Clostridia	Clostridiales	Ruminococcaceae
3641385	0	0	0	0	1	0	0	0	0	0	0	0		Bacteria	Firmicutes	Clostridia	Clostridiales
724472	9	8	7	0	20	0	4	3	1	0	2	1	yes	Bacteria	Firmicutes	Clostridia	Clostridiales	Lachnospiraceae	Dorea
269653	0	0	0	0	0	0	0	0	0	0	0	0		Bacteria	Firmicutes	Clostridia	Clostridiales
386788	0	0	1	0	0	0	1	0	0	0	0	0		Bacteria	Firmicutes	Erysipelotrichi	Erysipelotrichales	Erysipelotrichaceae	Allobaculum
321619	0	0	0	0	0	0	0	1	0	0	0	0		Bacteria	Firmicutes	Clostridia	Clostridiales	Ruminococcaceae
269657	0	0	0	0	2	0	0	0	0	0	0	0		Bacteria	Firmicutes	Clostridia	Clostridiales	Lachnospiraceae
314424	2	3	0	0	1	0	0	0	0	0	0	0		Bacteria	Firmicutes	Clostridia	Clostridiales
4415601	0	0	0	0	0	0	0	0	0	0	0	0		Bacteria	Firmicutes	Erysipelotrichi	Erysipelotrichales	Erysipelotrichaceae
321610	0	0	0	0	0	0	0	0	0	0	0	0		Bacteria	Firmicutes	Clostridia	Clostridiales	Lachnospiraceae	Dorea
2923307	3	1	0	1	4	3	1	2	1	3	0	0	yes	Bacteria	Firmicutes	Clostridia	Clostridiales	Ruminococcaceae	Oscillospira
593514	0	2	2	0	11	0	0	0	0	0	2	0		Bacteria	Firmicutes	Clostridia	Clostridiales	Lachnospiraceae	Butyrivibrio
175391	0	0	0	0	0	0	0	0	0	0	0	0		Bacteria	Firmicutes	Clostridia	Clostridiales	Lachnospiraceae	Blautia
179343	0	1	1	4	0	0	2	1	1	1	0	1	yes	Bacteria	Bacteroidetes	Bacteroidia	Bacteroidales	S24-7
264066	0	0	0	0	0	0	0	0	0	0	0	0		Bacteria	Firmicutes	Clostridia	Clostridiales
4435934	1	1	2	0	2	0	0	0	0	0	0	0	yes	Bacteria	Firmicutes	Clostridia	Clostridiales
164071	0	0	0	0	1	0	0	0	0	0	1	0		Bacteria	Firmicutes	Clostridia	Clostridiales	Lachnospiraceae
179838	92	43	43	183	42	43	94	77	53	85	46	19	yes	Bacteria	Bacteroidetes	Bacteroidia	Bacteroidales	S24-7
172878	0	0	0	0	0	0	0	1	0	0	0	0		Bacteria	Firmicutes	Clostridia	Clostridiales	Ruminococcaceae
169515	0	0	0	0	0	0	0	0	0	0	0	0		Bacteria	Firmicutes	Clostridia	Clostridiales
557275	0	0	0	0	0	0	0	0	0	0	0	0		Bacteria	Bacteroidetes	Bacteroidia	Bacteroidales	Bacteroidaceae
191908	0	0	0	0	0	0	0	0	0	0	0	0		Bacteria	Firmicutes	Clostridia	Clostridiales	Ruminococcaceae
194429	5	2	2	0	1	2	15	10	2	0	0	1	yes	Bacteria	Bacteroidetes	Bacteroidia	Bacteroidales	Prevotellaceae
454921	4	2	4	1	9	0	0	0	0	0	0	0	yes	Bacteria	Firmicutes	Clostridia	Clostridiales
352165	2	0	0	0	0	0	0	0	0	0	0	0		Bacteria	Firmicutes	Clostridia	Clostridiales
587739	4	0	9	0	14	1	1	2	0	0	5	0	yes	Bacteria	Firmicutes	Clostridia	Clostridiales	Lachnospiraceae	Butyrivibrio
318059	0	0	0	1	0	0	0	1	0	0	0	0		Bacteria	Firmicutes	Clostridia	Clostridiales	Lachnospiraceae
335480	0	0	0	0	1	0	0	0	0	0	0	0		Bacteria	Firmicutes	Clostridia	Clostridiales	Ruminococcaceae	Ruminococcus
288557	0	0	0	1	0	0	0	0	0	0	0	0		Bacteria	Firmicutes	Clostridia	Clostridiales	Ruminococcaceae
356088	0	0	0	0	1	0	0	0	0	0	1	0		Bacteria	Firmicutes	Clostridia	Clostridiales
174154	1	0	0	0	0	0	0	0	0	0	0	0		Bacteria	Firmicutes	Clostridia	Clostridiales
1111294	0	0	0	0	0	0	0	0	0	0	0	0		Bacteria	Proteobacteria	Gammaproteobacteria	Enterobacteriales	Enterobacteriaceae
174625	0	0	0	0	0	0	0	0	0	0	0	0		Bacteria	Firmicutes	Clostridia	Clostridiales	Lachnospiraceae	Coprococcus
367864	0	0	0	3	1	0	0	0	0	0	0	0		Bacteria	Firmicutes	Clostridia	Clostridiales	Ruminococcaceae
174153	0	0	0	0	1	0	0	0	0	0	0	0		Bacteria	Firmicutes	Clostridia	Clostridiales	Lachnospiraceae
546425	1	1	1	0	0	0	0	0	0	0	1	0		Bacteria	Chlorobi	OPB56
197331	2	0	0	0	0	0	0	0	0	0	0	0		Bacteria	Firmicutes	Clostridia	Clostridiales
584425	2	0	0	1	0	0	0	0	0	1	0	0		Bacteria	Firmicutes	Clostridia	Clostridiales	[Mogibacteriaceae]
4481506	1	2	8	3	2528	20	1	2	50	8	1985	11	yes	Bacteria	Bacteroidetes	Bacteroidia	Bacteroidales	S24-7
267502	0	0	0	0	1	0	0	0	0	0	0	0		Bacteria	Firmicutes	Clostridia	Clostridiales
576833	2	0	2	0	2	0	0	0	0	0	0	0		Bacteria	Firmicutes	Clostridia	Clostridiales	Lachnospiraceae	Coprococcus
583348	0	0	0	0	0	0	0	0	1	0	0	0		Bacteria	Chlorobi	Ignavibacteria	Ignavibacteriales	[Melioribacteraceae]
1106130	1	0	0	0	0	0	0	0	0	0	0	0		Bacteria	Actinobacteria	Actinobacteria	Actinomycetales	Streptomycetaceae
529608	0	0	0	0	0	0	0	0	0	0	0	0		Bacteria	Firmicutes	Clostridia	Clostridiales	Lachnospiraceae	Blautia
360147	0	0	2	0	2	0	0	0	0	0	0	0		Bacteria	Firmicutes	Clostridia	Clostridiales	Lachnospiraceae	Coprococcus
3262498	0	0	0	0	0	1	2	2	0	0	0	0		Bacteria	Bacteroidetes	Bacteroidia	Bacteroidales	BS11
111613	0	0	0	0	1	0	0	0	0	0	0	0		Bacteria	Firmicutes	Clostridia	Clostridiales
848315	1	1	0	0	0	0	3	3	3	0	0	1	yes	Bacteria	Bacteroidetes	Bacteroidia	Bacteroidales	Bacteroidaceae	Bacteroides
811492	0	0	0	0	0	0	0	0	0	0	0	0		Bacteria	Proteobacteria	Gammaproteobacteria	Enterobacteriales	Enterobacteriaceae
95256	0	0	0	0	0	0	0	0	1	0	0	0		Bacteria	Firmicutes	Clostridia	Clostridiales	Ruminococcaceae	Ruminococcus
4419267	0	0	1	0	0	0	0	1	0	0	0	0		Bacteria	Proteobacteria	Deltaproteobacteria	Desulfobacterales	Desulfobacteraceae	Desulfococcus
548775	244	262	112	207	175	157	403	384	379	122	265	74	yes	Bacteria	Bacteroidetes	Bacteroidia	Bacteroidales	S24-7
833559	1	0	1	0	0	0	0	0	0	0	0	0		Bacteria	Firmicutes	Clostridia	Clostridiales	Lachnospiraceae
273466	50	4	32	0	71	41	163	127	1	2	14	353	yes	Bacteria	Firmicutes	Erysipelotrichi	Erysipelotrichales	Erysipelotrichaceae	Allobaculum
770714	0	1	0	0	2	0	0	0	0	0	0	0		Bacteria	Firmicutes	Clostridia	Clostridiales	Ruminococcaceae
312260	0	0	1	0	0	0	0	0	1	0	1	0		Bacteria	Firmicutes	Clostridia	Clostridiales
514242	4	0	0	0	0	0	2	3	0	0	0	0		Bacteria	Firmicutes	Clostridia	Clostridiales	Clostridiaceae	Clostridium
452014	108	76	43	245	152	80	124	70	73	96	72	20	yes	Bacteria	Firmicutes	Clostridia	Clostridiales	Ruminococcaceae	Oscillospira
342581	0	0	1	0	0	0	0	1	1	0	0	0		Bacteria	Actinobacteria	Actinobacteria	Actinomycetales	ACK-M1
312269	14	16	6	14	64	4	9	1	0	1	7	1	yes	Bacteria	Firmicutes	Clostridia	Clostridiales	Ruminococcaceae	Oscillospira
180731	0	0	0	0	0	0	1	0	0	0	0	0		Bacteria	Bacteroidetes	Bacteroidia	Bacteroidales	Porphyromonadaceae	Parabacteroides
344512	0	0	0	0	2	0	0	0	0	0	0	0		Bacteria	Firmicutes	Clostridia	Clostridiales
804653	0	0	1	0	0	0	0	0	0	0	0	0		Bacteria	Firmicutes	Bacilli	Lactobacillales	Lactobacillaceae	Lactobacillus
1111745	1	1	1	0	2	0	0	0	0	0	4	0	yes	Bacteria	Firmicutes	Clostridia	Clostridiales	Lachnospiraceae
4418165	0	0	0	0	0	0	0	0	0	0	0	0		Bacteria	Proteobacteria	Gammaproteobacteria	Enterobacteriales	Enterobacteriaceae	Enterobactergergoviae
272595	2	1	1	1	2	0	0	2	0	0	0	0	yes	Bacteria	Firmicutes	Clostridia	Clostridiales	Ruminococcaceae	Oscillospira
68844	0	1	0	0	1	0	0	0	0	0	0	0		Bacteria	Firmicutes	Clostridia	Clostridiales
272593	2	0	0	0	0	0	1	0	0	2	0	0		Bacteria	Firmicutes	Clostridia	Clostridiales	Lachnospiraceae	[Ruminococcus]gnavus
68842	0	0	0	0	0	0	0	0	0	0	0	0		Bacteria	Firmicutes	Clostridia	Clostridiales	Lachnospiraceae	[Ruminococcus]gnavus
68841	0	0	0	0	0	0	0	0	0	0	0	0		Bacteria	Firmicutes	Clostridia	Clostridiales	Lachnospiraceae	Lachnospira
546541	0	0	0	0	0	0	0	0	0	0	0	0		Bacteria	Firmicutes	Clostridia	Clostridiales
182995	2	1	0	0	0	0	2	7	0	0	0	0		Bacteria	Bacteroidetes	Bacteroidia	Bacteroidales	S24-7
4361912	0	0	0	0	0	0	0	0	1	0	0	0		Bacteria	Bacteroidetes	Bacteroidia	Bacteroidales
212634	1	0	0	0	0	0	0	0	0	0	0	0		Bacteria	Firmicutes	Clostridia	Clostridiales
356455	71	46	1	0	115	0	10	5	1	0	0	0	yes	Bacteria	Firmicutes	Clostridia	Clostridiales
157419	2	8	2	6	3	2	8	12	1	2	0	0	yes	Bacteria	Bacteroidetes	Bacteroidia	Bacteroidales
591971	0	0	1	0	0	0	0	0	0	0	0	0		Bacteria	Bacteroidetes	Bacteroidia	Bacteroidales	Prevotellaceae	Prevotella
212732	0	0	0	0	1	0	0	0	0	0	0	0		Bacteria	Firmicutes	Clostridia	Clostridiales
335224	0	0	0	0	1	0	0	0	0	0	0	0		Bacteria	Firmicutes	Clostridia	Clostridiales	Ruminococcaceae
259911	0	0	0	0	2	0	0	0	0	0	0	0		Bacteria	Firmicutes	Clostridia	Clostridiales
697874	18	3	3	1	41	0	1	1	0	0	4	1	yes	Bacteria	Firmicutes	Clostridia	Clostridiales
273648	32	74	2	26	91	1	61	52	1	5	4	0	yes	Bacteria	Firmicutes	Clostridia	Clostridiales	Ruminococcaceae
273649	0	0	0	0	3	0	0	0	0	0	0	0		Bacteria	Firmicutes	Clostridia	Clostridiales
158132	0	0	0	0	1	0	0	0	0	0	0	0		Bacteria	Hyd24-12	WM88
192244	0	0	0	0	0	0	0	0	0	0	0	0		Bacteria	Firmicutes	Clostridia	Clostridiales	Ruminococcaceae	Ruminococcus
216958	9	11	8	157	68	9	23	23	9	124	81	5	yes	Bacteria	Bacteroidetes	Bacteroidia	Bacteroidales	S24-7
100680	0	0	0	0	0	1	0	0	0	0	0	0		Bacteria	Bacteroidetes	Bacteroidia	Bacteroidales	Prevotellaceae	Prevotella
192249	0	0	0	0	0	0	0	0	0	0	0	0		Bacteria	Firmicutes	Clostridia	Clostridiales
322392	0	0	0	1	1	0	0	0	0	0	0	0		Bacteria	Firmicutes	Clostridia	Clostridiales
197194	0	0	0	0	0	0	0	1	0	0	0	0		Bacteria	Firmicutes	Clostridia	Clostridiales	Ruminococcaceae
354911	0	1	0	0	0	0	0	1	0	0	0	0		Bacteria	Firmicutes	Bacilli	Lactobacillales	Lactobacillaceae	Lactobacillusreuteri
276037	0	0	1	0	0	0	0	0	0	0	0	0		Bacteria	Firmicutes	Clostridia	Clostridiales	Lachnospiraceae
354914	2	2	0	2	4	0	0	0	0	0	2	0	yes	Bacteria	Firmicutes	Clostridia	Clostridiales	Ruminococcaceae
38227	0	0	0	0	0	0	0	0	0	0	0	0		Bacteria	Bacteroidetes	Bacteroidia	Bacteroidales	[Paraprevotellaceae]	[Prevotella]
324936	0	1	1	0	0	0	0	0	0	0	0	1		Bacteria	Firmicutes	Clostridia	Clostridiales	Ruminococcaceae
296790	0	0	1	0	1	0	0	0	0	0	0	0		Bacteria	Firmicutes	Clostridia	Clostridiales	Lachnospiraceae
579089	3	0	0	0	0	0	0	2	0	0	0	0		Bacteria	Bacteroidetes	Bacteroidia	Bacteroidales
355355	28	14	20	5	34	5	5	2	1	1	1	1	yes	Bacteria	Firmicutes	Clostridia	Clostridiales	Ruminococcaceae
590595	2	0	3	1	1	1	1	0	1	0	1	0	yes	Bacteria	Firmicutes	Clostridia	Clostridiales	Ruminococcaceae	Ruminococcus
258522	0	0	0	0	0	0	0	0	0	0	0	0		Bacteria	Firmicutes	Clostridia	Clostridiales	Lachnospiraceae
174842	1	1	0	0	0	0	8	1	0	0	0	0		Bacteria	Bacteroidetes	Bacteroidia	Bacteroidales	Porphyromonadaceae	Parabacteroidesdistasonis
289734	0	0	0	0	1	0	0	0	0	0	0	0		Bacteria	Firmicutes	Clostridia	Clostridiales	Lachnospiraceae
577504	0	0	0	1	0	0	0	0	0	1	2	0		Bacteria	Bacteroidetes	Bacteroidia	Bacteroidales	Porphyromonadaceae	Paludibacter
174847	0	2	0	0	0	0	0	0	0	0	0	0		Bacteria	Firmicutes	Clostridia	Clostridiales
758418	0	0	0	0	1	0	0	0	0	0	0	0		Bacteria	Proteobacteria	Betaproteobacteria	Burkholderiales	Alcaligenaceae
51306	0	0	0	0	0	0	0	0	0	0	0	0		Bacteria	Firmicutes	Clostridia	Clostridiales	Ruminococcaceae	Faecalibacteriumprausnitzii
533148	0	0	0	0	0	0	1	0	0	0	0	0		Bacteria	Bacteroidetes	Bacteroidia	Bacteroidales
340321	2	7	0	0	0	0	4	9	0	0	0	0		Bacteria	Bacteroidetes	Bacteroidia	Bacteroidales	[Paraprevotellaceae]	[Prevotella]
561193	0	0	2	0	8	0	0	0	0	0	0	0		Bacteria	Firmicutes	Clostridia	Clostridiales	Lachnospiraceae	Coprococcus
573214	0	0	0	0	1	0	0	0	0	0	0	0		Bacteria	Firmicutes	Bacilli	Lactobacillales	Lactobacillaceae	Lactobacillus
409947	2	6	28	2	19	0	5	0	0	3	5	1	yes	Bacteria	Firmicutes	Clostridia	Clostridiales	Lachnospiraceae
337636	2	0	0	0	0	0	0	1	0	0	0	0		Bacteria	Firmicutes	Clostridia	Clostridiales
579901	0	0	0	0	0	0	0	0	0	0	0	0		Bacteria	Bacteroidetes	Bacteroidia	Bacteroidales	Prevotellaceae	Prevotella
169364	0	1	0	0	1	0	0	0	0	0	0	0		Bacteria	Firmicutes	Clostridia	Clostridiales	Lachnospiraceae
259781	1	1	0	0	1	0	0	0	0	0	0	0		Bacteria	Firmicutes	Clostridia	Clostridiales	Lachnospiraceae	[Ruminococcus]gnavus
593710	0	0	0	0	0	0	0	0	0	0	0	0		Bacteria	Bacteroidetes	Bacteroidia	Bacteroidales	Prevotellaceae	Prevotella
576458	0	0	0	0	1	0	1	0	0	0	0	0		Bacteria	Firmicutes	Clostridia	Clostridiales	Clostridiaceae
306480	0	0	0	0	0	0	0	0	0	0	0	0		Bacteria	Firmicutes	Clostridia	Clostridiales	Lachnospiraceae	[Ruminococcus]gnavus
189611	1	1	4	0	4	0	0	0	0	0	0	0	yes	Bacteria	Firmicutes	Clostridia	Clostridiales	Lachnospiraceae	Coprococcus
189610	0	0	0	0	0	0	0	0	0	0	0	0		Bacteria	Firmicutes	Clostridia	Clostridiales
570880	0	0	0	0	0	0	1	0	0	0	0	0		Bacteria	Bacteroidetes	Bacteroidia	Bacteroidales	Rikenellaceae
291117	0	0	0	0	0	1	0	0	0	0	0	0		Bacteria	Firmicutes	Clostridia	Clostridiales	Ruminococcaceae
4307633	1	0	0	0	0	0	0	0	0	0	0	0		Bacteria	Firmicutes	Clostridia	Clostridiales	Lachnospiraceae	Coprococcus
177677	0	0	0	0	0	0	0	0	0	0	0	0		Bacteria	Firmicutes	Clostridia	Clostridiales	Ruminococcaceae	Ruminococcus
185777	0	0	0	0	3	0	0	0	0	0	0	0		Bacteria	Firmicutes	Clostridia	Clostridiales	Lachnospiraceae
562369	4	0	0	0	0	0	0	0	1	0	2	0		Bacteria	Firmicutes	Clostridia	Clostridiales
304427	1	1	0	2	1	1	3	2	0	0	0	0	yes	Bacteria	Firmicutes	Clostridia	Clostridiales	Ruminococcaceae	Oscillospira
130763	0	0	0	0	0	0	0	0	0	0	0	0		Bacteria	Firmicutes	Clostridia	Clostridiales	Ruminococcaceae
369429	5	1	2	0	5	0	0	0	0	0	0	0	yes	Bacteria	Firmicutes	Clostridia	Clostridiales
356055	51	22	12	35	42	8	29	10	2	10	8	2	yes	Bacteria	Firmicutes	Clostridia	Clostridiales	Ruminococcaceae	Oscillospira
194562	2	0	0	0	0	0	0	0	0	0	0	0		Bacteria	Firmicutes	Clostridia	Clostridiales	Ruminococcaceae
340066	0	0	0	0	1	0	0	0	0	0	0	0		Bacteria	Firmicutes	Clostridia	Clostridiales	Ruminococcaceae
314304	0	0	1	0	0	0	0	0	0	0	0	0		Bacteria	Firmicutes	Clostridia	Clostridiales	Lachnospiraceae
4450176	0	0	0	0	0	0	0	1	0	0	0	0		Bacteria	Bacteroidetes	Bacteroidia	Bacteroidales	Bacteroidaceae	Bacteroides
277619	0	0	0	1	0	0	0	0	0	0	0	0		Bacteria	Bacteroidetes	Bacteroidia	Bacteroidales	Porphyromonadaceae	Paludibacter
277349	3	5	2	0	3	0	1	0	0	1	1	0	yes	Bacteria	Firmicutes	Clostridia	Clostridiales	Lachnospiraceae
4383135	0	0	5	1	0	0	0	0	0	1	0	0		Bacteria	Firmicutes	Clostridia	Clostridiales
559149	0	0	0	0	0	0	0	0	0	0	0	0		Bacteria	Cyanobacteria	4C0d-2	YS2
348272	0	0	0	0	1	0	0	0	0	0	0	0		Bacteria	Firmicutes	Clostridia	Clostridiales
593824	1	0	0	0	0	0	2	0	1	0	0	0		Bacteria	Firmicutes	Clostridia	Clostridiales	Ruminococcaceae
270349	0	0	0	0	0	0	0	0	0	0	0	0		Bacteria	Firmicutes	Clostridia	Clostridiales	Ruminococcaceae	Ruminococcus
230031	0	0	0	0	2	0	0	0	0	0	0	0		Bacteria	Firmicutes	Clostridia	Clostridiales	Ruminococcaceae
191749	32	37	52	100	12	63	60	51	109	71	12	17	yes	Bacteria	Bacteroidetes	Bacteroidia	Bacteroidales	S24-7
357261	0	0	0	0	0	1	0	0	0	0	1	0		Bacteria	Firmicutes	Clostridia	Clostridiales	Ruminococcaceae	Ruminococcus
146620	0	0	2	17	0	9	0	0	10	4	0	2		Bacteria	Bacteroidetes	Bacteroidia	Bacteroidales	Porphyromonadaceae	Tannerella
292941	1	0	0	0	0	0	0	0	0	0	0	0		Bacteria	Firmicutes	Clostridia	Clostridiales	Lachnospiraceae
338852	0	2	0	0	2	0	0	0	0	0	0	0		Bacteria	Firmicutes	Bacilli	Lactobacillales	Lactobacillaceae	Lactobacillusreuteri
259120	20	24	9	40	18	10	12	6	2	4	13	0	yes	Bacteria	Firmicutes	Clostridia	Clostridiales	Ruminococcaceae
4324036	8	10	8	46	3	7	7	13	33	24	6	6	yes	Bacteria	Bacteroidetes	Bacteroidia	Bacteroidales	S24-7
4324038	0	0	0	0	0	0	0	0	1	0	0	0		Bacteria	Bacteroidetes	Bacteroidia	Bacteroidales	Bacteroidaceae	Bacteroides
351634	0	0	0	0	0	0	1	0	0	0	0	0		Bacteria	Firmicutes	Bacilli	Bacillales	Alicyclobacillaceae	Kyrpidia
210073	2	0	0	0	1	1	0	0	1	0	1	0		Bacteria	Firmicutes	Clostridia	Clostridiales
195455	0	1	1	1	0	0	0	0	0	0	0	0		Bacteria	Firmicutes	Clostridia	Clostridiales
17311	0	0	0	0	0	0	0	0	0	0	1	0		Bacteria	Firmicutes	Clostridia	Clostridiales	Christensenellaceae
559499	0	2	2	0	9	0	0	1	0	0	0	0		Bacteria	Firmicutes	Clostridia	Clostridiales
193678	5	1	2	1	5	0	3	3	0	2	0	0	yes	Bacteria	Firmicutes	Clostridia	Clostridiales	Ruminococcaceae
527067	445	252	4	23	14	10	848	589	19	19	9	2	yes	Bacteria	Bacteroidetes	Bacteroidia	Bacteroidales	S24-7
293013	1	1	2	4	2	3	6	5	6	1	2	1	yes	Bacteria	Bacteroidetes	Bacteroidia	Bacteroidales	S24-7
190605	0	1	0	0	0	0	0	0	0	0	0	0		Bacteria	Firmicutes	Clostridia	Clostridiales	Lachnospiraceae	Blautia
1077336	349	368	189	350	154	191	711	598	572	196	183	138	yes	Bacteria	Bacteroidetes	Bacteroidia	Bacteroidales	S24-7
166637	1	0	1	0	0	0	0	0	0	0	0	0		Bacteria	Firmicutes	Clostridia	Clostridiales	Lachnospiraceae	Dorea
806407	7	7	10	1	22	0	3	2	1	0	7	0	yes	Bacteria	Firmicutes	Clostridia	Clostridiales	Lachnospiraceae
328724	0	0	0	0	0	0	1	0	0	1	0	0		Bacteria	Firmicutes	Clostridia	Clostridiales	Ruminococcaceae
362846	0	0	0	0	1	0	0	0	0	0	0	0		Bacteria	Firmicutes	Clostridia	Clostridiales	Lachnospiraceae	Roseburiafaecis
557780	0	3	2	1	3	0	1	0	1	0	1	0	yes	Bacteria	Firmicutes	Clostridia	Clostridiales	Lachnospiraceae
4399735	1	1	0	0	0	0	1	1	0	0	0	0		Bacteria	Bacteroidetes	Bacteroidia	Bacteroidales
528266	1	1	3	0	2	1	0	1	0	2	2	0	yes	Bacteria	Firmicutes	Clostridia	Clostridiales	Lachnospiraceae
199731	0	0	0	0	33	0	1	0	0	0	6	0		Bacteria	Firmicutes	Clostridia	Clostridiales
99566	0	0	0	0	1	0	0	0	0	0	0	0		Bacteria	Firmicutes	Clostridia	Clostridiales	Lachnospiraceae	Blautia
210383	1	1	8	23	1	7	1	4	20	7	0	6	yes	Bacteria	Bacteroidetes	Bacteroidia	Bacteroidales	S24-7
579278	1	1	0	1	1	1	1	1	0	0	2	0	yes	Bacteria	Firmicutes	Clostridia	Clostridiales	Ruminococcaceae
1109490	0	0	0	0	0	0	0	0	0	0	0	0		Bacteria	Cyanobacteria	Nostocophycideae
297202	0	0	0	0	0	0	0	0	0	0	0	0		Bacteria	Firmicutes	Clostridia	Clostridiales
266452	0	0	0	0	0	0	0	0	0	1	1	1		Bacteria	Firmicutes	Clostridia	Clostridiales
676472	2	3	4	0	10	0	0	0	1	0	4	0	yes	Bacteria	Firmicutes	Clostridia	Clostridiales
4321285	0	0	0	0	0	0	0	0	0	0	0	0		Bacteria	Firmicutes	Bacilli	Lactobacillales	Lactobacillaceae	Lactobacillus
173939	0	0	0	1	0	0	0	0	0	0	0	0		Bacteria	Firmicutes	Clostridia	Clostridiales	Lachnospiraceae
1917420	0	0	0	0	1	0	0	0	0	0	0	0		Bacteria	Firmicutes	Clostridia	Clostridiales	Lachnospiraceae	[Ruminococcus]gnavus
313650	0	0	1	3	0	0	0	0	1	1	0	0		Bacteria	Bacteroidetes	Bacteroidia	Bacteroidales	S24-7
531310	0	0	0	0	0	0	1	0	0	0	0	0		Bacteria	Bacteroidetes	Bacteroidia	Bacteroidales	Bacteroidaceae	5-7N15
302491	0	1	0	0	2	0	1	0	0	1	0	1		Bacteria	Actinobacteria	Coriobacteriia	Coriobacteriales	Coriobacteriaceae	Adlercreutzia
984260	0	0	0	0	0	0	0	0	0	0	0	0		Bacteria	Proteobacteria	Alphaproteobacteria	BD7-3
302494	0	0	0	0	0	0	0	0	0	0	0	0		Bacteria	Firmicutes	Clostridia	Clostridiales	Lachnospiraceae
21195	1	0	1	0	0	0	0	1	0	0	0	0		Bacteria	Firmicutes	Clostridia	Clostridiales	Ruminococcaceae
306866	0	0	0	0	0	0	0	0	0	0	0	0		Bacteria	Firmicutes	Clostridia	Clostridiales	Lachnospiraceae
586453	0	0	0	1	0	0	0	0	0	0	0	0		Bacteria	Firmicutes	Clostridia	Clostridiales	Christensenellaceae
349053	1	0	0	0	4	0	0	1	0	0	0	0		Bacteria	Firmicutes	Clostridia	Clostridiales	Ruminococcaceae	Ruminococcus
246964	0	0	0	0	0	0	0	0	0	0	0	0		Bacteria	Firmicutes	Clostridia	Clostridiales	[Acidaminobacteraceae]	Fusibacter
144778	0	0	0	0	0	0	0	0	0	0	0	0		Bacteria	Firmicutes	Clostridia	Clostridiales	Lachnospiraceae	Coprococcus
198809	0	0	0	0	0	0	0	0	0	0	0	0		Bacteria	Firmicutes	Clostridia	Clostridiales	Lachnospiraceae
113254	0	0	0	0	0	0	1	0	0	0	0	0		Bacteria	Firmicutes	Clostridia	Clostridiales
658370	7	4	40	14	42	10	6	0	20	7	29	1	yes	Bacteria	Firmicutes	Clostridia	Clostridiales	Lachnospiraceae
582757	0	0	0	0	0	0	0	0	0	0	0	0		Bacteria	Bacteroidetes	Bacteroidia	Bacteroidales	S24-7
587501	0	0	0	0	0	0	1	0	0	0	0	0		Bacteria	Bacteroidetes	Bacteroidia	Bacteroidales
342217	0	0	0	0	2	0	0	0	0	0	0	0		Bacteria	Firmicutes	Clostridia	Clostridiales	Lachnospiraceae	Coprococcus
338987	0	0	0	0	0	0	0	0	0	0	0	0		Bacteria	Firmicutes	Clostridia	Clostridiales	Lachnospiraceae	Coprococcus
338980	0	0	0	0	3	0	0	0	0	0	1	0		Bacteria	Firmicutes	Clostridia	Clostridiales
4303025	0	0	0	0	0	0	0	0	0	0	0	0		Bacteria	Bacteroidetes	Bacteroidia	Bacteroidales	Porphyromonadaceae	Dysgonomonas
341007	0	0	0	0	0	0	0	0	0	0	0	0		Bacteria	Firmicutes	Clostridia	Clostridiales
149733	0	0	0	0	1	0	0	0	0	0	0	0		Bacteria	Firmicutes	Clostridia	Clostridiales	Lachnospiraceae
336115	0	0	0	0	0	0	0	0	0	0	0	0		Bacteria	Firmicutes	Clostridia	Clostridiales	Ruminococcaceae
274642	0	0	0	0	0	0	0	0	0	0	0	0		Bacteria	Chloroflexi	Dehalococcoidetes	Dehalococcoidales	Dehalococcoidaceae
204542	2	1	3	0	3	0	0	0	0	0	0	0	yes	Bacteria	Firmicutes	Clostridia	Clostridiales
2224336	0	0	0	0	0	0	0	0	0	0	0	0		Bacteria	Bacteroidetes	Bacteroidia	Bacteroidales	Bacteroidaceae	Bacteroides
134466	1	0	0	0	0	1	0	0	0	0	0	0		Bacteria	Firmicutes	Clostridia	Clostridiales	Ruminococcaceae
134467	2	0	0	0	0	0	0	0	1	0	1	0		Bacteria	Firmicutes	Bacilli	Lactobacillales	Lactobacillaceae	Lactobacillus
45363	3	1	0	0	0	0	0	1	0	0	0	0		Bacteria	Firmicutes	Erysipelotrichi	Erysipelotrichales	Erysipelotrichaceae	Clostridiumcocleatum
209028	25	9	3	312	329	3	104	52	12	263	414	2	yes	Bacteria	Bacteroidetes	Bacteroidia	Bacteroidales	S24-7
291147	0	0	1	0	0	0	0	0	0	0	0	0		Bacteria	Firmicutes	Clostridia	Clostridiales	Lachnospiraceae
198067	0	0	0	0	0	0	0	0	0	0	1	0		Bacteria	Firmicutes	Clostridia	Clostridiales	Lachnospiraceae	Coprococcus
4411930	0	0	0	0	0	0	1	0	0	0	0	0		Bacteria	Firmicutes	Clostridia	Clostridiales	Ruminococcaceae
578960	1	1	1	0	5	1	0	0	1	0	2	0	yes	Bacteria	Firmicutes	Clostridia	Clostridiales	Lachnospiraceae
3547900	0	0	0	0	0	0	0	0	0	0	0	0		Bacteria	Firmicutes	Clostridia	Clostridiales
1111191	163	146	265	33	545	5	38	19	9	9	71	6	yes	Bacteria	Firmicutes	Clostridia	Clostridiales	Lachnospiraceae	[Ruminococcus]gnavus
202310	3	0	0	0	1	0	0	0	0	0	0	0		Bacteria	Firmicutes	Clostridia	Clostridiales	Lachnospiraceae
4458227	0	0	0	0	0	0	0	0	0	0	0	0		Bacteria	Firmicutes	Clostridia	Clostridiales
757160	0	0	0	0	0	0	0	0	1	0	0	0		Bacteria	Bacteroidetes	Bacteroidia	Bacteroidales	Marinilabiaceae
553150	4	7	5	0	14	0	1	0	0	1	3	0	yes	Bacteria	Firmicutes	Clostridia	Clostridiales	Lachnospiraceae	Coprococcus
353173	2	1	0	0	2	0	0	0	0	0	1	1		Bacteria	Firmicutes	Clostridia	Clostridiales	Clostridiaceae	Clostridium
190652	0	0	0	1	0	0	0	0	0	0	0	0		Bacteria	Firmicutes	Clostridia	Clostridiales
190659	0	0	0	1	0	0	0	0	0	0	0	0		Bacteria	Firmicutes	Clostridia	Clostridiales	Lachnospiraceae
190658	0	1	0	1	5	1	2	1	0	1	0	0	yes	Bacteria	Firmicutes	Clostridia	Clostridiales	Ruminococcaceae	Oscillospira
268220	2	3	1	1	3	0	9	3	0	0	0	0	yes	Bacteria	Firmicutes	Clostridia	Clostridiales
164242	0	0	1	3	0	0	0	0	0	0	0	0		Bacteria	Firmicutes	Clostridia	Clostridiales	Ruminococcaceae
816483	0	0	1	0	0	0	0	0	0	0	0	0		Bacteria	Bacteroidetes	Bacteroidia	Bacteroidales
264211	0	1	0	0	0	0	0	0	0	0	0	0		Bacteria	Firmicutes	Clostridia	Clostridiales	Ruminococcaceae	Ruminococcus
197343	0	0	0	0	0	0	0	0	0	0	0	0		Bacteria	Firmicutes	Clostridia	Clostridiales	Ruminococcaceae
157772	0	0	1	1	0	0	0	0	0	0	2	0		Bacteria	Firmicutes	Clostridia	Clostridiales	Ruminococcaceae	Oscillospira
211039	22	21	6	4	16	9	55	52	17	8	19	10	yes	Bacteria	Bacteroidetes	Bacteroidia	Bacteroidales	S24-7
554463	6	4	1	7	7	2	3	2	1	1	2	0	yes	Bacteria	Firmicutes	Clostridia	Clostridiales	Ruminococcaceae
530049	0	0	0	0	1	0	0	0	0	0	0	0		Bacteria	Firmicutes	Clostridia	Clostridiales
534756	0	0	0	0	0	0	1	0	0	0	0	0		Bacteria	Bacteroidetes	Bacteroidia	Bacteroidales	Prevotellaceae	Prevotella
313898	1	0	3	0	0	0	0	0	0	0	0	0		Bacteria	Firmicutes	Clostridia	Clostridiales	Lachnospiraceae
237138	0	0	0	0	0	0	0	0	0	0	0	0		Bacteria	Firmicutes	Clostridia	Clostridiales	Lachnospiraceae	Blautia
232417	0	0	0	0	0	0	0	0	0	0	1	0		Bacteria	Firmicutes	Clostridia	Clostridiales	Ruminococcaceae	Ruminococcus
175143	0	0	0	0	0	0	0	0	0	0	0	0		Bacteria	Firmicutes	Clostridia	Clostridiales	Ruminococcaceae	Ruminococcus
175497	0	0	0	0	0	0	1	0	0	0	0	0		Bacteria	Firmicutes	Clostridia	Clostridiales	Ruminococcaceae
326892	0	0	0	0	0	1	0	0	1	0	2	0		Bacteria	Bacteroidetes	Bacteroidia	Bacteroidales	Prevotellaceae	Prevotella
512593	2	1	6	1	1	0	0	1	0	0	0	0	yes	Bacteria	Firmicutes	Clostridia	Clostridiales	Lachnospiraceae
171399	0	0	0	0	5	0	0	0	0	0	0	0		Bacteria	Firmicutes	Clostridia	Clostridiales	Lachnospiraceae	Roseburia
4446120	1	0	0	0	0	0	0	0	0	0	0	0		Bacteria	Firmicutes	Clostridia	Clostridiales	Ruminococcaceae	Oscillospira
546314	0	0	0	0	0	0	0	0	0	0	0	0		Bacteria	Proteobacteria	Deltaproteobacteria	Myxococcales	Cystobacterineae
565246	0	0	0	0	1	0	0	0	0	0	0	0		Bacteria	Proteobacteria	Betaproteobacteria	Burkholderiales	Alcaligenaceae
851935	0	0	0	0	0	0	0	1	0	0	0	0		Bacteria	Bacteroidetes	Bacteroidia	Bacteroidales	Prevotellaceae	Prevotella
528071	0	0	0	0	0	0	0	0	0	1	0	1		Bacteria	Firmicutes	Clostridia	Clostridiales
178511	0	0	0	0	0	0	0	0	0	0	0	0		Bacteria	Firmicutes	Clostridia	Clostridiales
171396	8	11	3	4	29	0	6	10	0	3	3	0	yes	Bacteria	Firmicutes	Clostridia	Clostridiales	Ruminococcaceae
356180	0	0	1	0	0	0	0	0	0	0	0	0		Bacteria	Firmicutes	Clostridia	Clostridiales
364653	0	0	1	0	0	0	0	0	0	0	0	0		Bacteria	Firmicutes	Clostridia	Clostridiales	Ruminococcaceae
356187	38	29	19	37	53	15	18	9	4	2	14	2	yes	Bacteria	Firmicutes	Clostridia	Clostridiales	Ruminococcaceae	Oscillospira
369227	1	0	2	0	0	0	0	0	0	0	0	0		Bacteria	Firmicutes	Clostridia	Clostridiales	Lachnospiraceae
568952	3	4	9	2	13	0	2	1	3	1	5	0	yes	Bacteria	Firmicutes	Clostridia	Clostridiales
435264	0	0	0	0	0	0	0	0	0	0	0	0		Bacteria	Bacteroidetes	Bacteroidia	Bacteroidales	Porphyromonadaceae	Porphyromonas
2879123	0	0	0	1	0	0	0	0	0	1	0	0		Bacteria	Tenericutes	Mollicutes
155951	0	0	0	0	0	0	0	0	0	0	0	0		Bacteria	Firmicutes	Clostridia	Clostridiales	Ruminococcaceae	Ruminococcus
540770	0	0	0	0	0	0	0	0	0	0	0	0		Bacteria	Firmicutes	Clostridia	Clostridiales
4480359	1	0	0	2	1	0	0	2	0	0	0	0		Bacteria	Firmicutes	Clostridia	Clostridiales	Ruminococcaceae
4377366	0	0	0	0	1	0	0	0	0	0	0	0		Bacteria	Firmicutes	Clostridia	Clostridiales	Lachnospiraceae
326136	0	0	0	0	2	0	0	0	0	0	0	0		Bacteria	Firmicutes	Clostridia	Clostridiales
216385	0	0	0	0	0	0	0	0	0	1	0	0		Bacteria	Bacteroidetes	Bacteroidia	Bacteroidales
828333	1	0	0	0	2	0	0	0	0	0	0	0		Bacteria	Firmicutes	Clostridia	Clostridiales
186190	16	11	7	14	5	5	22	15	15	1	7	3	yes	Bacteria	Bacteroidetes	Bacteroidia	Bacteroidales	S24-7
186194	2	1	1	7	2	1	0	0	1	2	0	0	yes	Bacteria	Firmicutes	Clostridia	Clostridiales	Ruminococcaceae	Oscillospira
182836	2	5	1	0	7	0	0	0	0	0	0	0	yes	Bacteria	Firmicutes	Clostridia	Clostridiales
182837	5	6	2	7	11	1	2	1	0	1	1	1	yes	Bacteria	Firmicutes	Clostridia	Clostridiales	Ruminococcaceae
337407	7	4	8	1	26	0	0	0	0	0	8	0	yes	Bacteria	Firmicutes	Clostridia	Clostridiales
257131	0	0	0	0	0	0	0	0	0	0	0	0		Bacteria	Firmicutes	Clostridia	Clostridiales	Caldicoprobacteraceae	Caldicoprobacter
288760	0	0	1	0	0	0	0	0	0	0	0	0		Bacteria	Firmicutes	Clostridia	Clostridiales
752678	0	1	0	0	0	0	0	1	0	0	0	0		Bacteria	Bacteroidetes	Bacteroidia	Bacteroidales	Porphyromonadaceae
575687	0	1	0	0	0	0	0	0	0	0	0	0		Bacteria	Firmicutes	Clostridia	Clostridiales
319798	1	1	0	0	1	1	2	0	0	1	1	0	yes	Bacteria	Firmicutes	Clostridia	Clostridiales	Ruminococcaceae	Oscillospira
575681	0	0	0	0	0	0	0	0	0	0	0	0		Bacteria	Firmicutes	Clostridia	Clostridiales
4344467	0	0	0	0	0	0	0	0	0	0	0	0		Bacteria	Firmicutes	Bacilli	Lactobacillales	Streptococcaceae	Streptococcus
319791	3	1	1	3	6	4	1	1	2	0	2	0	yes	Bacteria	Firmicutes	Clostridia	Clostridiales	Ruminococcaceae
345834	2	0	2	1	4	0	0	0	0	0	1	0	yes	Bacteria	Firmicutes	Clostridia	Clostridiales
326270	0	0	0	0	2	0	0	0	0	0	0	0		Bacteria	Firmicutes	Bacilli	Lactobacillales	Lactobacillaceae	Lactobacillus
326271	0	0	0	0	0	0	0	0	0	0	0	0		Bacteria	Firmicutes	Clostridia	Clostridiales
339351	6	0	3	1	8	0	0	0	1	0	0	1	yes	Bacteria	Firmicutes	Clostridia	Clostridiales
196553	2	2	2	0	2	1	0	0	0	0	0	0	yes	Bacteria	Firmicutes	Clostridia	Clostridiales	Ruminococcaceae	Oscillospira
290632	0	1	0	0	0	0	0	0	0	0	0	0		Bacteria	Firmicutes	Clostridia	Clostridiales	Lachnospiraceae
193075	0	1	0	0	1	0	0	0	0	0	0	0		Bacteria	Firmicutes	Clostridia	Clostridiales
332475	14	8	9	0	62	0	5	2	2	0	4	0	yes	Bacteria	Firmicutes	Clostridia	Clostridiales
213717	4	5	20	12	14	13	4	6	45	12	4	17	yes	Bacteria	Bacteroidetes	Bacteroidia	Bacteroidales	S24-7
4226929	0	0	0	0	0	0	0	0	0	0	0	0		Bacteria	Bacteroidetes	Bacteroidia	Bacteroidales	Bacteroidaceae	Bacteroides
814542	0	1	0	0	0	0	0	1	0	0	0	0		Bacteria	Bacteroidetes	Bacteroidia	Bacteroidales	Porphyromonadaceae
1000872	0	0	0	0	0	0	0	0	0	0	0	0		Bacteria	Firmicutes	Bacilli	Lactobacillales	Streptococcaceae	Streptococcus
267024	0	1	1	0	1	0	1	0	0	0	0	0		Bacteria	Firmicutes	Clostridia	Clostridiales	Lachnospiraceae
863612	17	6	5	0	7	0	1	6	0	2	2	2	yes	Bacteria	Firmicutes	Clostridia	Clostridiales
334203	0	0	0	0	0	0	0	0	0	0	0	0		Bacteria	Firmicutes	Clostridia	Clostridiales	Lachnospiraceae	Blautia
1108078	9	22	35	35	40	11	35	15	20	6	41	9	yes	Bacteria	Firmicutes	Clostridia	Clostridiales
591503	0	0	0	0	0	0	0	0	0	0	1	0		Bacteria	Bacteroidetes	Flavobacteriia	Flavobacteriales	Cryomorphaceae	Fluviicola
4477971	0	0	1	0	2	0	0	0	0	0	0	0		Bacteria	Firmicutes	Clostridia	Clostridiales
47737	0	0	0	0	0	0	0	0	0	0	0	0		Bacteria	Firmicutes	Clostridia	Clostridiales	Ruminococcaceae	Ruminococcus
359984	0	0	0	0	0	0	0	0	0	0	0	0		Bacteria	Firmicutes	Clostridia	Clostridiales	Ruminococcaceae
302932	1	0	0	0	0	0	0	0	0	0	0	0		Bacteria	Firmicutes	Clostridia	Clostridiales	Clostridiaceae
36031	0	0	0	1	0	0	0	0	0	0	0	0		Bacteria	Bacteroidetes	Bacteroidia	Bacteroidales	Prevotellaceae	Prevotella
185185	22	16	3	14	12	2	73	29	10	2	7	5	yes	Bacteria	Bacteroidetes	Bacteroidia	Bacteroidales	S24-7
268910	0	0	0	0	1	0	0	0	0	0	0	0		Bacteria	Firmicutes	Clostridia	Clostridiales
4094263	0	0	0	0	1	0	1	0	0	0	0	0		Bacteria	Bacteroidetes	Bacteroidia	Bacteroidales	[Barnesiellaceae]
343577	1	0	0	0	7	0	1	0	1	0	1	0		Bacteria	Firmicutes	Clostridia	Clostridiales	Lachnospiraceae
738739	0	0	0	0	5	0	0	0	0	4	0	0		Bacteria	Firmicutes	Clostridia	Clostridiales
778758	3	3	3	1	5	0	2	0	0	0	0	0	yes	Bacteria	Firmicutes	Clostridia	Clostridiales
303048	0	0	0	1	0	0	0	0	0	0	0	0		Bacteria	Bacteroidetes	Bacteroidia	Bacteroidales
169234	0	0	0	0	0	0	0	0	0	0	0	0		Bacteria	Firmicutes	Clostridia	Clostridiales
257863	0	0	1	0	0	0	0	0	0	0	0	0		Bacteria	Firmicutes	Clostridia	Clostridiales	Clostridiaceae	Thermoanaerobacterium
302395	0	0	0	0	0	0	0	0	0	0	1	0		Bacteria	Firmicutes	Clostridia	Clostridiales	Lachnospiraceae	Dorea
548385	0	0	0	1	0	0	0	0	0	0	0	0		Bacteria	Firmicutes	Clostridia	Clostridiales	Ruminococcaceae	Ruminococcus
4012190	0	0	1	0	0	0	0	0	0	0	0	0		Bacteria	Bacteroidetes	Bacteroidia	Bacteroidales	Bacteroidaceae	Bacteroides
355187	24	10	1	2	1	0	4	6	0	1	1	0	yes	Bacteria	Firmicutes	Clostridia	Clostridiales
360553	0	0	1	0	0	0	0	0	0	0	0	0		Bacteria	Firmicutes	Clostridia	Clostridiales	Lachnospiraceae
238487	32	5	4	15	7	3	11	7	5	2	10	4	yes	Bacteria	Firmicutes	Clostridia	Clostridiales	Ruminococcaceae	Ruminococcus
178775	0	0	0	0	2	0	0	0	0	0	0	0		Bacteria	Bacteroidetes	Bacteroidia	Bacteroidales	S24-7
537290	0	0	0	0	0	0	0	0	0	0	0	0		Bacteria	Proteobacteria	Gammaproteobacteria	Enterobacteriales	Enterobacteriaceae	Morganella
352192	10	5	0	0	11	0	56	10	0	2	15	0	yes	Bacteria	Firmicutes	Clostridia	Clostridiales
178779	17	1	1	0	8	1	1	2	1	0	8	0	yes	Bacteria	Firmicutes	Clostridia	Clostridiales
92144	0	0	0	0	0	0	0	0	0	1	0	0		Bacteria	Firmicutes	Clostridia	Clostridiales	Lachnospiraceae
366222	0	0	0	0	0	0	0	0	0	0	0	0		Bacteria	Firmicutes	Clostridia	Clostridiales	Lachnospiraceae	Blautiaobeum
426638	3	0	0	0	0	0	1	0	0	0	0	0		Bacteria	Firmicutes	Clostridia	Clostridiales	Clostridiaceae
560842	0	0	0	0	0	0	0	0	0	1	0	0		Bacteria	Firmicutes	Clostridia	Clostridiales	[Tissierellaceae]
339574	0	0	0	0	1	0	0	0	0	0	0	0		Bacteria	Firmicutes	Clostridia	Clostridiales	Lachnospiraceae
449417	2	2	0	1	12	0	0	1	0	1	0	0	yes	Bacteria	Firmicutes	Clostridia	Clostridiales	Lachnospiraceae	[Ruminococcus]gnavus
557051	0	0	5	2	2	1	0	0	0	0	3	0	yes	Bacteria	Firmicutes	Clostridia	Clostridiales	Ruminococcaceae
111427	0	0	0	0	1	0	0	0	0	0	0	0		Bacteria	Firmicutes	Clostridia	Clostridiales	Lachnospiraceae	Blautia
196165	0	0	2	0	0	0	0	0	0	0	0	0		Bacteria	Firmicutes	Clostridia	Clostridiales	Lachnospiraceae
326644	5	11	10	14	10	1	7	3	6	3	8	1	yes	Bacteria	Firmicutes	Clostridia	Clostridiales
193446	0	1	0	0	0	0	0	0	0	0	0	0		Bacteria	Firmicutes	Clostridia	Clostridiales
544734	0	1	0	1	0	0	0	0	0	0	0	0		Bacteria	Firmicutes	Clostridia	Clostridiales	Ruminococcaceae
231169	0	0	2	0	2	0	1	0	0	0	1	0		Bacteria	Firmicutes	Clostridia	Clostridiales	Lachnospiraceae
259335	0	0	0	0	1	0	0	0	0	0	0	0		Bacteria	Firmicutes	Clostridia	Clostridiales
189260	0	0	0	0	0	0	1	0	0	0	0	0		Bacteria	Firmicutes	Clostridia	Clostridiales	Lachnospiraceae
184363	1	0	0	0	0	0	0	0	0	0	0	0		Bacteria	Firmicutes	Clostridia	Clostridiales
574551	7	3	10	2	20	1	2	2	1	0	2	0	yes	Bacteria	Firmicutes	Clostridia	Clostridiales
461487	2	0	1	0	1	0	1	0	0	0	1	7		Bacteria	Firmicutes	Clostridia	Clostridiales
4342104	0	0	0	1	0	0	0	0	0	0	0	0		Bacteria	Firmicutes	Clostridia	Clostridiales	Ruminococcaceae	Anaerotruncus
887931	0	0	0	0	0	0	0	0	0	0	0	0		Bacteria	Firmicutes	Erysipelotrichi	Erysipelotrichales	Erysipelotrichaceae	Erysipelothrix
561716	1	0	0	0	1	0	0	1	0	1	1	0		Bacteria	Firmicutes	Clostridia	Clostridiales	Ruminococcaceae
279582	11	17	40	96	10	63	27	20	97	46	29	37	yes	Bacteria	Bacteroidetes	Bacteroidia	Bacteroidales	S24-7
4307829	0	0	0	0	0	0	0	0	0	0	0	0		Bacteria	Firmicutes	Clostridia	Clostridiales	Ruminococcaceae	Ruminococcus
180471	37	6	2	3	1	3	58	19	1	3	0	0	yes	Bacteria	Bacteroidetes	Bacteroidia	Bacteroidales	S24-7
541602	0	2	1	0	5	0	0	1	0	0	0	0		Bacteria	Firmicutes	Clostridia	Clostridiales	Lachnospiraceae	Roseburia
541603	6	6	9	46	4	12	9	5	26	26	2	6	yes	Bacteria	Bacteroidetes	Bacteroidia	Bacteroidales	Marinilabiaceae
580629	0	0	0	0	1	0	0	0	0	0	0	0		Bacteria	Bacteroidetes	Bacteroidia	Bacteroidales	Bacteroidaceae	Bacteroides
180476	0	0	2	0	2	0	0	0	0	0	0	0		Bacteria	Firmicutes	Clostridia	Clostridiales
338407	0	0	0	1	0	0	0	0	0	0	0	0		Bacteria	Firmicutes	Clostridia	Clostridiales	Ruminococcaceae
583826	0	0	0	1	0	0	1	0	0	0	0	0		Bacteria	Bacteroidetes	Bacteroidia	Bacteroidales
575756	1	0	1	0	2	1	0	0	0	0	2	0	yes	Bacteria	Firmicutes	Clostridia	Clostridiales
547114	0	0	0	0	0	0	1	0	0	0	0	0		Bacteria	Firmicutes	Clostridia	Clostridiales	Ruminococcaceae
1963653	0	0	0	0	0	0	0	0	0	0	0	0		Bacteria	Bacteroidetes	[Saprospirae]	[Saprospirales]	Saprospiraceae
594330	0	0	0	0	1	0	0	0	0	0	0	0		Bacteria	Bacteroidetes	Bacteroidia	Bacteroidales	Prevotellaceae	Prevotella
4335302	2	0	0	0	1	0	0	0	1	0	0	0		Bacteria	Firmicutes	Clostridia	Clostridiales	Ruminococcaceae	Oscillospira
4341813	0	0	1	0	4	0	0	0	0	0	0	0		Bacteria	Firmicutes	Clostridia	Clostridiales	Clostridiaceae
303407	1	0	2	2	0	4	3	1	5	0	1	1	yes	Bacteria	Bacteroidetes	Bacteroidia	Bacteroidales	S24-7
389282	728	609	2	4674	47	2	1832	1395	1	3275	40	0	yes	Bacteria	Bacteroidetes	Bacteroidia	Bacteroidales	S24-7
158302	1	0	7	0	0	0	0	0	7	0	0	0		Bacteria	Firmicutes	Clostridia	Clostridiales
617216	0	0	0	0	0	0	0	1	0	0	0	0		Bacteria	Actinobacteria	Coriobacteriia	Coriobacteriales	Coriobacteriaceae
383885	10	17	78	3	118	18	8	24	39	1	7	7	yes	Bacteria	Firmicutes	Bacilli	Lactobacillales	Lactobacillaceae	Lactobacillus
346870	72	23	0	62	52	0	98	50	1	47	49	0	yes	Bacteria	Bacteroidetes	Bacteroidia	Bacteroidales	S24-7
337278	0	0	0	0	0	0	0	0	0	1	0	0		Bacteria	Bacteroidetes	Bacteroidia	Bacteroidales	Prevotellaceae	Prevotella
189403	0	0	0	0	0	0	0	0	0	0	0	0		Bacteria	Firmicutes	Clostridia	Clostridiales	Lachnospiraceae	[Ruminococcus]gnavus
214120	18	13	53	148	150	83	17	17	184	78	196	37	yes	Bacteria	Bacteroidetes	Bacteroidia	Bacteroidales	S24-7
149283	0	0	0	0	0	0	0	0	0	0	0	0		Bacteria	Firmicutes	Clostridia	Clostridiales	Clostridiaceae	Caloramator
189406	1	0	1	2	9	0	1	1	1	1	0	0	yes	Bacteria	Firmicutes	Clostridia	Clostridiales	Ruminococcaceae	Oscillospira
592170	0	0	1	0	4	0	0	0	0	0	1	0		Bacteria	Firmicutes	Clostridia	Clostridiales	Lachnospiraceae
588429	3	5	1	0	32	0	0	1	0	0	3	0	yes	Bacteria	Firmicutes	Clostridia	Clostridiales	Lachnospiraceae
77458	1	0	0	0	2	0	0	0	0	0	0	1		Bacteria	Firmicutes	Clostridia	Clostridiales	Lachnospiraceae	Dorea
706879	2	0	0	0	0	0	0	0	0	0	0	0		Bacteria	Bacteroidetes	Bacteroidia	Bacteroidales	p-2534-18B5
592857	0	0	0	0	1	0	0	0	0	0	0	0		Bacteria	Firmicutes	Clostridia	Clostridiales	Ruminococcaceae
4363552	0	0	0	0	0	0	0	0	0	0	0	0		Bacteria	Firmicutes	Clostridia	Clostridiales	Lachnospiraceae
189045	0	0	0	0	0	0	0	0	0	0	0	0		Bacteria	Firmicutes	Clostridia	Clostridiales	Lachnospiraceae
1107421	0	0	0	0	1	0	0	0	0	0	0	0		Bacteria	Acidobacteria	BPC102	B110
807721	0	0	0	0	1	0	0	1	2	0	0	0		Bacteria	Bacteroidetes	Bacteroidia	Bacteroidales
185610	0	0	0	0	0	0	0	1	0	0	0	0		Bacteria	Firmicutes	Clostridia	Clostridiales	Ruminococcaceae
304099	0	0	0	0	1	0	0	0	0	0	0	0		Bacteria	Firmicutes	Clostridia	Clostridiales
2442074	0	0	0	0	1	1	0	0	0	0	0	0		Bacteria	Firmicutes	Clostridia	Clostridiales
1991255	0	0	0	0	1	0	0	0	0	0	1	0		Bacteria	Firmicutes	Clostridia	Clostridiales	Lachnospiraceae
559773	0	1	0	0	1	0	0	0	0	0	1	0		Bacteria	Cyanobacteria	Chloroplast	Streptophyta
580196	0	0	0	0	0	0	0	1	0	0	0	0		Bacteria	Bacteroidetes	Flavobacteriia	Flavobacteriales	Flavobacteriaceae	Flavobacterium
302553	0	0	0	0	0	0	0	0	0	0	0	0		Bacteria	Firmicutes	Clostridia	Clostridiales	Lachnospiraceae	Dorea
342022	1	0	0	0	2	0	0	0	0	0	2	0		Bacteria	Firmicutes	Clostridia	Clostridiales	Ruminococcaceae
4316067	0	0	0	0	0	1	0	1	1	1	2	0	yes	Bacteria	Bacteroidetes	Bacteroidia	Bacteroidales	S24-7
4316066	0	1	0	0	0	0	0	0	0	0	0	0		Bacteria	Bacteroidetes	Bacteroidia	Bacteroidales
305275	0	1	0	0	0	0	0	0	0	0	0	0		Bacteria	Firmicutes	Clostridia	Clostridiales	Ruminococcaceae
4456605	0	0	0	0	0	0	0	0	0	0	0	0		Bacteria	Firmicutes	Clostridia	Clostridiales	Lachnospiraceae
445144	217	241	1515	530	1012	2265	569	301	3408	555	786	1692	yes	Bacteria	Bacteroidetes	Bacteroidia	Bacteroidales	S24-7
605664	0	1	0	0	0	0	1	0	0	0	0	0		Bacteria	Firmicutes	Clostridia	Clostridiales	Clostridiaceae	Clostridium
669387	1	0	0	0	0	0	0	0	0	0	0	0		Bacteria	Acidobacteria	Sva0725	Sva0725
813352	0	0	0	0	0	0	0	0	0	0	0	0		Bacteria	Cyanobacteria	Nostocophycideae	Nostocales	Nostocaceae	Nostoc
315309	2	2	3	0	6	0	0	0	0	0	3	0	yes	Bacteria	Firmicutes	Clostridia	Clostridiales	Lachnospiraceae	Coprococcus
208006	2	1	2	0	7	0	1	0	0	0	1	0	yes	Bacteria	Firmicutes	Clostridia	Clostridiales
346914	1	0	0	1	2	0	0	0	1	0	1	0		Bacteria	Bacteroidetes	Bacteroidia	Bacteroidales
572254	0	1	1	0	4	0	0	0	0	0	0	0		Bacteria	Firmicutes	Clostridia	Clostridiales	Lachnospiraceae
270759	1	0	7	0	5	0	0	0	0	0	5	0		Bacteria	Firmicutes	Clostridia	Clostridiales	Lachnospiraceae
270758	2	5	0	0	17	0	3	0	0	0	0	0		Bacteria	Firmicutes	Clostridia	Clostridiales	Lachnospiraceae	[Ruminococcus]gnavus
167204	1	0	9	0	4	0	0	0	0	0	0	0		Bacteria	Firmicutes	Clostridia	Clostridiales
289569	1	0	0	0	0	0	0	0	0	0	0	0		Bacteria	Firmicutes	Clostridia	Clostridiales
821080	0	0	0	0	0	0	0	0	0	0	0	0		Bacteria	Proteobacteria	Gammaproteobacteria	Enterobacteriales	Enterobacteriaceae
4414240	2	0	0	0	1	0	0	0	0	0	0	0		Bacteria	Firmicutes	Clostridia	Clostridiales	Lachnospiraceae	[Ruminococcus]gnavus
4414241	1	2	1	0	14	0	0	1	1	0	0	0	yes	Bacteria	Firmicutes	Clostridia	Clostridiales
4414242	1	0	0	0	12	0	0	0	2	0	2	1		Bacteria	Firmicutes	Clostridia	Clostridiales	Lachnospiraceae
4464323	0	0	0	0	0	0	0	0	0	0	0	0		Bacteria	Bacteroidetes	Bacteroidia	Bacteroidales	Bacteroidaceae
297070	0	0	0	0	0	0	0	0	0	0	0	0		Bacteria	Firmicutes	Clostridia	Clostridiales	Ruminococcaceae
165532	0	0	0	0	0	0	1	0	0	0	0	0		Bacteria	Bacteroidetes	Bacteroidia	Bacteroidales
292556	0	0	1	0	1	0	0	0	0	0	0	0		Bacteria	Firmicutes	Clostridia	Clostridiales
3409363	0	0	0	0	0	0	0	0	0	0	0	0		Bacteria	Firmicutes	Clostridia	Clostridiales	Lachnospiraceae	Dorea
328554	0	0	0	15	0	0	1	1	0	1	0	0		Bacteria	Firmicutes	Clostridia	Clostridiales	Ruminococcaceae
521591	0	1	0	0	1	0	1	1	2	0	0	0		Bacteria	Bacteroidetes	Bacteroidia	Bacteroidales	S24-7
293754	0	0	1	0	0	0	0	0	0	0	0	0		Bacteria	Firmicutes	Clostridia	Clostridiales
513500	0	0	0	0	1	0	0	0	0	0	0	0		Bacteria	Firmicutes	Bacilli	Lactobacillales	Streptococcaceae	Streptococcus
4303551	0	0	0	0	0	0	0	0	0	0	1	0		Bacteria	Firmicutes	Clostridia	Clostridiales	Lachnospiraceae
806675	0	0	0	0	1	0	0	0	0	0	0	0		Bacteria	Firmicutes	Clostridia	Clostridiales	Lachnospiraceae	Butyrivibrio
196831	1	2	0	2	0	0	0	0	0	0	0	0		Bacteria	Firmicutes	Clostridia	Clostridiales	Ruminococcaceae	Oscillospira
567011	1	3	6	0	3	0	1	0	1	0	2	0	yes	Bacteria	Firmicutes	Clostridia	Clostridiales	Lachnospiraceae
567010	0	0	0	2	0	0	0	0	0	0	0	0		Bacteria	Bacteroidetes	Bacteroidia	Bacteroidales
274981	0	0	0	0	0	0	0	0	0	0	0	0		Bacteria	Firmicutes	Clostridia	Clostridiales
261201	0	0	0	0	0	0	0	0	0	0	0	0		Bacteria	Firmicutes	Clostridia	Clostridiales	Lachnospiraceae	Pseudobutyrivibrio
106335	0	0	1	0	0	0	0	0	0	0	0	0		Bacteria	Firmicutes	Clostridia	Clostridiales	Dehalobacteriaceae
184175	0	0	0	0	0	0	0	0	0	0	0	0		Bacteria	Firmicutes	Clostridia	Clostridiales	Lachnospiraceae
508767	0	0	0	0	1	0	0	0	0	0	0	0		Bacteria	Firmicutes	Clostridia	Clostridiales	Lachnospiraceae
326369	0	0	0	0	0	0	0	0	0	0	0	0		Bacteria	Firmicutes	Erysipelotrichi	Erysipelotrichales	Erysipelotrichaceae	Coprobacillus
3854083	0	0	0	0	0	0	0	0	0	0	0	0		Bacteria	Acidobacteria	[Chloracidobacteria]	RB41	Ellin6075
347115	2	0	0	0	1	0	0	0	0	0	0	0		Bacteria	Firmicutes	Clostridia	Clostridiales	Lachnospiraceae	Blautia
547479	0	0	0	1	0	0	0	0	0	0	0	0		Bacteria	Firmicutes	Clostridia	Clostridiales	Ruminococcaceae	Ruminococcus
299830	0	0	0	0	0	0	0	0	0	1	0	0		Bacteria	Bacteroidetes	Bacteroidia	Bacteroidales	Prevotellaceae	Prevotellacopri
582101	6	7	6	6	17	3	3	5	0	0	7	0	yes	Bacteria	Firmicutes	Clostridia	Clostridiales	Ruminococcaceae
534929	2	2	8	6	7	8	2	2	13	2	2	7	yes	Bacteria	Bacteroidetes	Bacteroidia	Bacteroidales	S24-7
327184	0	0	0	0	0	0	0	1	0	0	0	1		Bacteria	Firmicutes	Clostridia	Clostridiales
320581	1	0	0	0	0	0	0	0	0	0	0	0		Bacteria	Firmicutes	Clostridia	Clostridiales	Ruminococcaceae
534926	123	2	63	4	161	15	5	2	0	9	7	3	yes	Bacteria	Firmicutes	Clostridia	Clostridiales	Lachnospiraceae	Anaerostipes
113069	0	0	0	0	0	0	0	0	0	1	0	0		Bacteria	Bacteroidetes	Bacteroidia	Bacteroidales
320587	1	0	0	0	0	0	0	0	0	0	0	0		Bacteria	Firmicutes	Clostridia	Clostridiales	Ruminococcaceae	Ruminococcus
581716	0	0	0	0	0	0	0	0	0	0	1	0		Bacteria	Firmicutes	Clostridia	Clostridiales	Lachnospiraceae
235125	0	0	0	0	0	0	0	0	0	0	0	0		Bacteria	Proteobacteria	Gammaproteobacteria	Oceanospirillales	Oceanospirillaceae	Marinomonas
[truncated: 12,023 more rows]

## Sheet: differential OTUs
OTU number	Taxonomy	NOD/Eα16 fold-change	p-value	adjusted p-value
OTU343906	k_Bacteria;p_Firmicutes;c_Clostridia;o_Clostridiales;f_Lachnospiraceae	-512.03	2.14792e-13	6.65855e-10
OTU460611	k_Bacteria;p_Firmicutes;c_Clostridia;o_Clostridiales	-54.8902	1.1504e-12	1.47624e-09
OTU323829	k_Bacteria;p_Firmicutes;c_Clostridia;o_Clostridiales;f_Lachnospiraceae	-162.589	1.42864e-12	1.47624e-09
OTU351859	k_Bacteria;p_Firmicutes;c_Clostridia;o_Clostridiales	-26.4323	1.81732e-10	1.40913e-07
OTU348376	k_Bacteria;p_Firmicutes;c_Clostridia;o_Clostridiales;f_Lachnospiraceae;g_[Ruminococcus]gnavus	-20.3027	2.49834e-10	1.5485e-07
OTU376516	k_Bacteria;p_Firmicutes;c_Clostridia;o_Clostridiales	-44.3757	1.41747e-09	7.32957e-07
OTU328276	k_Bacteria;p_Firmicutes;c_Clostridia;o_Clostridiales	-67.0003	4.17916e-09	1.84935e-06
OTU329712	k_Bacteria;p_Firmicutes;c_Clostridia;o_Clostridiales	-36.5522	6.23464e-09	2.41179e-06
OTU416287	k_Bacteria;p_Firmicutes;c_Clostridia;o_Clostridiales	-46.6995	1.02445e-08	3.50993e-06
OTU830014	k_Bacteria;p_Firmicutes;c_Clostridia;o_Clostridiales	-17.6658	2.27704e-08	5.53331e-06
OTU250270	k_Bacteria;p_Firmicutes;c_Clostridia;o_Clostridiales	-20.6243	2.31366e-08	5.53331e-06
OTU264021	k_Bacteria;p_Firmicutes;c_Clostridia;o_Clostridiales	-18.9464	2.3883e-08	5.53331e-06
OTU348850	k_Bacteria;p_Firmicutes;c_Clostridia;o_Clostridiales	-8.94905	2.4959e-08	5.53331e-06
OTU585480	k_Bacteria;p_Firmicutes;c_Clostridia;o_Clostridiales;f_Lachnospiraceae;g_Anaerostipes	-15.7839	2.61327e-08	5.53331e-06
OTU351094	k_Bacteria;p_Firmicutes;c_Clostridia;o_Clostridiales	-12.9374	2.67916e-08	5.53331e-06
OTU352533	k_Bacteria;p_Firmicutes;c_Clostridia;o_Clostridiales	-50.344	2.90464e-08	5.61331e-06
OTU331878	k_Bacteria;p_Firmicutes;c_Clostridia;o_Clostridiales	-43.4321	5.6248e-08	9.80717e-06
OTU332454	k_Bacteria;p_Firmicutes;c_Clostridia;o_Clostridiales	-25.2155	5.70322e-08	9.80717e-06
OTU314110	k_Bacteria;p_Firmicutes;c_Clostridia;o_Clostridiales	-77.5902	6.06057e-08	9.8778e-06
OTU619817	k_Bacteria;p_Firmicutes;c_Clostridia;o_Clostridiales;f_Lachnospiraceae;g_Anaerostipes	-49.4785	8.31161e-08	1.2868e-05
OTU909065	k_Bacteria;p_Firmicutes;c_Clostridia;o_Clostridiales;f_Lachnospiraceae;g_Dorea	-33.1903	9.85137e-08	1.39506e-05
OTU270662	k_Bacteria;p_Firmicutes;c_Clostridia;o_Clostridiales	-100000	9.90901e-08	1.39506e-05
OTU344158	k_Bacteria;p_Firmicutes;c_Clostridia;o_Clostridiales	-193.052	1.13978e-07	1.48398e-05
OTU554931	k_Bacteria;p_Firmicutes;c_Clostridia;o_Clostridiales;f_Ruminococcaceae	-107.174	1.15407e-07	1.48398e-05
OTU646743	k_Bacteria;p_Firmicutes;c_Clostridia;o_Clostridiales	-4.97774	1.50388e-07	1.79864e-05
OTU863682	k_Bacteria;p_Firmicutes;c_Clostridia;o_Clostridiales	-12.8567	1.51172e-07	1.79864e-05
OTU1105328	k_Bacteria;p_Firmicutes;c_Clostridia;o_Clostridiales;f_Lachnospiraceae;g_Coprococcus	-14.6909	1.60966e-07	1.84673e-05
OTU332776	k_Bacteria;p_Firmicutes;c_Clostridia;o_Clostridiales;f_Lachnospiraceae	-13.4609	1.90194e-07	2.09048e-05
OTU351447	k_Bacteria;p_Firmicutes;c_Clostridia;o_Clostridiales	-127.798	1.99514e-07	2.09048e-05
OTU570049	k_Bacteria;p_Firmicutes;c_Clostridia;o_Clostridiales;f_Lachnospiraceae	-119.364	2.06924e-07	2.09048e-05
OTU354964	k_Bacteria;p_Firmicutes;c_Clostridia;o_Clostridiales	-27.1106	2.15206e-07	2.09048e-05
OTU167509	k_Bacteria;p_Firmicutes;c_Clostridia;o_Clostridiales;f_Ruminococcaceae;g_Oscillospira	-8.41691	2.15824e-07	2.09048e-05
OTU342786	k_Bacteria;p_Firmicutes;c_Clostridia;o_Clostridiales	-14.2766	2.39923e-07	2.25236e-05
OTU1107327	k_Bacteria;p_Firmicutes;c_Clostridia;o_Clostridiales;f_Lachnospiraceae;g_Coprococcus	-16.2851	3.10567e-07	2.83284e-05
OTU761408	k_Bacteria;p_Firmicutes;c_Clostridia;o_Clostridiales	-12.1735	3.74519e-07	3.31821e-05
OTU1107461	k_Bacteria;p_Firmicutes;c_Clostridia;o_Clostridiales	-9.54356	4.13933e-07	3.56155e-05
OTU833216	k_Bacteria;p_Firmicutes;c_Clostridia;o_Clostridiales;f_Lachnospiraceae;g_Coprococcus	-16.141	4.97971e-07	3.98833e-05
OTU351881	k_Bacteria;p_Firmicutes;c_Clostridia;o_Clostridiales;f_Lachnospiraceae	-15.0698	5.01271e-07	3.98833e-05
OTU347933	k_Bacteria;p_Firmicutes;c_Clostridia;o_Clostridiales	-19.6709	5.15788e-07	3.98833e-05
OTU696563	k_Bacteria;p_Firmicutes;c_Clostridia;o_Clostridiales;f_Lachnospiraceae;g_Blautiaproducta	-26.533	5.24386e-07	3.98833e-05
OTU271431	k_Bacteria;p_Firmicutes;c_Clostridia;o_Clostridiales	-22.0543	5.27848e-07	3.98833e-05
OTU544678	k_Bacteria;p_Firmicutes;c_Clostridia;o_Clostridiales;f_Lachnospiraceae	-35.4671	5.41969e-07	3.9966e-05
OTU338926	k_Bacteria;p_Firmicutes;c_Clostridia;o_Clostridiales;f_Lachnospiraceae;g_Dorea	-32.3838	5.56264e-07	4.00449e-05
OTU347655	k_Bacteria;p_Firmicutes;c_Clostridia;o_Clostridiales;f_Lachnospiraceae	-15.7207	6.25747e-07	4.40619e-05
OTU305803	k_Bacteria;p_Firmicutes;c_Clostridia;o_Clostridiales	-28.5878	6.8353e-07	4.63232e-05
OTU355355	k_Bacteria;p_Firmicutes;c_Clostridia;o_Clostridiales;f_Ruminococcaceae	-12.7897	6.89593e-07	4.63232e-05
OTU4402077	k_Bacteria;p_Firmicutes;c_Clostridia;o_Clostridiales	-21.047	7.03163e-07	4.63232e-05
OTU364753	k_Bacteria;p_Firmicutes;c_Clostridia;o_Clostridiales;f_Lachnospiraceae;g_Anaerostipes	-97.5026	7.83451e-07	5.05198e-05
OTU592514	k_Bacteria;p_Firmicutes;c_Clostridia;o_Clostridiales;f_Lachnospiraceae;g_Butyrivibrio	-25.0233	8.02177e-07	5.06897e-05
OTU197695	k_Bacteria;p_Firmicutes;c_Clostridia;o_Clostridiales;f_Lachnospiraceae	-32.8157	8.50046e-07	5.2649e-05
OTU269814	k_Bacteria;p_Firmicutes;c_Clostridia;o_Clostridiales;f_Ruminococcaceae;g_Oscillospira	-8.78583	8.92219e-07	5.41671e-05
OTU585227	k_Bacteria;p_Firmicutes;c_Clostridia;o_Clostridiales;f_Ruminococcaceae;g_Oscillospira	-8.47578	9.76222e-07	5.81283e-05
OTU356012	k_Bacteria;p_Firmicutes;c_Clostridia;o_Clostridiales	-9.81453	9.94591e-07	5.81418e-05
OTU158598	k_Bacteria;p_Firmicutes;c_Clostridia;o_Clostridiales;f_Ruminococcaceae;g_Oscillospira	-46.7481	1.07275e-06	6.13665e-05
OTU331786	k_Bacteria;p_Firmicutes;c_Clostridia;o_Clostridiales	-9.18718	1.13871e-06	6.35991e-05
OTU846386	k_Bacteria;p_Firmicutes;c_Clostridia;o_Clostridiales;f_Lachnospiraceae;g_Anaerostipes	-14.8481	1.1488e-06	6.35991e-05
OTU196709	k_Bacteria;p_Firmicutes;c_Clostridia;o_Clostridiales	-12.8404	1.22944e-06	6.683e-05
OTU588197	k_Bacteria;p_Firmicutes;c_Bacilli;o_Lactobacillales;f_Lactobacillaceae;g_Lactobacillus	-6.19838	1.2784e-06	6.83476e-05
OTU339720	k_Bacteria;p_Firmicutes;c_Clostridia;o_Clostridiales	-29.089	1.30885e-06	6.87639e-05
OTU351593	k_Bacteria;p_Firmicutes;c_Clostridia;o_Clostridiales	-7.11917	1.39224e-06	7.17472e-05
OTU317633	k_Bacteria;p_Firmicutes;c_Clostridia;o_Clostridiales;f_Ruminococcaceae;g_Oscillospira	-17.6068	1.46499e-06	7.2102e-05
OTU196815	k_Bacteria;p_Firmicutes;c_Clostridia;o_Clostridiales;f_Ruminococcaceae	-16.0691	1.46965e-06	7.2102e-05
OTU350188	k_Bacteria;p_Firmicutes;c_Clostridia;o_Clostridiales	-4.28437	1.49431e-06	7.2102e-05
OTU348336	k_Bacteria;p_Firmicutes;c_Clostridia;o_Clostridiales	-10.1723	1.49436e-06	7.2102e-05
OTU826302	k_Bacteria;p_Firmicutes;c_Clostridia;o_Clostridiales;f_Lachnospiraceae;g_Coprococcus	-10.8795	1.60228e-06	7.62338e-05
OTU196689	k_Bacteria;p_Firmicutes;c_Clostridia;o_Clostridiales	-33.3278	1.74842e-06	8.21174e-05
OTU408877	k_Bacteria;p_Firmicutes;c_Clostridia;o_Clostridiales	-6.77974	1.79694e-06	8.3203e-05
OTU354158	k_Bacteria;p_Firmicutes;c_Clostridia;o_Clostridiales;f_Lachnospiraceae	-99.9682	1.85682e-06	8.47121e-05
OTU382220	k_Bacteria;p_Firmicutes;c_Clostridia;o_Clostridiales	-22.4545	2.11536e-06	9.37949e-05
OTU342075	k_Bacteria;p_Firmicutes;c_Clostridia;o_Clostridiales	-7.55971	2.11625e-06	9.37949e-05
OTU318766	k_Bacteria;p_Firmicutes;c_Clostridia;o_Clostridiales;f_Lachnospiraceae	-119.923	2.30713e-06	0.000100762
OTU354736	k_Bacteria;p_Firmicutes;c_Clostridia;o_Clostridiales	-7.49546	2.45163e-06	0.000105384
OTU273705	k_Bacteria;p_Firmicutes;c_Clostridia;o_Clostridiales	-4	2.5421e-06	0.000107759
OTU309361	k_Bacteria;p_Firmicutes;c_Clostridia;o_Clostridiales;f_Ruminococcaceae	-13.433	2.74027e-06	0.000114673
OTU753891	k_Bacteria;p_Firmicutes;c_Clostridia;o_Clostridiales;f_Lachnospiraceae	-9.63093	2.80119e-06	0.000115621
OTU276511	k_Bacteria;p_Firmicutes;c_Clostridia;o_Clostridiales;f_Ruminococcaceae	-12.8512	2.93377e-06	0.000119398
OTU260607	k_Bacteria;p_Firmicutes;c_Clostridia;o_Clostridiales	-10.7607	3.05849e-06	0.000121498
OTU323154	k_Bacteria;p_Firmicutes;c_Clostridia;o_Clostridiales;f_Lachnospiraceae	-10.5437	3.06233e-06	0.000121498
OTU275123	k_Bacteria;p_Firmicutes;c_Clostridia;o_Clostridiales	-16.8922	3.25056e-06	0.000127408
OTU354662	k_Bacteria;p_Firmicutes;c_Clostridia;o_Clostridiales	-13.3248	3.45751e-06	0.000133056
OTU289315	k_Bacteria;p_Firmicutes;c_Clostridia;o_Clostridiales	-10.2166	3.47987e-06	0.000133056
OTU354097	k_Bacteria;p_Firmicutes;c_Clostridia;o_Clostridiales	-4	3.69033e-06	0.000138259
OTU592086	k_Bacteria;p_Firmicutes;c_Clostridia;o_Clostridiales;f_Lachnospiraceae	-15.9165	3.71493e-06	0.000138259
OTU353657	k_Bacteria;p_Firmicutes;c_Clostridia;o_Clostridiales	-4.6014	3.74508e-06	0.000138259
OTU441468	k_Bacteria;p_Firmicutes;c_Clostridia;o_Clostridiales	-9.82494	4.23558e-06	0.000154486
OTU453405	k_Bacteria;p_Firmicutes;c_Clostridia;o_Clostridiales	-21.041	4.33943e-06	0.000155918
OTU338133	k_Bacteria;p_Firmicutes;c_Clostridia;o_Clostridiales;f_Ruminococcaceae;g_Oscillospira	-4.52685	4.37582e-06	0.000155918
OTU348313	k_Bacteria;p_Firmicutes;c_Clostridia;o_Clostridiales	-13.961	5.64096e-06	0.00019849
OTU572860	k_Bacteria;p_Firmicutes;c_Clostridia;o_Clostridiales	-12.3759	5.77234e-06	0.000200783
OTU534926	k_Bacteria;p_Firmicutes;c_Clostridia;o_Clostridiales;f_Lachnospiraceae;g_Anaerostipes	-4	6.2167e-06	0.000214037
OTU345063	k_Bacteria;p_Firmicutes;c_Clostridia;o_Clostridiales	-6.33765	6.44335e-06	0.000219172
OTU346291	k_Bacteria;p_Firmicutes;c_Clostridia;o_Clostridiales	-5.2193	6.92812e-06	0.000233285
OTU352559	k_Bacteria;p_Firmicutes;c_Clostridia;o_Clostridiales;f_Lachnospiraceae	-9.03746	7.33271e-06	0.000244097
OTU919158	k_Bacteria;p_Firmicutes;c_Clostridia;o_Clostridiales;f_Lachnospiraceae	-34.0536	7.627e-06	0.000251384
OTU338796	k_Bacteria;p_Firmicutes;c_Clostridia;o_Clostridiales;f_Ruminococcaceae;g_Oscillospira	-4.26454	7.73702e-06	0.000252324
OTU356455	k_Bacteria;p_Firmicutes;c_Clostridia;o_Clostridiales	-9.79906	7.97853e-06	0.000256061
OTU269885	k_Bacteria;p_Firmicutes;c_Clostridia;o_Clostridiales	-41.6556	8.02418e-06	0.000256061
OTU593980	k_Bacteria;p_Firmicutes;c_Clostridia;o_Clostridiales;f_Lachnospiraceae	-30.9937	8.27169e-06	0.000261349
OTU198690	k_Bacteria;p_Firmicutes;c_Clostridia;o_Clostridiales;f_Lachnospiraceae;g_[Ruminococcus]gnavus	-9.65892	8.81803e-06	0.000274704
OTU276762	k_Bacteria;p_Firmicutes;c_Clostridia;o_Clostridiales	-9.44498	8.87084e-06	0.000274704
OTU346570	k_Bacteria;p_Firmicutes;c_Clostridia;o_Clostridiales	-9.091	9.52419e-06	0.000291915
OTU354032	k_Bacteria;p_Firmicutes;c_Clostridia;o_Clostridiales	-13.7921	9.80776e-06	0.000293322
OTU318231	k_Bacteria;p_Firmicutes;c_Clostridia;o_Clostridiales	-4	9.84268e-06	0.000293322
OTU833816	k_Bacteria;p_Firmicutes;c_Clostridia;o_Clostridiales	-20.6821	9.84786e-06	0.000293322
OTU582627	k_Bacteria;p_Firmicutes;c_Clostridia;o_Clostridiales;f_Lachnospiraceae	-32.5993	1.02259e-05	0.000300851
OTU592365	k_Bacteria;p_Firmicutes;c_Clostridia;o_Clostridiales;f_Lachnospiraceae	-5.56368	1.03482e-05	0.000300935
OTU356187	k_Bacteria;p_Firmicutes;c_Clostridia;o_Clostridiales;f_Ruminococcaceae;g_Oscillospira	-4.39571	1.06304e-05	0.000303965
OTU174770	k_Bacteria;p_Firmicutes;c_Clostridia;o_Clostridiales	-9.73546	1.06486e-05	0.000303965
OTU985239	k_Bacteria;p_Firmicutes;c_Clostridia;o_Clostridiales;f_Lachnospiraceae;g_[Ruminococcus]gnavus	-7.52652	1.09894e-05	0.000312541
OTU2411212	k_Bacteria;p_Firmicutes;c_Clostridia;o_Clostridiales;f_Ruminococcaceae	-29.3867	1.11988e-05	0.000315331
OTU581384	k_Bacteria;p_Firmicutes;c_Clostridia;o_Clostridiales;f_Ruminococcaceae;g_Ruminococcus	-97861.2	1.15794e-05	0.000320761
OTU422727	k_Bacteria;p_Firmicutes;c_Clostridia;o_Clostridiales	-17.2384	1.16154e-05	0.000320761
OTU1110378	k_Bacteria;p_Firmicutes;c_Clostridia;o_Clostridiales;f_Ruminococcaceae;g_Oscillospira	-3.47939	1.19298e-05	0.000326144
OTU585073	k_Bacteria;p_Firmicutes;c_Clostridia;o_Clostridiales;f_Ruminococcaceae;g_Oscillospira	-3.19417	1.22815e-05	0.000331244
OTU275321	k_Bacteria;p_Firmicutes;c_Clostridia;o_Clostridiales	-14.0046	1.2312e-05	0.000331244
OTU317099	k_Bacteria;p_Firmicutes;c_Clostridia;o_Clostridiales;f_Lachnospiraceae	-11.253	1.24796e-05	0.000333321
OTU349503	k_Bacteria;p_Firmicutes;c_Clostridia;o_Clostridiales	-13.2299	1.26259e-05	0.000333321
OTU297509	k_Bacteria;p_Firmicutes;c_Clostridia;o_Clostridiales;f_Lachnospiraceae;g_[Ruminococcus]gnavus	-16.3662	1.26941e-05	0.000333321
OTU824678	k_Bacteria;p_Firmicutes;c_Clostridia;o_Clostridiales	-9.68692	1.34151e-05	0.000348738
OTU409686	k_Bacteria;p_Firmicutes;c_Clostridia;o_Clostridiales;f_Lachnospiraceae;g_Dorea	-36.1681	1.35627e-05	0.000350993
OTU354144	k_Bacteria;p_Firmicutes;c_Clostridia;o_Clostridiales;f_Ruminococcaceae;g_Oscillospira	-3.95641	1.42808e-05	0.000366009
OTU337331	k_Bacteria;p_Firmicutes;c_Clostridia;o_Clostridiales	-12.9179	1.45327e-05	0.000367611
OTU383992	k_Bacteria;p_Firmicutes;c_Clostridia;o_Clostridiales	-23.3428	1.45743e-05	0.000367611
OTU573293	k_Bacteria;p_Firmicutes;c_Clostridia;o_Clostridiales	-11.5774	1.52503e-05	0.00038213
OTU813654	k_Bacteria;p_Firmicutes;c_Clostridia;o_Clostridiales	-11.0261	1.55034e-05	0.000384028
OTU262394	k_Bacteria;p_Firmicutes;c_Clostridia;o_Clostridiales	-12.6481	1.65799e-05	0.000407243
OTU197463	k_Bacteria;p_Firmicutes;c_Clostridia;o_Clostridiales;f_Ruminococcaceae;g_Oscillospira	-28.8003	1.67477e-05	0.000407243
OTU352222	k_Bacteria;p_Firmicutes;c_Clostridia;o_Clostridiales	-6.95294	1.69011e-05	0.000408901
OTU262104	k_Bacteria;p_Firmicutes;c_Clostridia;o_Clostridiales;f_Lachnospiraceae	-12.9227	1.70968e-05	0.000410533
OTU623471	k_Bacteria;p_Firmicutes;c_Clostridia;o_Clostridiales;f_Lachnospiraceae;g_Dorea	-34.2624	1.79338e-05	0.000425542
OTU341750	k_Bacteria;p_Firmicutes;c_Clostridia;o_Clostridiales	-9.43592	1.80071e-05	0.000425542
OTU655725	k_Bacteria;p_Firmicutes;c_Clostridia;o_Clostridiales;f_Lachnospiraceae;g_Coprococcus	-8.79908	1.89979e-05	0.00044578
OTU634449	k_Bacteria;p_Firmicutes;c_Clostridia;o_Clostridiales;f_Lachnospiraceae	-56.7425	1.93447e-05	0.000449414
OTU276364	k_Bacteria;p_Firmicutes;c_Clostridia;o_Clostridiales;f_Lachnospiraceae	-21.8793	1.95384e-05	0.000449639
OTU450399	k_Bacteria;p_Firmicutes;c_Clostridia;o_Clostridiales	-9.48651	1.96332e-05	0.000449639
OTU509149	k_Bacteria;p_Firmicutes;c_Bacilli;o_Lactobacillales;f_Lactobacillaceae;g_Lactobacillus	-15.9319	2.06283e-05	0.000469104
OTU277442	k_Bacteria;p_Firmicutes;c_Clostridia;o_Clostridiales	-8.69602	2.09192e-05	0.000472462
OTU273741	k_Bacteria;p_Firmicutes;c_Clostridia;o_Clostridiales;f_Lachnospiraceae	-9.49504	2.15825e-05	0.00048126
OTU345635	k_Bacteria;p_Firmicutes;c_Clostridia;o_Clostridiales	-15.4783	2.16474e-05	0.00048126
OTU355440	k_Bacteria;p_Firmicutes;c_Clostridia;o_Clostridiales	-5.97885	2.24545e-05	0.000493787
OTU454921	k_Bacteria;p_Firmicutes;c_Clostridia;o_Clostridiales	-52.5626	2.24741e-05	0.000493787
OTU732285	k_Bacteria;p_Firmicutes;c_Clostridia;o_Clostridiales	-4	2.26649e-05	0.000493787
OTU535399	k_Bacteria;p_Firmicutes;c_Clostridia;o_Clostridiales;f_Ruminococcaceae;g_Oscillospira	-4.31188	2.27747e-05	0.000493787
OTU582222	k_Bacteria;p_Firmicutes;c_Clostridia;o_Clostridiales	-6.75657	2.33647e-05	0.000503263
OTU565205	k_Bacteria;p_Firmicutes;c_Clostridia;o_Clostridiales;f_Lachnospiraceae;g_Butyrivibrio	-82.8477	2.3793e-05	0.000508335
OTU875224	k_Bacteria;p_Firmicutes;c_Clostridia;o_Clostridiales;f_Lachnospiraceae	-9.34583	2.41049e-05	0.000511217
OTU187962	k_Bacteria;p_Firmicutes;c_Bacilli;o_Lactobacillales;f_Lactobacillaceae;g_Lactobacillus	-18.7563	2.42922e-05	0.000511953
OTU352612	k_Bacteria;p_Firmicutes;c_Clostridia;o_Clostridiales	-5.60071	2.46388e-05	0.000514772
OTU326702	k_Bacteria;p_Firmicutes;c_Clostridia;o_Clostridiales	-52.8512	2.62791e-05	0.000546652
OTU350763	k_Bacteria;p_Firmicutes;c_Clostridia;o_Clostridiales	-9.1507	2.65401e-05	0.000547137
OTU547903	k_Bacteria;p_Firmicutes;c_Clostridia;o_Clostridiales	-6.95493	2.74339e-05	0.000561972
OTU355468	k_Bacteria;p_Firmicutes;c_Clostridia;o_Clostridiales;f_Lachnospiraceae;g_[Ruminococcus]gnavus	-10.0059	2.80517e-05	0.000568795
OTU272328	k_Bacteria;p_Firmicutes;c_Clostridia;o_Clostridiales	-14.6971	2.80688e-05	0.000568795
OTU312269	k_Bacteria;p_Firmicutes;c_Clostridia;o_Clostridiales;f_Ruminococcaceae;g_Oscillospira	-6.43761	2.82696e-05	0.000569124
OTU338887	k_Bacteria;p_Firmicutes;c_Clostridia;o_Clostridiales;f_Ruminococcaceae;g_Oscillospira	-4.40076	2.88113e-05	0.000571754
OTU335097	k_Bacteria;p_Firmicutes;c_Clostridia;o_Clostridiales;f_Ruminococcaceae;g_Oscillospira	-4.338	2.88446e-05	0.000571754
OTU336145	k_Bacteria;p_Firmicutes;c_Clostridia;o_Clostridiales	-12.8762	2.92464e-05	0.000576003
OTU808794	k_Bacteria;p_Firmicutes;c_Clostridia;o_Clostridiales;f_Lachnospiraceae	-7.40435	2.95256e-05	0.000578237
OTU1016598	k_Bacteria;p_Firmicutes;c_Clostridia;o_Clostridiales;f_Ruminococcaceae	-4.021	2.99823e-05	0.00058434
OTU584137	k_Bacteria;p_Firmicutes;c_Clostridia;o_Clostridiales;f_Lachnospiraceae	-12.1874	3.05309e-05	0.000590366
OTU196191	k_Bacteria;p_Firmicutes;c_Clostridia;o_Clostridiales;f_Ruminococcaceae;g_Oscillospira	-8.37702	3.13107e-05	0.0005985
OTU466409	k_Bacteria;p_Firmicutes;c_Clostridia;o_Clostridiales	-6.24425	3.14192e-05	0.0005985
OTU332132	k_Bacteria;p_Firmicutes;c_Clostridia;o_Clostridiales	-12.7111	3.14748e-05	0.0005985
OTU593977	k_Bacteria;p_Firmicutes;c_Clostridia;o_Clostridiales	-9.61814	3.23203e-05	0.000609958
OTU196974	k_Bacteria;p_Firmicutes;c_Clostridia;o_Clostridiales	-20.4989	3.29283e-05	0.000617523
OTU270480	k_Bacteria;p_Firmicutes;c_Clostridia;o_Clostridiales	-9.03779	3.49425e-05	0.000650739
OTU272188	k_Bacteria;p_Firmicutes;c_Clostridia;o_Clostridiales;f_Ruminococcaceae;g_Oscillospira	-6.34583	3.50582e-05	0.000650739
OTU275218	k_Bacteria;p_Firmicutes;c_Clostridia;o_Clostridiales;f_Ruminococcaceae	-4.47593	3.53372e-05	0.000650739
OTU753230	k_Bacteria;p_Firmicutes;c_Clostridia;o_Clostridiales;f_Lachnospiraceae;g_Shuttleworthia	-48.9129	3.55812e-05	0.000652386
OTU842786	k_Bacteria;p_Firmicutes;c_Clostridia;o_Clostridiales;f_Ruminococcaceae;g_Oscillospira	-1.88111	3.64399e-05	0.000663122
OTU330921	k_Bacteria;p_Firmicutes;c_Clostridia;o_Clostridiales	-9.45118	3.72745e-05	0.000675218
OTU180405	k_Bacteria;p_Bacteroidetes;c_Bacteroidia;o_Bacteroidales;f_S24-7	1.41263	3.74965e-05	0.000675218
OTU408513	k_Bacteria;p_Firmicutes;c_Clostridia;o_Clostridiales;f_Ruminococcaceae;g_Oscillospira	-2.4283	3.9044e-05	0.000698168
OTU299171	k_Bacteria;p_Firmicutes;c_Clostridia;o_Clostridiales	-42.5818	4.00186e-05	0.000711954
OTU459025	k_Bacteria;p_Firmicutes;c_Clostridia;o_Clostridiales	-12.3405	4.08052e-05	0.000719701
OTU331117	k_Bacteria;p_Firmicutes;c_Clostridia;o_Clostridiales	-12.4142	4.08775e-05	0.000719701
OTU1111191	k_Bacteria;p_Firmicutes;c_Clostridia;o_Clostridiales;f_Lachnospiraceae;g_[Ruminococcus]gnavus	-3.97529	4.1524e-05	0.000726133
OTU352069	k_Bacteria;p_Firmicutes;c_Clostridia;o_Clostridiales	-6.47504	4.1849e-05	0.000727273
OTU827689	k_Bacteria;p_Firmicutes;c_Clostridia;o_Clostridiales	-8.31306	4.26299e-05	0.000734677
OTU334575	k_Bacteria;p_Firmicutes;c_Clostridia;o_Clostridiales	-37.6995	4.26965e-05	0.000734677
OTU423830	k_Bacteria;p_Firmicutes;c_Clostridia;o_Clostridiales	-4.75673	4.51024e-05	0.000769145
OTU340189	k_Bacteria;p_Firmicutes;c_Clostridia;o_Clostridiales;f_Lachnospiraceae	-6.97542	4.51683e-05	0.000769145
OTU826382	k_Bacteria;p_Firmicutes;c_Clostridia;o_Clostridiales;f_Lachnospiraceae	-7.7874	4.84266e-05	0.000819097
OTU580270	k_Bacteria;p_Firmicutes;c_Clostridia;o_Clostridiales;f_Ruminococcaceae;g_Oscillospira	-5.4766	5.38271e-05	0.000905536
OTU309663	k_Bacteria;p_Firmicutes;c_Clostridia;o_Clostridiales	-30.4055	5.40776e-05	0.000905663
OTU589822	k_Bacteria;p_Firmicutes;c_Clostridia;o_Clostridiales;f_Lachnospiraceae;g_Blautia	-10.6332	5.86777e-05	0.000977387
OTU342404	k_Bacteria;p_Firmicutes;c_Clostridia;o_Clostridiales	-6.59509	5.94554e-05	0.000985409
OTU1029949	k_Bacteria;p_Firmicutes;c_Clostridia;o_Clostridiales;f_Lachnospiraceae;g_Lachnospira	-5.78855	5.99537e-05	0.000988404
OTU303279	k_Bacteria;p_Firmicutes;c_Clostridia;o_Clostridiales;f_Ruminococcaceae;g_Oscillospira	-17.1799	6.04394e-05	0.000989729
OTU196491	k_Bacteria;p_Firmicutes;c_Clostridia;o_Clostridiales	-6.16124	6.26677e-05	0.00102201
OTU179037	k_Bacteria;p_Firmicutes;c_Clostridia;o_Clostridiales	-28.7268	6.33169e-05	0.00102639
OTU261744	k_Bacteria;p_Firmicutes;c_Clostridia;o_Clostridiales	-7.91203	6.39716e-05	0.00103233
OTU318370	k_Bacteria;p_Firmicutes;c_Clostridia;o_Clostridiales;f_Ruminococcaceae	-7.18018	6.57161e-05	0.00105426
OTU261664	k_Bacteria;p_Firmicutes;c_Clostridia;o_Clostridiales	-21.1811	6.6959e-05	0.00106815
OTU168145	k_Bacteria;p_Firmicutes;c_Clostridia;o_Clostridiales;f_Ruminococcaceae	-9.08186	6.74202e-05	0.00106815
OTU377946	k_Bacteria;p_Firmicutes;c_Clostridia;o_Clostridiales	-7.36064	6.7614e-05	0.00106815
OTU233691	k_Bacteria;p_Firmicutes;c_Clostridia;o_Clostridiales	-6.13127	6.92027e-05	0.00108551
OTU583046	k_Bacteria;p_Firmicutes;c_Clostridia;o_Clostridiales;f_Lachnospiraceae	-43.9328	6.94338e-05	0.00108551
OTU747987	k_Bacteria;p_Firmicutes;c_Clostridia;o_Clostridiales	-4	7.73302e-05	0.00120301
OTU349142	k_Bacteria;p_Firmicutes;c_Clostridia;o_Clostridiales;f_Lachnospiraceae;g_[Ruminococcus]gnavus	-27.5828	7.98819e-05	0.00123725
OTU311286	k_Bacteria;p_Firmicutes;c_Clostridia;o_Clostridiales	-13.2549	8.07025e-05	0.00123727
OTU725198	k_Bacteria;p_Firmicutes;c_Bacilli;o_Lactobacillales;f_Lactobacillaceae;g_Lactobacillus	-6.18776	8.09357e-05	0.00123727
OTU576914	k_Bacteria;p_Firmicutes;c_Clostridia;o_Clostridiales;f_Lachnospiraceae	-35.6158	8.10987e-05	0.00123727
OTU400739	k_Bacteria;p_Firmicutes;c_Clostridia;o_Clostridiales;f_Lachnospiraceae;g_Dorea	-4.22787	8.26371e-05	0.00124938
OTU466811	k_Bacteria;p_Firmicutes;c_Clostridia;o_Clostridiales	-5.47326	8.26599e-05	0.00124938
OTU337407	k_Bacteria;p_Firmicutes;c_Clostridia;o_Clostridiales	-8.36418	8.56965e-05	0.00128794
OTU355197	k_Bacteria;p_Firmicutes;c_Clostridia;o_Clostridiales	-15.0678	8.64748e-05	0.00128794
OTU702414	k_Bacteria;p_Firmicutes;c_Clostridia;o_Clostridiales;f_Lachnospiraceae	-8.20238	8.64867e-05	0.00128794
OTU315496	k_Bacteria;p_Firmicutes;c_Clostridia;o_Clostridiales;f_Lachnospiraceae	-18.8643	8.86255e-05	0.00131254
OTU187807	k_Bacteria;p_Firmicutes;c_Clostridia;o_Clostridiales;f_Ruminococcaceae;g_Oscillospira	-8.82346	8.89566e-05	0.00131254
OTU347128	k_Bacteria;p_Firmicutes;c_Clostridia;o_Clostridiales	-10.7735	8.97132e-05	0.00131659
OTU346595	k_Bacteria;p_Firmicutes;c_Clostridia;o_Clostridiales	-12.0867	9.43933e-05	0.00137904
OTU178787	k_Bacteria;p_Firmicutes;c_Clostridia;o_Clostridiales	-34.3864	9.99606e-05	0.00145021
OTU326701	k_Bacteria;p_Firmicutes;c_Clostridia;o_Clostridiales	-9.68812	0.000100208	0.00145021
OTU743396	k_Bacteria;p_Firmicutes;c_Clostridia;o_Clostridiales	-5.03285	0.00010077	0.00145156
OTU346648	k_Bacteria;p_Firmicutes;c_Clostridia;o_Clostridiales;f_Lachnospiraceae	-9.6955	0.00010191	0.00145959
OTU279107	k_Bacteria;p_Firmicutes;c_Clostridia;o_Clostridiales;f_Lachnospiraceae;g_Anaerostipes	-4	0.00010227	0.00145959
OTU766059	k_Bacteria;p_Firmicutes;c_Clostridia;o_Clostridiales;f_Lachnospiraceae	-4.58596	0.000102769	0.00145998
OTU1110253	k_Bacteria;p_Firmicutes;c_Clostridia;o_Clostridiales;f_Ruminococcaceae	-5.09955	0.000104121	0.00147243
OTU274128	k_Bacteria;p_Firmicutes;c_Clostridia;o_Clostridiales	-7.27792	0.000107951	0.00151966
OTU321821	k_Bacteria;p_Firmicutes;c_Clostridia;o_Clostridiales	-9.3184	0.000108886	0.00152588
OTU334267	k_Bacteria;p_Firmicutes;c_Clostridia;o_Clostridiales;f_Ruminococcaceae	-4.20341	0.000109808	0.00152756
OTU332475	k_Bacteria;p_Firmicutes;c_Clostridia;o_Clostridiales	-7.5375	0.000109992	0.00152756
OTU272608	k_Bacteria;p_Firmicutes;c_Clostridia;o_Clostridiales;f_Lachnospiraceae	-10.643	0.000110639	0.00152968
OTU268123	k_Bacteria;p_Firmicutes;c_Clostridia;o_Clostridiales	-11.5002	0.000112791	0.00155251
OTU1040889	k_Bacteria;p_Firmicutes;c_Clostridia;o_Clostridiales	-7.20144	0.000113959	0.00155771
OTU344256	k_Bacteria;p_Firmicutes;c_Clostridia;o_Clostridiales	-4.92504	0.000114175	0.00155771
OTU269156	k_Bacteria;p_Firmicutes;c_Clostridia;o_Clostridiales;f_Ruminococcaceae	-9.33178	0.000114753	0.00155829
OTU326940	k_Bacteria;p_Firmicutes;c_Clostridia;o_Clostridiales;f_Ruminococcaceae	-4.04051	0.000115224	0.00155829
OTU520931	k_Bacteria;p_Firmicutes;c_Clostridia;o_Clostridiales;f_Ruminococcaceae;g_Oscillospira	-2.89744	0.000117141	0.00157314
OTU327284	k_Bacteria;p_Firmicutes;c_Clostridia;o_Clostridiales	-7.89506	0.000117338	0.00157314
OTU313044	k_Bacteria;p_Firmicutes;c_Clostridia;o_Clostridiales	-5.39297	0.000120114	0.00160342
OTU374503	k_Bacteria;p_Firmicutes;c_Clostridia;o_Clostridiales	-17.9735	0.000121339	0.00161282
OTU348559	k_Bacteria;p_Firmicutes;c_Clostridia;o_Clostridiales	-22.4702	0.000123627	0.00162043
OTU879327	k_Bacteria;p_Firmicutes;c_Clostridia;o_Clostridiales;f_Lachnospiraceae	-4.56702	0.000123875	0.00162043
OTU1106861	k_Bacteria;p_Firmicutes;c_Clostridia;o_Clostridiales	-5.58391	0.000124163	0.00162043
OTU265367	k_Bacteria;p_Firmicutes;c_Clostridia;o_Clostridiales	-9.26385	0.000124398	0.00162043
OTU337470	k_Bacteria;p_Firmicutes;c_Clostridia;o_Clostridiales	-32.6736	0.000124528	0.00162043
OTU277204	k_Bacteria;p_Firmicutes;c_Clostridia;o_Clostridiales;f_Ruminococcaceae;g_Oscillospira	-4.3338	0.000131234	0.00169781
OTU583266	k_Bacteria;p_Firmicutes;c_Clostridia;o_Clostridiales;f_Lachnospiraceae	-4	0.000131571	0.00169781
OTU332651	k_Bacteria;p_Firmicutes;c_Clostridia;o_Clostridiales	-7.35139	0.000133644	0.00171301
OTU309302	k_Bacteria;p_Firmicutes;c_Clostridia;o_Clostridiales;f_Ruminococcaceae;g_Oscillospira	-3.76752	0.000133855	0.00171301
OTU332854	k_Bacteria;p_Firmicutes;c_Clostridia;o_Clostridiales	-12.642	0.000134415	0.0017131
OTU276115	k_Bacteria;p_Firmicutes;c_Clostridia;o_Clostridiales	-8.94998	0.000135467	0.00171943
OTU387615	k_Bacteria;p_Firmicutes;c_Clostridia;o_Clostridiales;f_Ruminococcaceae;g_Oscillospira	-2.99423	0.000136957	0.00173125
OTU348393	k_Bacteria;p_Firmicutes;c_Clostridia;o_Clostridiales	-5.01748	0.000142682	0.00179629
OTU887662	k_Bacteria;p_Firmicutes;c_Clostridia;o_Clostridiales;f_Ruminococcaceae	-2.37426	0.000146056	0.00182544
OTU354800	k_Bacteria;p_Firmicutes;c_Clostridia;o_Clostridiales;f_Lachnospiraceae	-34.9791	0.000146177	0.00182544
OTU322112	k_Bacteria;p_Firmicutes;c_Clostridia;o_Clostridiales;f_Lachnospiraceae;g_[Ruminococcus]gnavus	-16.8805	0.000152351	0.0018949
OTU258411	k_Bacteria;p_Firmicutes;c_Clostridia;o_Clostridiales	-5.71994	0.000156057	0.00193323
OTU279340	k_Bacteria;p_Firmicutes;c_Clostridia;o_Clostridiales	-10.7546	0.000158244	0.00195252
OTU259382	k_Bacteria;p_Firmicutes;c_Clostridia;o_Clostridiales;f_Lachnospiraceae	-5.85695	0.000159757	0.0019558
OTU839233	k_Bacteria;p_Firmicutes;c_Clostridia;o_Clostridiales	-5.57487	0.000159773	0.0019558
OTU786449	k_Bacteria;p_Firmicutes;c_Clostridia;o_Clostridiales;f_Lachnospiraceae	-4.65521	0.000161254	0.00196616
OTU700181	k_Bacteria;p_Firmicutes;c_Clostridia;o_Clostridiales;f_Lachnospiraceae	-11.4278	0.000168344	0.00204455
OTU268257	k_Bacteria;p_Firmicutes;c_Clostridia;o_Clostridiales	-5.76118	0.000170557	0.00205449
OTU539820	k_Bacteria;p_Firmicutes;c_Clostridia;o_Clostridiales;f_Ruminococcaceae;g_Oscillospira	-2.20502	0.000171152	0.00205449
OTU341713	k_Bacteria;p_Firmicutes;c_Clostridia;o_Clostridiales;f_Ruminococcaceae	-5.32492	0.000171829	0.00205449
OTU351449	k_Bacteria;p_Firmicutes;c_Clostridia;o_Clostridiales	-18.5146	0.000172087	0.00205449
OTU468313	k_Bacteria;p_Firmicutes;c_Clostridia;o_Clostridiales;f_Lachnospiraceae	-7.68033	0.000172479	0.00205449
OTU339695	k_Bacteria;p_Firmicutes;c_Clostridia;o_Clostridiales;f_Lachnospiraceae	-12.9619	0.000174672	0.00206716
OTU815913	k_Bacteria;p_Firmicutes;c_Clostridia;o_Clostridiales;f_Ruminococcaceae	-4.35906	0.000174878	0.00206716
OTU574551	k_Bacteria;p_Firmicutes;c_Clostridia;o_Clostridiales	-7.83059	0.000175846	0.0020707
OTU380190	k_Bacteria;p_Firmicutes;c_Clostridia;o_Clostridiales	-6.9273	0.000176724	0.00207316
OTU579244	k_Bacteria;p_Firmicutes;c_Clostridia;o_Clostridiales;f_Ruminococcaceae;g_Oscillospira	-3.12321	0.000179054	0.00209257
OTU195931	k_Bacteria;p_Bacteroidetes;c_Bacteroidia;o_Bacteroidales	1.57251	0.000180054	0.00209266
OTU337494	k_Bacteria;p_Firmicutes;c_Clostridia;o_Clostridiales	-43.1015	0.000180413	0.00209266
OTU351457	k_Bacteria;p_Firmicutes;c_Clostridia;o_Clostridiales	-5.80665	0.000182888	0.00211345
OTU1105552	k_Bacteria;p_Firmicutes;c_Clostridia;o_Clostridiales;f_Lachnospiraceae;g_Dorea	-4.43969	0.000184024	0.00211867
OTU182061	k_Bacteria;p_Firmicutes;c_Clostridia;o_Clostridiales;f_Ruminococcaceae	-7.10753	0.000186639	0.00213337
OTU548161	k_Bacteria;p_Firmicutes;c_Clostridia;o_Clostridiales;f_Ruminococcaceae	-4.97292	0.000186983	0.00213337
OTU228798	k_Bacteria;p_Firmicutes;c_Clostridia;o_Clostridiales	-4.15375	0.000187367	0.00213337
OTU362793	k_Bacteria;p_Firmicutes;c_Clostridia;o_Clostridiales;f_Ruminococcaceae;g_Oscillospira	-5.59375	0.000188211	0.00213513
OTU275987	k_Bacteria;p_Firmicutes;c_Clostridia;o_Clostridiales	-7.99067	0.00019168	0.00216237
OTU694641	k_Bacteria;p_Firmicutes;c_Clostridia;o_Clostridiales;f_Lachnospiraceae	-13.4719	0.000192009	0.00216237
OTU258283	k_Bacteria;p_Firmicutes;c_Clostridia;o_Clostridiales	-7.28364	0.000194196	0.00217908
OTU263977	k_Bacteria;p_Firmicutes;c_Clostridia;o_Clostridiales;f_Ruminococcaceae	-6.24565	0.000196801	0.00220033
OTU303076	k_Bacteria;p_Firmicutes;c_Clostridia;o_Clostridiales;f_Lachnospiraceae;g_[Ruminococcus]gnavus	-5.33632	0.000204342	0.00227643
OTU397444	k_Bacteria;p_Firmicutes;c_Clostridia;o_Clostridiales;f_Ruminococcaceae	-4.27257	0.000209542	0.00232599
OTU196037	k_Bacteria;p_Firmicutes;c_Clostridia;o_Clostridiales;f_Lachnospiraceae;g_[Ruminococcus]gnavus	-14.0892	0.000213422	0.0023606
OTU522699	k_Bacteria;p_Firmicutes;c_Clostridia;o_Clostridiales;f_Ruminococcaceae;g_Oscillospira	-4.61304	0.000214315	0.00236204
OTU264932	k_Bacteria;p_Firmicutes;c_Clostridia;o_Clostridiales	-13.1854	0.00022127	0.00242673
OTU304080	k_Bacteria;p_Firmicutes;c_Clostridia;o_Clostridiales	-4.79985	0.000221752	0.00242673
OTU697874	k_Bacteria;p_Firmicutes;c_Clostridia;o_Clostridiales	-10.1977	0.00022372	0.00243965
OTU371930	k_Bacteria;p_Firmicutes;c_Clostridia;o_Clostridiales	-26.2693	0.000224529	0.00243988
OTU452014	k_Bacteria;p_Firmicutes;c_Clostridia;o_Clostridiales;f_Ruminococcaceae;g_Oscillospira	-1.5009	0.000227046	0.00245861
OTU275286	k_Bacteria;p_Firmicutes;c_Clostridia;o_Clostridiales	-15.9591	0.00022794	0.00245969
OTU846477	k_Bacteria;p_Firmicutes;c_Clostridia;o_Clostridiales;f_Lachnospiraceae	-5.37187	0.000229803	0.00247118
OTU261467	k_Bacteria;p_Firmicutes;c_Clostridia;o_Clostridiales	-11.1283	0.000231878	0.00248487
OTU356055	k_Bacteria;p_Firmicutes;c_Clostridia;o_Clostridiales;f_Ruminococcaceae;g_Oscillospira	-3.14497	0.00024111	0.00257349
OTU381219	k_Bacteria;p_Firmicutes;c_Clostridia;o_Clostridiales;f_Ruminococcaceae	-3.87367	0.00024181	0.00257349
OTU355097	k_Bacteria;p_Firmicutes;c_Clostridia;o_Clostridiales	-6.82574	0.000244359	0.00258474
OTU293918	k_Bacteria;p_Firmicutes;c_Clostridia;o_Clostridiales;f_Lachnospiraceae	-22.1287	0.000244536	0.00258474
OTU659831	k_Bacteria;p_Firmicutes;c_Clostridia;o_Clostridiales	-4.85603	0.000245877	0.00259007
OTU592594	k_Bacteria;p_Firmicutes;c_Clostridia;o_Clostridiales	-5.77326	0.000250526	0.0026301
OTU265570	k_Bacteria;p_Firmicutes;c_Clostridia;o_Clostridiales	-4.31176	0.000251557	0.002632
OTU352652	k_Bacteria;p_Firmicutes;c_Clostridia;o_Clostridiales;f_Lachnospiraceae	-9.71702	0.000255567	0.00266495
OTU529180	k_Bacteria;p_Firmicutes;c_Clostridia;o_Clostridiales;f_Lachnospiraceae;g_Coprococcus	-6.53139	0.000267262	0.00277755
OTU289177	k_Bacteria;p_Firmicutes;c_Clostridia;o_Clostridiales	-13.3039	0.000269101	0.00278731
OTU236736	k_Bacteria;p_Firmicutes;c_Clostridia;o_Clostridiales	-4	0.000273064	0.00281893
OTU187665	k_Bacteria;p_Firmicutes;c_Clostridia;o_Clostridiales;f_Lachnospiraceae	-7.63189	0.000277163	0.00283771
OTU356329	k_Bacteria;p_Firmicutes;c_Clostridia;o_Clostridiales;f_Lachnospiraceae	-9.46559	0.000278069	0.00283771
OTU834840	k_Bacteria;p_Firmicutes;c_Clostridia;o_Clostridiales;f_Lachnospiraceae;g_Dorea	-5.19912	0.000278152	0.00283771
OTU273459	k_Bacteria;p_Firmicutes;c_Clostridia;o_Clostridiales	-4.8834	0.000278548	0.00283771
OTU349874	k_Bacteria;p_Firmicutes;c_Clostridia;o_Clostridiales	-24.2825	0.000288162	0.00292603
OTU177748	k_Bacteria;p_Firmicutes;c_Clostridia;o_Clostridiales	-8.59797	0.000292821	0.00296362
OTU288944	k_Bacteria;p_Firmicutes;c_Clostridia;o_Clostridiales;f_Ruminococcaceae	-11.5126	0.0002995	0.00302134
OTU322525	k_Bacteria;p_Firmicutes;c_Clostridia;o_Clostridiales	-21.8177	0.000301611	0.00303276
OTU182764	k_Bacteria;p_Firmicutes;c_Bacilli;o_Lactobacillales;f_Lactobacillaceae;g_Lactobacillus	-36.9742	0.000303735	0.00304423
OTU520720	k_Bacteria;p_Firmicutes;c_Clostridia;o_Clostridiales;f_Ruminococcaceae;g_Oscillospira	-3.51654	0.000305276	0.00304981
OTU528157	k_Bacteria;p_Firmicutes;c_Clostridia;o_Clostridiales;f_Lachnospiraceae;g_Coprococcus	-5.81968	0.000306927	0.00305644
OTU453896	k_Bacteria;p_Bacteroidetes;c_Bacteroidia;o_Bacteroidales;f_S24-7	1.20459	0.000310493	0.00308204
OTU331737	k_Bacteria;p_Firmicutes;c_Clostridia;o_Clostridiales;f_Ruminococcaceae	-4.45023	0.000319187	0.00315822
OTU349372	k_Bacteria;p_Firmicutes;c_Clostridia;o_Clostridiales	-4	0.000328219	0.00322908
OTU461795	k_Bacteria;p_Firmicutes;c_Clostridia;o_Clostridiales;f_Ruminococcaceae;g_Oscillospira	-2.31843	0.000329236	0.00322908
OTU350320	k_Bacteria;p_Firmicutes;c_Clostridia;o_Clostridiales	-4.6332	0.000329477	0.00322908
OTU350404	k_Bacteria;p_Firmicutes;c_Clostridia;o_Clostridiales;f_Ruminococcaceae;g_Oscillospira	-3.48145	0.000330986	0.00323364
OTU180726	k_Bacteria;p_Firmicutes;c_Clostridia;o_Clostridiales;f_Lachnospiraceae	-15.7708	0.000333064	0.00324371
OTU354501	k_Bacteria;p_Firmicutes;c_Clostridia;o_Clostridiales	-20.7695	0.000336571	0.00326024
OTU434339	k_Bacteria;p_Firmicutes;c_Clostridia;o_Clostridiales	-4	0.000336867	0.00326024
OTU324522	k_Bacteria;p_Firmicutes;c_Clostridia;o_Clostridiales	-4.43528	0.000339067	0.00327131
OTU277115	k_Bacteria;p_Firmicutes;c_Clostridia;o_Clostridiales	-15.1003	0.000342718	0.00329627
OTU339229	k_Bacteria;p_Firmicutes;c_Clostridia;o_Clostridiales;f_Lachnospiraceae	-36.0085	0.000346997	0.00332709
OTU572247	k_Bacteria;p_Firmicutes;c_Clostridia;o_Clostridiales	-12.7048	0.000350251	0.00334792
OTU385545	k_Bacteria;p_Firmicutes;c_Clostridia;o_Clostridiales	-9.68923	0.000356992	0.00340186
OTU320844	k_Bacteria;p_Firmicutes;c_Clostridia;o_Clostridiales;f_Lachnospiraceae;g_[Ruminococcus]gnavus	-33.9835	0.000361643	0.00343561
OTU440840	k_Bacteria;p_Firmicutes;c_Clostridia;o_Clostridiales	-5.43601	0.000368483	0.0034846
OTU337762	k_Bacteria;p_Firmicutes;c_Clostridia;o_Clostridiales;f_Ruminococcaceae;g_Ruminococcus	-4.24105	0.00036905	0.0034846
OTU590980	k_Bacteria;p_Firmicutes;c_Clostridia;o_Clostridiales	-2.76737	0.000371526	0.00349731
OTU330024	k_Bacteria;p_Firmicutes;c_Clostridia;o_Clostridiales	-11.583	0.000391118	0.00367058
OTU277265	k_Bacteria;p_Firmicutes;c_Clostridia;o_Clostridiales	-3.6953	0.000394339	0.00367925
OTU336174	k_Bacteria;p_Firmicutes;c_Clostridia;o_Clostridiales;f_Lachnospiraceae	-7.63488	0.000394689	0.00367925
OTU349458	k_Bacteria;p_Firmicutes;c_Clostridia;o_Clostridiales	-8.1089	0.000396026	0.00367925
OTU335675	k_Bacteria;p_Firmicutes;c_Clostridia;o_Clostridiales;f_Lachnospiraceae	-20.7691	0.000396793	0.00367925
OTU662917	k_Bacteria;p_Firmicutes;c_Clostridia;o_Clostridiales;f_Ruminococcaceae	-4	0.000401	0.00370716
OTU270385	k_Bacteria;p_Firmicutes;c_Clostridia;o_Clostridiales;f_Ruminococcaceae;g_Oscillospira	-4.69057	0.000406004	0.00374225
OTU274455	k_Bacteria;p_Firmicutes;c_Clostridia;o_Clostridiales;f_Lachnospiraceae;g_Coprococcus	-11.0097	0.000408886	0.00375757
OTU578053	k_Bacteria;p_Firmicutes;c_Clostridia;o_Clostridiales;f_Lachnospiraceae;g_Dorea	-10.6959	0.000410093	0.00375757
OTU188533	k_Bacteria;p_Firmicutes;c_Clostridia;o_Clostridiales;f_Ruminococcaceae	-3.80597	0.00041709	0.00381041
OTU315256	k_Bacteria;p_Firmicutes;c_Clostridia;o_Clostridiales	-5.2724	0.000418384	0.00381099
OTU347822	k_Bacteria;p_Firmicutes;c_Clostridia;o_Clostridiales	-10.3932	0.00042253	0.00383684
OTU844902	k_Bacteria;p_Firmicutes;c_Clostridia;o_Clostridiales;f_Lachnospiraceae	-3.83396	0.0004237	0.00383684
OTU522551	k_Bacteria;p_Firmicutes;c_Clostridia;o_Clostridiales;f_Lachnospiraceae	-4	0.00042619	0.00384519
OTU276125	k_Bacteria;p_Firmicutes;c_Clostridia;o_Clostridiales	-4.85614	0.000427105	0.00384519
OTU317031	k_Bacteria;p_Firmicutes;c_Clostridia;o_Clostridiales	-6.38725	0.00043113	0.00385329
OTU1108470	k_Bacteria;p_Firmicutes;c_Clostridia;o_Clostridiales;f_Ruminococcaceae;g_Ruminococcus	-4.08198	0.000432165	0.00385329
OTU262247	k_Bacteria;p_Firmicutes;c_Clostridia;o_Clostridiales	-5.84832	0.000432865	0.00385329
OTU181423	k_Bacteria;p_Firmicutes;c_Clostridia;o_Clostridiales	-10.2913	0.000432982	0.00385329
OTU345860	k_Bacteria;p_Firmicutes;c_Clostridia;o_Clostridiales	-26.6954	0.000439354	0.00389282
OTU509070	k_Bacteria;p_Firmicutes;c_Clostridia;o_Clostridiales;f_Lachnospiraceae	-22.6761	0.000440657	0.00389282
OTU342836	k_Bacteria;p_Firmicutes;c_Clostridia;o_Clostridiales;f_Ruminococcaceae	-4.49857	0.000441195	0.00389282
OTU265030	k_Bacteria;p_Firmicutes;c_Clostridia;o_Clostridiales	-4	0.000445192	0.00391088
OTU1107759	k_Bacteria;p_Firmicutes;c_Clostridia;o_Clostridiales	-4	0.000445767	0.00391088
OTU339886	k_Bacteria;p_Firmicutes;c_Clostridia;o_Clostridiales	-7.41556	0.000454827	0.00397909
OTU189476	k_Bacteria;p_Firmicutes;c_Clostridia;o_Clostridiales	-8.19192	0.0004562	0.00397986
OTU351972	k_Bacteria;p_Firmicutes;c_Clostridia;o_Clostridiales;f_Dehalobacteriaceae;g_Dehalobacterium	-2.42559	0.000458798	0.00398731
OTU927352	k_Bacteria;p_Firmicutes;c_Clostridia;o_Clostridiales;f_Peptococcaceae	-18.4031	0.000459629	0.00398731
OTU353923	k_Bacteria;p_Firmicutes;c_Clostridia;o_Clostridiales	-5.42672	0.000463524	0.00400987
OTU704264	k_Bacteria;p_Firmicutes;c_Clostridia;o_Clostridiales;f_Ruminococcaceae	-4.01139	0.000465778	0.00401815
OTU527751	k_Bacteria;p_Firmicutes;c_Clostridia;o_Clostridiales;f_Lachnospiraceae	-8.69899	0.000475787	0.00409309
OTU527032	k_Bacteria;p_Firmicutes;c_Clostridia;o_Clostridiales;f_Ruminococcaceae;g_Oscillospira	-8.18732	0.000481802	0.00413335
OTU259771	k_Bacteria;p_Firmicutes;c_Clostridia;o_Clostridiales	-8.77891	0.000486146	0.00415512
OTU791522	k_Bacteria;p_Firmicutes;c_Clostridia;o_Clostridiales;f_Lachnospiraceae	-6.51996	0.000487023	0.00415512
OTU342887	k_Bacteria;p_Firmicutes;c_Clostridia;o_Clostridiales;f_Lachnospiraceae;g_[Ruminococcus]gnavus	-8.45666	0.000499856	0.0042529
OTU340139	k_Bacteria;p_Firmicutes;c_Clostridia;o_Clostridiales	-21.9123	0.000509398	0.00432221
OTU310748	k_Bacteria;p_Firmicutes;c_Clostridia;o_Clostridiales	-3.442	0.00051587	0.00436516
OTU4407190	k_Bacteria;p_Firmicutes;c_Clostridia;o_Clostridiales	-3.84876	0.000518394	0.00437457
OTU272038	k_Bacteria;p_Firmicutes;c_Clostridia;o_Clostridiales	-8.18786	0.000519904	0.00437539
OTU307373	k_Bacteria;p_Firmicutes;c_Clostridia;o_Clostridiales	-8.07307	0.000527588	0.00442802
OTU450755	k_Bacteria;p_Firmicutes;c_Clostridia;o_Clostridiales	-5.12333	0.000539282	0.00451394
OTU182893	k_Bacteria;p_Bacteroidetes;c_Bacteroidia;o_Bacteroidales;f_S24-7	1.48237	0.0005411	0.00451695
OTU548692	k_Bacteria;p_Firmicutes;c_Clostridia;o_Clostridiales;f_Ruminococcaceae;g_Oscillospira	-3.9305	0.000549091	0.00455489
OTU526665	k_Bacteria;p_Firmicutes;c_Clostridia;o_Clostridiales;f_Ruminococcaceae;g_Oscillospira	-3.2999	0.000549703	0.00455489
OTU459276	k_Bacteria;p_Firmicutes;c_Clostridia;o_Clostridiales	-2.96378	0.000550525	0.00455489
OTU265182	k_Bacteria;p_Firmicutes;c_Clostridia;o_Clostridiales;f_Ruminococcaceae;g_Oscillospira	-3.89045	0.000551528	0.00455489
OTU517583	k_Bacteria;p_Firmicutes;c_Clostridia;o_Clostridiales;f_Lachnospiraceae	-19.9402	0.000557999	0.00459607
OTU523712	k_Bacteria;p_Firmicutes;c_Clostridia;o_Clostridiales;f_Ruminococcaceae;g_Oscillospira	-4.70255	0.000564603	0.00463655
OTU304416	k_Bacteria;p_Firmicutes;c_Clostridia;o_Clostridiales;f_Ruminococcaceae	-3.78858	0.000565908	0.00463655
OTU312145	k_Bacteria;p_Firmicutes;c_Clostridia;o_Clostridiales	-4.22566	0.000569993	0.00465306
OTU1044611	k_Bacteria;p_Firmicutes;c_Clostridia;o_Clostridiales;f_Peptostreptococcaceae	-13.5288	0.000570927	0.00465306
OTU273687	k_Bacteria;p_Firmicutes;c_Clostridia;o_Clostridiales	-12.3279	0.000580434	0.00471812
OTU347523	k_Bacteria;p_Firmicutes;c_Clostridia;o_Clostridiales	-3.85496	0.000594278	0.00481801
OTU267071	k_Bacteria;p_Firmicutes;c_Clostridia;o_Clostridiales	-4.8688	0.000607612	0.00489691
OTU555314	k_Bacteria;p_Firmicutes;c_Clostridia;o_Clostridiales;f_Lachnospiraceae;g_Butyrivibrio	-5.83766	0.00060824	0.00489691
OTU327656	k_Bacteria;p_Firmicutes;c_Clostridia;o_Clostridiales	-6.20793	0.000610204	0.00489691
OTU303184	k_Bacteria;p_Firmicutes;c_Clostridia;o_Clostridiales	-7.62044	0.000610335	0.00489691
OTU346804	k_Bacteria;p_Firmicutes;c_Clostridia;o_Clostridiales;f_Ruminococcaceae	-4.27291	0.000617032	0.00493785
OTU1089636	k_Bacteria;p_Firmicutes;c_Clostridia;o_Clostridiales;f_Ruminococcaceae;g_Ruminococcus	-11.4536	0.000619001	0.00494084
OTU340194	k_Bacteria;p_Firmicutes;c_Clostridia;o_Clostridiales;f_Ruminococcaceae;g_Oscillospira	-3.2818	0.000621963	0.00495172
OTU821067	k_Bacteria;p_Firmicutes;c_Clostridia;o_Clostridiales	-4	0.000625931	0.00497053
OTU465480	k_Bacteria;p_Bacteroidetes;c_Bacteroidia;o_Bacteroidales;f_S24-7	1.18982	0.000632749	0.00499205
OTU195392	k_Bacteria;p_Firmicutes;c_Clostridia;o_Clostridiales	-22.1116	0.000633412	0.00499205
OTU341343	k_Bacteria;p_Firmicutes;c_Clostridia;o_Clostridiales	-12.1024	0.000633476	0.00499205
OTU198770	k_Bacteria;p_Firmicutes;c_Clostridia;o_Clostridiales	-23.452	0.000639795	0.00501487
OTU300284	k_Bacteria;p_Firmicutes;c_Clostridia;o_Clostridiales	-5.77188	0.000639927	0.00501487
OTU268297	k_Bacteria;p_Firmicutes;c_Clostridia;o_Clostridiales;f_Lachnospiraceae;g_[Ruminococcus]gnavus	-18.7964	0.000641865	0.00501487
OTU301960	k_Bacteria;p_Firmicutes;c_Clostridia;o_Clostridiales	-4.4826	0.000642849	0.00501487
OTU733028	k_Bacteria;p_Firmicutes;c_Clostridia;o_Clostridiales;f_Lachnospiraceae;g_Coprococcus	-15.6018	0.000648547	0.00503838
OTU635495	k_Bacteria;p_Firmicutes;c_Clostridia;o_Clostridiales;f_Ruminococcaceae	-1.90847	0.000649117	0.00503838
OTU361556	k_Bacteria;p_Firmicutes;c_Clostridia;o_Clostridiales;f_Lachnospiraceae	-20.0516	0.000651368	0.00504322
OTU343140	k_Bacteria;p_Firmicutes;c_Clostridia;o_Clostridiales;f_Ruminococcaceae	-4.09246	0.00066046	0.00510086
OTU51677	k_Bacteria;p_Firmicutes;c_Clostridia;o_Clostridiales	-5.11222	0.000663001	0.00510775
OTU1077336	k_Bacteria;p_Bacteroidetes;c_Bacteroidia;o_Bacteroidales;f_S24-7	1.23657	0.000667678	0.00513101
OTU1076587	k_Bacteria;p_Firmicutes;c_Clostridia;o_Clostridiales;f_Lachnospiraceae;g_Doreaformicigenerans	-3.9898	0.000677107	0.0051906
OTU462939	k_Bacteria;p_Bacteroidetes;c_Bacteroidia;o_Bacteroidales;f_S24-7	1.40943	0.000685773	0.00524305
OTU591245	k_Bacteria;p_Firmicutes;c_Clostridia;o_Clostridiales;f_Lachnospiraceae;g_Butyrivibrio	-6.58605	0.000687336	0.00524305
OTU443853	k_Bacteria;p_Firmicutes;c_Clostridia;o_Clostridiales	-5.70569	0.000694811	0.00528705
OTU311737	k_Bacteria;p_Firmicutes;c_Clostridia;o_Clostridiales;f_Lachnospiraceae	-5.52715	0.000709768	0.00537666
OTU592977	k_Bacteria;p_Firmicutes;c_Clostridia;o_Clostridiales;f_Lachnospiraceae;g_Butyrivibrio	-3.80641	0.000710059	0.00537666
OTU182836	k_Bacteria;p_Firmicutes;c_Clostridia;o_Clostridiales	-18.5833	0.000724311	0.00546522
OTU327808	k_Bacteria;p_Firmicutes;c_Clostridia;o_Clostridiales;f_Ruminococcaceae;g_Oscillospira	-2.14258	0.000725284	0.00546522
OTU309480	k_Bacteria;p_Firmicutes;c_Clostridia;o_Clostridiales;f_Lachnospiraceae	-10.7461	0.000731908	0.005493
OTU584463	k_Bacteria;p_Firmicutes;c_Clostridia;o_Clostridiales;f_Lachnospiraceae;g_Lachnobacterium	-13.0115	0.000732518	0.005493
OTU588429	k_Bacteria;p_Firmicutes;c_Clostridia;o_Clostridiales;f_Lachnospiraceae	-7.98166	0.000742128	0.00555162
OTU569818	k_Bacteria;p_Firmicutes;c_Clostridia;o_Clostridiales	-28.4636	0.000744237	0.00555398
OTU530700	k_Bacteria;p_Firmicutes;c_Clostridia;o_Clostridiales;f_Lachnospiraceae	-10.9598	0.000754233	0.00561274
OTU259120	k_Bacteria;p_Firmicutes;c_Clostridia;o_Clostridiales;f_Ruminococcaceae	-3.63347	0.000755736	0.00561274
OTU352843	k_Bacteria;p_Firmicutes;c_Clostridia;o_Clostridiales	-5.91796	0.000762118	0.00561948
OTU196349	k_Bacteria;p_Firmicutes;c_Clostridia;o_Clostridiales;f_Ruminococcaceae	-3.66564	0.000764821	0.00561948
OTU336810	k_Bacteria;p_Firmicutes;c_Clostridia;o_Clostridiales;f_Ruminococcaceae;g_Oscillospira	-4.53133	0.000765001	0.00561948
OTU416286	k_Bacteria;p_Firmicutes;c_Clostridia;o_Clostridiales;f_Lachnospiraceae;g_[Ruminococcus]gnavus	-5.3078	0.000766764	0.00561948
OTU390497	k_Bacteria;p_Firmicutes;c_Clostridia;o_Clostridiales;f_Ruminococcaceae;g_Oscillospira	-4.46802	0.000767595	0.00561948
OTU215751	k_Bacteria;p_Firmicutes;c_Clostridia;o_Clostridiales	-16.2674	0.000769266	0.00561948
OTU874183	k_Bacteria;p_Firmicutes;c_Clostridia;o_Clostridiales;f_Lachnospiraceae;g_Coprococcus	-4.95175	0.000769344	0.00561948
OTU641987	k_Bacteria;p_Firmicutes;c_Clostridia;o_Clostridiales;f_Lachnospiraceae;g_Coprococcus	-8.34644	0.000775065	0.00564794
OTU347991	k_Bacteria;p_Firmicutes;c_Clostridia;o_Clostridiales;f_Ruminococcaceae;g_Oscillospira	-4.1405	0.000777675	0.00565173
OTU278753	k_Bacteria;p_Firmicutes;c_Clostridia;o_Clostridiales	-5.63158	0.000779234	0.00565173
OTU579431	k_Bacteria;p_Firmicutes;c_Clostridia;o_Clostridiales;f_Lachnospiraceae	-6.75325	0.000783942	0.00566259
OTU721569	k_Bacteria;p_Firmicutes;c_Clostridia;o_Clostridiales;f_Ruminococcaceae	-8.73585	0.000784388	0.00566259
OTU356353	k_Bacteria;p_Firmicutes;c_Clostridia;o_Clostridiales	-3.42534	0.000800568	0.00576595
OTU263908	k_Bacteria;p_Firmicutes;c_Clostridia;o_Clostridiales;f_Lachnospiraceae	-11.1163	0.000803883	0.00577639
OTU325836	k_Bacteria;p_Firmicutes;c_Clostridia;o_Clostridiales	-7.05877	0.000831711	0.00594952
OTU647215	k_Bacteria;p_Firmicutes;c_Clostridia;o_Clostridiales;f_Ruminococcaceae;g_Oscillospira	-1.80873	0.000832165	0.00594952
OTU588038	k_Bacteria;p_Firmicutes;c_Clostridia;o_Clostridiales	-6.65819	0.000835007	0.00594952
OTU772384	k_Bacteria;p_Firmicutes;c_Clostridia;o_Clostridiales	-4	0.000835661	0.00594952
OTU276592	k_Bacteria;p_Firmicutes;c_Clostridia;o_Clostridiales	-28.3198	0.000878783	0.00624218
OTU272060	k_Bacteria;p_Firmicutes;c_Clostridia;o_Clostridiales;f_Lachnospiraceae	-6.78501	0.000882846	0.00625669
OTU331013	k_Bacteria;p_Firmicutes;c_Clostridia;o_Clostridiales;f_Ruminococcaceae;g_Ruminococcus	-3.33538	0.000896962	0.00633395
OTU772398	k_Bacteria;p_Firmicutes;c_Clostridia;o_Clostridiales;f_Lachnospiraceae	-3.94016	0.000900049	0.00633395
OTU369429	k_Bacteria;p_Firmicutes;c_Clostridia;o_Clostridiales	-18.5315	0.000900928	0.00633395
OTU581933	k_Bacteria;p_Firmicutes;c_Clostridia;o_Clostridiales;f_Ruminococcaceae;g_Oscillospira	-1.4024	0.000903166	0.00633395
OTU182837	k_Bacteria;p_Firmicutes;c_Clostridia;o_Clostridiales;f_Ruminococcaceae	-5.48334	0.000903973	0.00633395
OTU573110	k_Bacteria;p_Firmicutes;c_Clostridia;o_Clostridiales;f_Lachnospiraceae	-5.30105	0.000910828	0.00636757
OTU344117	k_Bacteria;p_Firmicutes;c_Clostridia;o_Clostridiales	-7.49349	0.000932859	0.0065069
OTU191816	k_Bacteria;p_Firmicutes;c_Clostridia;o_Clostridiales;f_Ruminococcaceae;g_Oscillospira	-5.73395	0.000936836	0.00651996
OTU659361	k_Bacteria;p_Firmicutes;c_Clostridia;o_Clostridiales;f_Lachnospiraceae;g_Dorea	-7.64815	0.000939424	0.00652331
OTU1109539	k_Bacteria;p_Firmicutes;c_Clostridia;o_Clostridiales;f_Lachnospiraceae	-3.60759	0.000941705	0.00652452
OTU578457	k_Bacteria;p_Firmicutes;c_Clostridia;o_Clostridiales;f_Lachnospiraceae	-5.34327	0.00095796	0.00662233
OTU331262	k_Bacteria;p_Firmicutes;c_Clostridia;o_Clostridiales	-9.88743	0.00096358	0.00662458
OTU1110191	k_Bacteria;p_Firmicutes;c_Clostridia;o_Clostridiales;f_Ruminococcaceae	-3.83451	0.000963939	0.00662458
OTU258204	k_Bacteria;p_Firmicutes;c_Clostridia;o_Clostridiales	-3.606	0.000964703	0.00662458
OTU352489	k_Bacteria;p_Firmicutes;c_Clostridia;o_Clostridiales	-7.43282	0.000993997	0.00681064
OTU183682	k_Bacteria;p_Firmicutes;c_Clostridia;o_Clostridiales	-7.91378	0.00100093	0.00684304
OTU554372	k_Bacteria;p_Firmicutes;c_Clostridia;o_Clostridiales;f_Ruminococcaceae;g_Oscillospira	-4.68376	0.00102382	0.00698411
OTU346639	k_Bacteria;p_Firmicutes;c_Clostridia;o_Clostridiales	-8.59735	0.00102933	0.00700624
OTU875709	k_Bacteria;p_Firmicutes;c_Clostridia;o_Clostridiales;f_Lachnospiraceae	-7.23047	0.00103601	0.00703625
OTU356632	k_Bacteria;p_Firmicutes;c_Clostridia;o_Clostridiales;f_Ruminococcaceae;g_Oscillospira	-3.01179	0.0010407	0.00704384
OTU265036	k_Bacteria;p_Firmicutes;c_Clostridia;o_Clostridiales;f_Ruminococcaceae	-2.86636	0.00104168	0.00704384
OTU263106	k_Bacteria;p_Firmicutes;c_Clostridia;o_Clostridiales;f_Ruminococcaceae;g_Oscillospira	-11.3715	0.00105664	0.00711611
OTU929836	k_Bacteria;p_Firmicutes;c_Erysipelotrichi;o_Erysipelotrichales;f_Erysipelotrichaceae;g_Coprobacilluscateniformis	-33.1722	0.00105696	0.00711611
OTU685156	k_Bacteria;p_Firmicutes;c_Bacilli;o_Lactobacillales;f_Lactobacillaceae;g_Lactobacillusmucosae	-4.43029	0.00107128	0.00719686
OTU586893	k_Bacteria;p_Firmicutes;c_Clostridia;o_Clostridiales;f_Lachnospiraceae;g_Butyrivibrio	-5.92065	0.00108104	0.00723317
OTU352906	k_Bacteria;p_Firmicutes;c_Clostridia;o_Clostridiales	-9.37643	0.00108136	0.00723317
OTU845291	k_Bacteria;p_Firmicutes;c_Clostridia;o_Clostridiales	-3.59042	0.00109229	0.00729056
OTU333079	k_Bacteria;p_Firmicutes;c_Clostridia;o_Clostridiales;f_Ruminococcaceae;g_Ruminococcus	-15.0322	0.00111884	0.00745173
OTU407963	k_Bacteria;p_Firmicutes;c_Clostridia;o_Clostridiales;f_Ruminococcaceae;g_Oscillospira	-3.24663	0.0011283	0.00749858
OTU179426	k_Bacteria;p_Firmicutes;c_Clostridia;o_Clostridiales;f_Lachnospiraceae	-5.51681	0.00113888	0.00754769
OTU335411	k_Bacteria;p_Firmicutes;c_Clostridia;o_Clostridiales;f_Lachnospiraceae	-10.2018	0.00114068	0.00754769
OTU1107057	k_Bacteria;p_Firmicutes;c_Clostridia;o_Clostridiales;f_Lachnospiraceae;g_Coprococcus	-3.42351	0.001143	0.00754769
OTU334602	k_Bacteria;p_Firmicutes;c_Clostridia;o_Clostridiales	-5.2024	0.00115334	0.0075998
OTU309892	k_Bacteria;p_Firmicutes;c_Clostridia;o_Clostridiales	-18.7942	0.00115719	0.00760893
OTU316925	k_Bacteria;p_Firmicutes;c_Clostridia;o_Clostridiales;f_Ruminococcaceae;g_Oscillospira	-2.49472	0.00117539	0.00771065
OTU259912	k_Bacteria;p_Firmicutes;c_Clostridia;o_Clostridiales;f_Lachnospiraceae	-3.14842	0.00117899	0.00771065
OTU420168	k_Bacteria;p_Firmicutes;c_Clostridia;o_Clostridiales;f_Ruminococcaceae;g_Oscillospira	-3.04979	0.00118013	0.00771065
OTU319219	k_Bacteria;p_Firmicutes;c_Clostridia;o_Clostridiales	-7.12338	0.00118568	0.00773063
OTU586920	k_Bacteria;p_Firmicutes;c_Clostridia;o_Clostridiales;f_Lachnospiraceae	-19.7726	0.00120223	0.00780804
OTU443945	k_Bacteria;p_Firmicutes;c_Clostridia;o_Clostridiales	-4	0.00120259	0.00780804
OTU191602	k_Bacteria;p_Firmicutes;c_Clostridia;o_Clostridiales	-3.80305	0.00120821	0.00782811
OTU590168	k_Bacteria;p_Firmicutes;c_Bacilli;o_Lactobacillales;f_Lactobacillaceae;g_Lactobacillus	-5.25079	0.00121882	0.00787252
OTU336872	k_Bacteria;p_Firmicutes;c_Clostridia;o_Clostridiales;f_Lachnospiraceae;g_[Ruminococcus]gnavus	-9.16935	0.00122269	0.00787252
OTU196553	k_Bacteria;p_Firmicutes;c_Clostridia;o_Clostridiales;f_Ruminococcaceae;g_Oscillospira	-25.8531	0.00122269	0.00787252
OTU175906	k_Bacteria;p_Firmicutes;c_Clostridia;o_Clostridiales	-15.4792	0.00123186	0.00791506
OTU293580	k_Bacteria;p_Firmicutes;c_Clostridia;o_Clostridiales;f_Lachnospiraceae	-3.5774	0.00123953	0.00794788
OTU265793	k_Bacteria;p_Firmicutes;c_Clostridia;o_Clostridiales;f_Ruminococcaceae	-4.93555	0.00124885	0.00799109
OTU569581	k_Bacteria;p_Firmicutes;c_Clostridia;o_Clostridiales	-4.6593	0.00127824	0.00815491
OTU278098	k_Bacteria;p_Firmicutes;c_Clostridia;o_Clostridiales;f_Ruminococcaceae;g_Ruminococcus	-14.5626	0.00128166	0.00815491
OTU314922	k_Bacteria;p_Firmicutes;c_Clostridia;o_Clostridiales	-7.89803	0.00128235	0.00815491
OTU347490	k_Bacteria;p_Firmicutes;c_Clostridia;o_Clostridiales	-5.48045	0.00128583	0.00816026
OTU301585	k_Bacteria;p_Firmicutes;c_Clostridia;o_Clostridiales;f_Lachnospiraceae	-11.0429	0.00129114	0.00817721
OTU187400	k_Bacteria;p_Firmicutes;c_Clostridia;o_Clostridiales;f_Ruminococcaceae;g_Ruminococcus	-4	0.00129577	0.00818593
OTU382721	k_Bacteria;p_Firmicutes;c_Clostridia;o_Clostridiales;f_Lachnospiraceae;g_Coprococcus	-9.58815	0.0012978	0.00818593
OTU589215	k_Bacteria;p_Firmicutes;c_Clostridia;o_Clostridiales;f_Lachnospiraceae;g_Blautia	-20.2866	0.00131333	0.00826705
OTU196122	k_Bacteria;p_Firmicutes;c_Clostridia;o_Clostridiales	-10.9106	0.00132687	0.00831192
OTU352171	k_Bacteria;p_Firmicutes;c_Clostridia;o_Clostridiales	-6.26813	0.00132797	0.00831192
OTU351794	k_Bacteria;p_Firmicutes;c_Clostridia;o_Clostridiales;f_Lachnospiraceae	-4.84325	0.00132851	0.00831192
OTU820458	k_Bacteria;p_Firmicutes;c_Clostridia;o_Clostridiales	-4.50271	0.00135626	0.00846845
OTU463289	k_Bacteria;p_Firmicutes;c_Clostridia;o_Clostridiales	-5.35203	0.0013643	0.0085015
OTU700298	k_Bacteria;p_Firmicutes;c_Clostridia;o_Clostridiales;f_Lachnospiraceae	-5.82566	0.00136786	0.00850653
OTU558444	k_Bacteria;p_Firmicutes;c_Clostridia;o_Clostridiales;f_Ruminococcaceae	-4	0.00137329	0.00852323
OTU268962	k_Bacteria;p_Firmicutes;c_Clostridia;o_Clostridiales;f_Ruminococcaceae	-3.99284	0.00138595	0.00858456
OTU811108	k_Bacteria;p_Firmicutes;c_Clostridia;o_Clostridiales;f_Lachnospiraceae;g_Syntrophococcussucromutans	-6.81069	0.00139554	0.00862675
OTU263839	k_Bacteria;p_Firmicutes;c_Clostridia;o_Clostridiales;f_Ruminococcaceae;g_Oscillospira	-13.9349	0.00140283	0.00865454
OTU588060	k_Bacteria;p_Firmicutes;c_Clostridia;o_Clostridiales;f_Lachnospiraceae	-3.92433	0.00143918	0.00886113
OTU353820	k_Bacteria;p_Firmicutes;c_Clostridia;o_Clostridiales	-3.54444	0.0014494	0.00890259
OTU276663	k_Bacteria;p_Firmicutes;c_Clostridia;o_Clostridiales	-16.7496	0.00145166	0.00890259
OTU177681	k_Bacteria;p_Firmicutes;c_Clostridia;o_Clostridiales	-15.8858	0.00145614	0.00891236
OTU275869	k_Bacteria;p_Firmicutes;c_Clostridia;o_Clostridiales	-3.44827	0.00147173	0.00898466
OTU720973	k_Bacteria;p_Firmicutes;c_Clostridia;o_Clostridiales;f_Lachnospiraceae	-4.3832	0.00147436	0.00898466
OTU198963	k_Bacteria;p_Bacteroidetes;c_Bacteroidia;o_Bacteroidales;f_S24-7	1.50684	0.00147665	0.00898466
OTU581079	k_Bacteria;p_Firmicutes;c_Clostridia;o_Clostridiales;f_Ruminococcaceae;g_Oscillospira	-1.93241	0.00148597	0.00902363
OTU585881	k_Bacteria;p_Firmicutes;c_Clostridia;o_Clostridiales;f_Lachnospiraceae;g_Coprococcus	-4	0.00149322	0.00904992
OTU269418	k_Bacteria;p_Firmicutes;c_Clostridia;o_Clostridiales;f_Ruminococcaceae	-4.34187	0.00150243	0.00908796
OTU324104	k_Bacteria;p_Firmicutes;c_Clostridia;o_Clostridiales;f_Ruminococcaceae;g_Ruminococcus	-5.97697	0.00151171	0.00912623
OTU336691	k_Bacteria;p_Firmicutes;c_Clostridia;o_Clostridiales;f_Ruminococcaceae	-1.97786	0.00153545	0.00925152
OTU191753	k_Bacteria;p_Firmicutes;c_Clostridia;o_Clostridiales	-16.6118	0.00154146	0.00926968
OTU268396	k_Bacteria;p_Firmicutes;c_Clostridia;o_Clostridiales	-12.9589	0.00155037	0.00930085
OTU712677	k_Bacteria;p_Firmicutes;c_Clostridia;o_Clostridiales;f_Clostridiaceae;g_SMB53	-9.94565	0.00155264	0.00930085
OTU589622	k_Bacteria;p_Firmicutes;c_Clostridia;o_Clostridiales	-4.67987	0.00156331	0.00934663
OTU199307	k_Bacteria;p_Firmicutes;c_Clostridia;o_Clostridiales;f_Ruminococcaceae	-3.37128	0.00157821	0.00941757
OTU349864	k_Bacteria;p_Firmicutes;c_Clostridia;o_Clostridiales;f_Lachnospiraceae	-5.01644	0.00158809	0.00945827
OTU549950	k_Bacteria;p_Firmicutes;c_Clostridia;o_Clostridiales;f_Ruminococcaceae;g_Oscillospira	-2.46885	0.00160473	0.00953905
OTU306062	k_Bacteria;p_Firmicutes;c_Clostridia;o_Clostridiales	-6.84877	0.00161482	0.00958066
OTU174418	k_Bacteria;p_Firmicutes;c_Clostridia;o_Clostridiales	-7.3356	0.00163318	0.00967107
OTU591671	k_Bacteria;p_Firmicutes;c_Clostridia;o_Clostridiales	-10.7698	0.00163711	0.00967581
OTU593709	k_Bacteria;p_Firmicutes;c_Clostridia;o_Clostridiales;f_Ruminococcaceae	-3.13597	0.00165198	0.00974513
OTU274694	k_Bacteria;p_Firmicutes;c_Clostridia;o_Clostridiales;f_Lachnospiraceae	-11.6113	0.00165982	0.00977277
OTU573189	k_Bacteria;p_Firmicutes;c_Clostridia;o_Clostridiales;f_Lachnospiraceae;g_Blautia	-15.5483	0.00166722	0.00979767
OTU211039	k_Bacteria;p_Bacteroidetes;c_Bacteroidia;o_Bacteroidales;f_S24-7	1.69548	0.00170703	0.0100127
OTU274603	k_Bacteria;p_Firmicutes;c_Clostridia;o_Clostridiales;f_Lachnospiraceae;g_[Ruminococcus]gnavus	-4	0.00172919	0.0101123
OTU344133	k_Bacteria;p_Firmicutes;c_Clostridia;o_Clostridiales;f_Lachnospiraceae	-18.672	0.00173056	0.0101123
OTU406247	k_Bacteria;p_Firmicutes;c_Clostridia;o_Clostridiales	-4	0.00175816	0.0102367
OTU548686	k_Bacteria;p_Firmicutes;c_Clostridia;o_Clostridiales;f_Ruminococcaceae;g_Oscillospira	-3.72629	0.00175844	0.0102367
OTU530866	k_Bacteria;p_Firmicutes;c_Clostridia;o_Clostridiales;f_Lachnospiraceae	-8.34385	0.00176318	0.010245
OTU530383	k_Bacteria;p_Firmicutes;c_Clostridia;o_Clostridiales;f_Lachnospiraceae	-12.9682	0.00177671	0.0102882
OTU544479	k_Bacteria;p_Firmicutes;c_Clostridia;o_Clostridiales;f_Lachnospiraceae	-15.0177	0.00177726	0.0102882
OTU794205	k_Bacteria;p_Firmicutes;c_Bacilli;o_Lactobacillales;f_Lactobacillaceae;g_Lactobacillus	-23.7588	0.00178443	0.0103104
OTU180919	k_Bacteria;p_Firmicutes;c_Clostridia;o_Clostridiales	-5.42776	0.00180344	0.0103987
OTU586290	k_Bacteria;p_Firmicutes;c_Clostridia;o_Clostridiales;f_Lachnospiraceae	-4.97374	0.00180908	0.0103987
OTU778758	k_Bacteria;p_Firmicutes;c_Clostridia;o_Clostridiales	-8.35499	0.00180978	0.0103987
OTU290210	k_Bacteria;p_Firmicutes;c_Clostridia;o_Clostridiales	-4	0.00183261	0.0105104
OTU352799	k_Bacteria;p_Firmicutes;c_Clostridia;o_Clostridiales;f_Lachnospiraceae	-3.61427	0.00183806	0.0105221
OTU173739	k_Bacteria;p_Firmicutes;c_Clostridia;o_Clostridiales	-11.9914	0.00185109	0.0105555
OTU806407	k_Bacteria;p_Firmicutes;c_Clostridia;o_Clostridiales;f_Lachnospiraceae	-4.39355	0.00185296	0.0105555
OTU808244	k_Bacteria;p_Firmicutes;c_Clostridia;o_Clostridiales	-5.24687	0.00185412	0.0105555
OTU1105326	k_Bacteria;p_Firmicutes;c_Clostridia;o_Clostridiales	-8.9311	0.00186037	0.0105717
OTU351734	k_Bacteria;p_Firmicutes;c_Clostridia;o_Clostridiales;f_Lachnospiraceae;g_[Ruminococcus]gnavus	-5.73858	0.0018731	0.0106245
OTU720944	k_Bacteria;p_Firmicutes;c_Clostridia;o_Clostridiales;f_Ruminococcaceae	-2.83198	0.00194149	0.0109923
OTU269777	k_Bacteria;p_Firmicutes;c_Clostridia;o_Clostridiales	-15.6463	0.00196837	0.0111242
OTU512546	k_Bacteria;p_Firmicutes;c_Clostridia;o_Clostridiales;f_Lachnospiraceae	-11.7067	0.00197499	0.0111413
OTU274374	k_Bacteria;p_Firmicutes;c_Clostridia;o_Clostridiales	-7.9306	0.00198321	0.01115
OTU112771	k_Bacteria;p_Firmicutes;c_Clostridia;o_Clostridiales	-5.68562	0.00198375	0.01115
OTU320354	k_Bacteria;p_Firmicutes;c_Clostridia;o_Clostridiales	-3.9848	0.00199318	0.0111828
OTU340960	k_Bacteria;p_Firmicutes;c_Bacilli;o_Lactobacillales;f_Lactobacillaceae;g_Lactobacillus	-14.2591	0.00200574	0.0112233
OTU564334	k_Bacteria;p_Firmicutes;c_Clostridia;o_Clostridiales;f_Ruminococcaceae;g_Oscillospira	-3.26477	0.00200766	0.0112233
OTU703741	k_Bacteria;p_Firmicutes;c_Bacilli;o_Lactobacillales;f_Lactobacillaceae;g_Lactobacillus	-5.71791	0.00201302	0.011233
OTU519437	k_Bacteria;p_Firmicutes;c_Clostridia;o_Clostridiales;f_Lachnospiraceae;g_Anaerostipes	-13.9284	0.00203394	0.0113216
OTU584001	k_Bacteria;p_Firmicutes;c_Bacilli;o_Lactobacillales;f_Lactobacillaceae;g_Lactobacillus	-5.37078	0.0020392	0.0113216
OTU3868285	k_Bacteria;p_Firmicutes;c_Clostridia;o_Clostridiales	-5.14418	0.00203987	0.0113216
OTU397065	k_Bacteria;p_Firmicutes;c_Clostridia;o_Clostridiales;f_Lachnospiraceae;g_Coprococcus	-24.0724	0.00205635	0.0113927
OTU306699	k_Bacteria;p_Firmicutes;c_Clostridia;o_Clostridiales;f_Ruminococcaceae;g_Oscillospira	-11.7359	0.00207759	0.0114898
OTU313324	k_Bacteria;p_Firmicutes;c_Clostridia;o_Clostridiales;f_Ruminococcaceae	-4.24271	0.00209047	0.0115404
OTU269716	k_Bacteria;p_Firmicutes;c_Clostridia;o_Clostridiales	-3.69874	0.00212348	0.0117018
OTU271880	k_Bacteria;p_Firmicutes;c_Clostridia;o_Clostridiales	-4.24307	0.00212933	0.0117132
OTU264846	k_Bacteria;p_Firmicutes;c_Clostridia;o_Clostridiales	-11.5789	0.00213482	0.0117192
OTU1106683	k_Bacteria;p_Firmicutes;c_Clostridia;o_Clostridiales	-4.11658	0.00213798	0.0117192
OTU815207	k_Bacteria;p_Firmicutes;c_Clostridia;o_Clostridiales;f_Lachnospiraceae;g_Butyrivibrio	-5.10629	0.00215898	0.0118133
OTU583633	k_Bacteria;p_Firmicutes;c_Clostridia;o_Clostridiales;f_Lachnospiraceae	-4.42125	0.00217111	0.0118421
OTU262227	k_Bacteria;p_Firmicutes;c_Clostridia;o_Clostridiales;f_Lachnospiraceae;g_Coprococcus	-8.03087	0.00217188	0.0118421
OTU194878	k_Bacteria;p_Firmicutes;c_Clostridia;o_Clostridiales	-15.91	0.00219623	0.01194
OTU352812	k_Bacteria;p_Firmicutes;c_Clostridia;o_Clostridiales;f_Lachnospiraceae	-5.10882	0.0021981	0.01194
OTU1094991	k_Bacteria;p_Firmicutes;c_Clostridia;o_Clostridiales;f_Ruminococcaceae	-2.18718	0.0022014	0.01194
OTU582101	k_Bacteria;p_Firmicutes;c_Clostridia;o_Clostridiales;f_Ruminococcaceae	-3.96788	0.00220742	0.0119517
OTU332608	k_Bacteria;p_Firmicutes;c_Clostridia;o_Clostridiales;f_Ruminococcaceae;g_Oscillospira	-3.0511	0.00222491	0.0119935
OTU433676	k_Bacteria;p_Firmicutes;c_Bacilli;o_Lactobacillales;f_Lactobacillaceae;g_Lactobacillusreuteri	-4.62973	0.00223097	0.0119935
OTU1078587	k_Bacteria;p_Firmicutes;c_Clostridia;o_Clostridiales;f_Lachnospiraceae;g_Blautia	-5.12203	0.00223314	0.0119935
OTU327049	k_Bacteria;p_Firmicutes;c_Clostridia;o_Clostridiales	-5.73643	0.00223385	0.0119935
OTU592901	k_Bacteria;p_Firmicutes;c_Clostridia;o_Clostridiales	-7.67007	0.00223574	0.0119935
OTU347166	k_Bacteria;p_Firmicutes;c_Clostridia;o_Clostridiales	-4	0.00223838	0.0119935
OTU724472	k_Bacteria;p_Firmicutes;c_Clostridia;o_Clostridiales;f_Lachnospiraceae;g_Dorea	-4.91268	0.00229556	0.0122672
OTU261265	k_Bacteria;p_Firmicutes;c_Clostridia;o_Clostridiales;f_Lachnospiraceae	-12.1406	0.00229738	0.0122672
OTU191109	k_Bacteria;p_Firmicutes;c_Clostridia;o_Clostridiales	-5.19004	0.00230878	0.0123068
OTU195982	k_Bacteria;p_Firmicutes;c_Clostridia;o_Clostridiales;f_Ruminococcaceae;g_Ruminococcus	-3.89428	0.0023211	0.0123467
OTU211667	k_Bacteria;p_Firmicutes;c_Clostridia;o_Clostridiales;f_Ruminococcaceae;g_Ruminococcus	-3.80377	0.00232423	0.0123467
OTU214116	k_Bacteria;p_Firmicutes;c_Clostridia;o_Clostridiales	-3.76379	0.00234826	0.012453
OTU804526	k_Bacteria;p_Firmicutes;c_Clostridia;o_Clostridiales;f_Lachnospiraceae;g_Coprococcus	-6.09699	0.00235552	0.0124701
OTU175901	k_Bacteria;p_Firmicutes;c_Clostridia;o_Clostridiales	-5.24019	0.00237784	0.0125382
OTU259195	k_Bacteria;p_Firmicutes;c_Clostridia;o_Clostridiales;f_Ruminococcaceae;g_Ruminococcus	-5.84683	0.00238003	0.0125382
OTU178001	k_Bacteria;p_Firmicutes;c_Clostridia;o_Clostridiales;f_Lachnospiraceae;g_Lachnospira	-15.2895	0.00238051	0.0125382
OTU844645	k_Bacteria;p_Firmicutes;c_Clostridia;o_Clostridiales;f_Lachnospiraceae;g_Coprococcus	-9.09732	0.00239888	0.0126135
OTU258957	k_Bacteria;p_Firmicutes;c_Clostridia;o_Clostridiales	-3.12418	0.00242268	0.012717
OTU538374	k_Bacteria;p_Firmicutes;c_Clostridia;o_Clostridiales;f_Ruminococcaceae	-4.67464	0.00242867	0.0127269
OTU265032	k_Bacteria;p_Firmicutes;c_Clostridia;o_Clostridiales;f_Ruminococcaceae	-9.72375	0.0024404	0.0127459
OTU340650	k_Bacteria;p_Firmicutes;c_Clostridia;o_Clostridiales	-14.4663	0.00244052	0.0127459
OTU846464	k_Bacteria;p_Firmicutes;c_Clostridia;o_Clostridiales;f_Ruminococcaceae	-2.86229	0.00246019	0.0128269
OTU553150	k_Bacteria;p_Firmicutes;c_Clostridia;o_Clostridiales;f_Lachnospiraceae;g_Coprococcus	-5.81597	0.00246468	0.0128288
OTU587269	k_Bacteria;p_Firmicutes;c_Clostridia;o_Clostridiales;f_Lachnospiraceae;g_Blautiaproducta	-15.0601	0.00249104	0.0129442
OTU4327763	k_Bacteria;p_Firmicutes;c_Clostridia;o_Clostridiales;f_Lachnospiraceae	-9.80114	0.00250571	0.0129986
OTU589076	k_Bacteria;p_Firmicutes;c_Clostridia;o_Clostridiales;f_Ruminococcaceae;g_Oscillospira	-2.00059	0.00251245	0.0130118
OTU357471	k_Bacteria;p_Firmicutes;c_Clostridia;o_Clostridiales	-9.08656	0.00252322	0.0130257
OTU399245	k_Bacteria;p_Firmicutes;c_Clostridia;o_Clostridiales;f_Lachnospiraceae	-7.57848	0.00252355	0.0130257
OTU831409	k_Bacteria;p_Firmicutes;c_Clostridia;o_Clostridiales	-2.92454	0.00254928	0.0131366
OTU401384	k_Bacteria;p_Firmicutes;c_Clostridia;o_Clostridiales;f_Ruminococcaceae;g_Oscillospira	-1.90758	0.00256325	0.0131713
OTU353109	k_Bacteria;p_Firmicutes;c_Clostridia;o_Clostridiales	-14.785	0.00256451	0.0131713
OTU817183	k_Bacteria;p_Firmicutes;c_Clostridia;o_Clostridiales;f_Lachnospiraceae	-9.55788	0.00257886	0.0132231
OTU323090	k_Bacteria;p_Firmicutes;c_Clostridia;o_Clostridiales;f_Lachnospiraceae	-6.11008	0.00259812	0.0132998
OTU322562	k_Bacteria;p_Firmicutes;c_Clostridia;o_Clostridiales	-15.6114	0.00262093	0.0133747
OTU444987	k_Bacteria;p_Firmicutes;c_Clostridia;o_Clostridiales	-2.97426	0.00262175	0.0133747
OTU569786	k_Bacteria;p_Firmicutes;c_Clostridia;o_Clostridiales	-6.2812	0.0026257	0.0133747
OTU268121	k_Bacteria;p_Firmicutes;c_Clostridia;o_Clostridiales	-3.86576	0.002643	0.0134407
OTU356590	k_Bacteria;p_Firmicutes;c_Clostridia;o_Clostridiales	-3.82899	0.00268236	0.0136185
OTU594419	k_Bacteria;p_Firmicutes;c_Clostridia;o_Clostridiales	-15.012	0.00269311	0.0136507
OTU319616	k_Bacteria;p_Firmicutes;c_Clostridia;o_Clostridiales;f_Ruminococcaceae	-9.39023	0.00272247	0.0137769
OTU258177	k_Bacteria;p_Firmicutes;c_Clostridia;o_Clostridiales	-5.1994	0.00274417	0.0138454
OTU839200	k_Bacteria;p_Firmicutes;c_Clostridia;o_Clostridiales;f_Lachnospiraceae;g_Dorea	-4.22945	0.00274494	0.0138454
OTU192206	k_Bacteria;p_Bacteroidetes;c_Bacteroidia;o_Bacteroidales;f_S24-7	1.39683	0.00277352	0.0139668
OTU571642	k_Bacteria;p_Firmicutes;c_Clostridia;o_Clostridiales;f_Ruminococcaceae	-2.93715	0.00280211	0.0140879
OTU189147	k_Bacteria;p_Firmicutes;c_Clostridia;o_Clostridiales;f_Ruminococcaceae;g_Ruminococcus	-3.60126	0.00281052	0.0140924
OTU175529	k_Bacteria;p_Firmicutes;c_Clostridia;o_Clostridiales	-6.26719	0.00281211	0.0140924
OTU1108453	k_Bacteria;p_Firmicutes;c_Clostridia;o_Clostridiales	-5.76424	0.0028332	0.0141628
OTU567974	k_Bacteria;p_Firmicutes;c_Clostridia;o_Clostridiales;f_Ruminococcaceae;g_Oscillospira	-2.09782	0.00283798	0.0141628
OTU198170	k_Bacteria;p_Firmicutes;c_Clostridia;o_Clostridiales;f_Ruminococcaceae	-4.84635	0.00283987	0.0141628
OTU198757	k_Bacteria;p_Firmicutes;c_Clostridia;o_Clostridiales;f_Ruminococcaceae	-5.33033	0.0028449	0.0141651
OTU988358	k_Bacteria;p_Firmicutes;c_Clostridia;o_Clostridiales;f_Syntrophomonadaceae;g_Syntrophomonas	-8.57487	0.00285696	0.0141926
OTU579750	k_Bacteria;p_Firmicutes;c_Clostridia;o_Clostridiales	-6.12816	0.0028596	0.0141926
OTU189611	k_Bacteria;p_Firmicutes;c_Clostridia;o_Clostridiales;f_Lachnospiraceae;g_Coprococcus	-15.6024	0.00288332	0.0142874
OTU355019	k_Bacteria;p_Firmicutes;c_Clostridia;o_Clostridiales	-13.9955	0.00294689	0.0145431
OTU340162	k_Bacteria;p_Firmicutes;c_Clostridia;o_Clostridiales	-6.48714	0.00294891	0.0145431
OTU193477	k_Bacteria;p_Firmicutes;c_Clostridia;o_Clostridiales;f_Lachnospiraceae	-5.34297	0.00294901	0.0145431
OTU272334	k_Bacteria;p_Firmicutes;c_Erysipelotrichi;o_Erysipelotrichales;f_Erysipelotrichaceae;g_Allobaculum	3.67519	0.00299989	0.0147705
OTU332507	k_Bacteria;p_Firmicutes;c_Clostridia;o_Clostridiales;f_Ruminococcaceae	-14.8333	0.00300998	0.0147804
OTU388808	k_Bacteria;p_Firmicutes;c_Clostridia;o_Clostridiales	-4.49226	0.00301145	0.0147804
OTU590175	k_Bacteria;p_Firmicutes;c_Clostridia;o_Clostridiales;f_Lachnospiraceae	-4.4719	0.00303119	0.0148538
OTU267847	k_Bacteria;p_Firmicutes;c_Clostridia;o_Clostridiales	-6.7638	0.00303677	0.0148576
OTU541334	k_Bacteria;p_Firmicutes;c_Clostridia;o_Clostridiales	-9.18704	0.0030785	0.0149951
OTU275293	k_Bacteria;p_Firmicutes;c_Clostridia;o_Clostridiales	-10.3059	0.0030848	0.0149951
OTU509709	k_Bacteria;p_Firmicutes;c_Clostridia;o_Clostridiales;f_Lachnospiraceae	-10.0065	0.00308562	0.0149951
OTU342375	k_Bacteria;p_Firmicutes;c_Clostridia;o_Clostridiales;f_Lachnospiraceae;g_Lachnospira	-15.2714	0.00308821	0.0149951
OTU349204	k_Bacteria;p_Firmicutes;c_Clostridia;o_Clostridiales;f_Ruminococcaceae;g_Oscillospira	-3.86594	0.00308908	0.0149951
OTU204542	k_Bacteria;p_Firmicutes;c_Clostridia;o_Clostridiales	-14.1926	0.00314423	0.0152389
OTU275511	k_Bacteria;p_Firmicutes;c_Clostridia;o_Clostridiales;f_Ruminococcaceae;g_Oscillospira	-5.63329	0.00315264	0.0152516
OTU592860	k_Bacteria;p_Firmicutes;c_Clostridia;o_Clostridiales;f_Lachnospiraceae	-9.08748	0.00315668	0.0152516
OTU816626	k_Bacteria;p_Firmicutes;c_Clostridia;o_Clostridiales	-3.49726	0.00318242	0.0153407
OTU345191	k_Bacteria;p_Firmicutes;c_Clostridia;o_Clostridiales	-7.46856	0.00318505	0.0153407
OTU259910	k_Bacteria;p_Firmicutes;c_Clostridia;o_Clostridiales	-7.17753	0.003212	0.0154465
OTU537886	k_Bacteria;p_Firmicutes;c_Clostridia;o_Clostridiales	-5.10054	0.00322672	0.0154932
OTU325113	k_Bacteria;p_Firmicutes;c_Clostridia;o_Clostridiales	-7.42894	0.00323246	0.0154968
OTU814501	k_Bacteria;p_Firmicutes;c_Clostridia;o_Clostridiales;f_Lachnospiraceae;g_Moryella	-4.79896	0.00324438	0.0155114
OTU404292	k_Bacteria;p_Firmicutes;c_Clostridia;o_Clostridiales;f_Lachnospiraceae;g_Blautia	-4.66964	0.00324679	0.0155114
OTU826624	k_Bacteria;p_Firmicutes;c_Clostridia;o_Clostridiales	-3.24625	0.00325054	0.0155114
OTU305853	k_Bacteria;p_Firmicutes;c_Clostridia;o_Clostridiales	-4.23005	0.00326447	0.0155398
OTU846141	k_Bacteria;p_Firmicutes;c_Clostridia;o_Clostridiales;f_Lachnospiraceae	-3.42569	0.00326651	0.0155398
OTU1110317	k_Bacteria;p_Firmicutes;c_Bacilli;o_Lactobacillales;f_Lactobacillaceae;g_Lactobacillus	-3.47215	0.00334187	0.0158739
OTU274136	k_Bacteria;p_Firmicutes;c_Clostridia;o_Clostridiales;f_Lachnospiraceae	-2.45459	0.00335233	0.0158992
OTU185754	k_Bacteria;p_Firmicutes;c_Clostridia;o_Clostridiales	-6.02735	0.00336623	0.0159407
OTU276466	k_Bacteria;p_Firmicutes;c_Clostridia;o_Clostridiales	-14.2452	0.00338645	0.016012
OTU629361	k_Bacteria;p_Firmicutes;c_Clostridia;o_Clostridiales	-2.42747	0.00339624	0.0160213
OTU273776	k_Bacteria;p_Firmicutes;c_Clostridia;o_Clostridiales;f_Lachnospiraceae;g_[Ruminococcus]gnavus	-5.21753	0.00339877	0.0160213
OTU571178	k_Bacteria;p_Firmicutes;c_Clostridia;o_Clostridiales;f_Ruminococcaceae	-9.56798	0.00343764	0.0161203
OTU271283	k_Bacteria;p_Firmicutes;c_Clostridia;o_Clostridiales	-4.82506	0.00344213	0.0161203
OTU444241	k_Bacteria;p_Firmicutes;c_Clostridia;o_Clostridiales	-3.64087	0.00344446	0.0161203
OTU338345	k_Bacteria;p_Firmicutes;c_Clostridia;o_Clostridiales;f_Lachnospiraceae	-4	0.00344541	0.0161203
OTU344101	k_Bacteria;p_Firmicutes;c_Clostridia;o_Clostridiales;f_Ruminococcaceae	-2.81843	0.00344579	0.0161203
OTU198285	k_Bacteria;p_Firmicutes;c_Clostridia;o_Clostridiales;f_Ruminococcaceae	-7.9884	0.00345408	0.0161347
OTU277505	k_Bacteria;p_Firmicutes;c_Clostridia;o_Clostridiales	-9.6758	0.00348634	0.0162608
OTU552380	k_Bacteria;p_Firmicutes;c_Clostridia;o_Clostridiales	-12.3834	0.00349735	0.0162877
OTU343264	k_Bacteria;p_Firmicutes;c_Clostridia;o_Clostridiales	-9.56478	0.0035109	0.0163262
OTU377756	k_Bacteria;p_Firmicutes;c_Clostridia;o_Clostridiales;f_Ruminococcaceae	-3.14186	0.00353657	0.0163965
OTU357305	k_Bacteria;p_Bacteroidetes;c_Bacteroidia;o_Bacteroidales;f_S24-7	1.55667	0.0035366	0.0163965
OTU582884	k_Bacteria;p_Firmicutes;c_Bacilli;o_Lactobacillales;f_Lactobacillaceae;g_Lactobacillus	-9.90648	0.00354605	0.0164157
OTU351623	k_Bacteria;p_Firmicutes;c_Clostridia;o_Clostridiales;f_Lachnospiraceae	-2.9257	0.0035562	0.0164381
OTU272787	k_Bacteria;p_Firmicutes;c_Clostridia;o_Clostridiales	-9.34796	0.00356531	0.0164557
OTU3919792	k_Bacteria;p_Firmicutes;c_Clostridia;o_Clostridiales	-13.7831	0.0035713	0.0164588
OTU652823	k_Bacteria;p_Firmicutes;c_Clostridia;o_Clostridiales;f_Ruminococcaceae	-2.65245	0.00358997	0.0165202
OTU1110135	k_Bacteria;p_Firmicutes;c_Clostridia;o_Clostridiales;f_Lachnospiraceae	-2.74381	0.00360713	0.0165599
OTU209028	k_Bacteria;p_Bacteroidetes;c_Bacteroidia;o_Bacteroidales;f_S24-7	1.94055	0.00361405	0.0165599
OTU538967	k_Bacteria;p_Firmicutes;c_Bacilli;o_Lactobacillales;f_Lactobacillaceae;g_Lactobacillus	-6.7861	0.00361463	0.0165599
OTU267918	k_Bacteria;p_Firmicutes;c_Clostridia;o_Clostridiales	-19.8351	0.00363464	0.0166063
OTU848615	k_Bacteria;p_Firmicutes;c_Clostridia;o_Clostridiales	-12.7575	0.00363547	0.0166063
OTU263165	k_Bacteria;p_Firmicutes;c_Clostridia;o_Clostridiales;f_Ruminococcaceae;g_Oscillospira	-3.35798	0.00364443	0.0166227
OTU320224	k_Bacteria;p_Firmicutes;c_Clostridia;o_Clostridiales;f_Ruminococcaceae;g_Ruminococcus	-4	0.00365705	0.0166557
OTU580305	k_Bacteria;p_Firmicutes;c_Clostridia;o_Clostridiales;f_Ruminococcaceae	-2.22485	0.00371072	0.0168753
OTU343630	k_Bacteria;p_Firmicutes;c_Clostridia;o_Clostridiales	-3.58985	0.0037231	0.0169068
OTU554463	k_Bacteria;p_Firmicutes;c_Clostridia;o_Clostridiales;f_Ruminococcaceae	-3.14891	0.00373646	0.0169426
OTU368318	k_Bacteria;p_Firmicutes;c_Clostridia;o_Clostridiales;f_Lachnospiraceae;g_Blautia	-1.85342	0.0037432	0.0169484
OTU351253	k_Bacteria;p_Firmicutes;c_Clostridia;o_Clostridiales	-15.2164	0.0037587	0.0169937
OTU1112139	k_Bacteria;p_Firmicutes;c_Clostridia;o_Clostridiales	-7.02742	0.00380404	0.0171737
OTU348287	k_Bacteria;p_Firmicutes;c_Clostridia;o_Clostridiales	-8.14116	0.00382836	0.0172583
OTU536754	k_Bacteria;p_Firmicutes;c_Bacilli;o_Lactobacillales;f_Lactobacillaceae;g_Lactobacillusvaginalis	-4.99367	0.00394762	0.0177638
OTU350664	k_Bacteria;p_Firmicutes;c_Clostridia;o_Clostridiales;f_Lachnospiraceae;g_[Ruminococcus]gnavus	-8.26411	0.00396399	0.0177638
OTU4472130	k_Bacteria;p_Firmicutes;c_Clostridia;o_Clostridiales;f_Lachnospiraceae	-10.2627	0.00396743	0.0177638
OTU264734	k_Bacteria;p_Bacteroidetes;c_Bacteroidia;o_Bacteroidales;f_S24-7	1.54147	0.00397034	0.0177638
OTU206151	k_Bacteria;p_Firmicutes;c_Clostridia;o_Clostridiales;f_Lachnospiraceae;g_Coprococcus	-4.99421	0.00397476	0.0177638
OTU759751	k_Bacteria;p_Firmicutes;c_Clostridia;o_Clostridiales;f_Lachnospiraceae	-4.28772	0.00397492	0.0177638
OTU819676	k_Bacteria;p_Firmicutes;c_Bacilli;o_Lactobacillales;f_Lactobacillaceae;g_Lactobacillus	-10.1455	0.00400617	0.0178777
OTU818144	k_Bacteria;p_Firmicutes;c_Bacilli;o_Lactobacillales;f_Lactobacillaceae;g_Lactobacillus	-3.18577	0.00401309	0.0178828
OTU576377	k_Bacteria;p_Firmicutes;c_Clostridia;o_Clostridiales;f_Lachnospiraceae;g_Shuttleworthia	-8.35125	0.00402423	0.0178868
OTU585377	k_Bacteria;p_Firmicutes;c_Clostridia;o_Clostridiales;f_Lachnospiraceae	-4.54768	0.00402554	0.0178868
OTU265301	k_Bacteria;p_Firmicutes;c_Clostridia;o_Clostridiales;f_Lachnospiraceae	-3.87892	0.00404683	0.0179435
OTU276770	k_Bacteria;p_Firmicutes;c_Clostridia;o_Clostridiales	-4.41441	0.0040499	0.0179435
OTU887025	k_Bacteria;p_Firmicutes;c_Clostridia;o_Clostridiales;f_Ruminococcaceae	-2.64523	0.00408111	0.018056
OTU186162	k_Bacteria;p_Firmicutes;c_Clostridia;o_Clostridiales	-12.9643	0.00409644	0.0180979
OTU351095	k_Bacteria;p_Firmicutes;c_Clostridia;o_Clostridiales;f_Ruminococcaceae	-6.93773	0.00410266	0.0180996
OTU170248	k_Bacteria;p_Firmicutes;c_Clostridia;o_Clostridiales;f_Lachnospiraceae	-4.98453	0.00414192	0.0182376
OTU584736	k_Bacteria;p_Firmicutes;c_Clostridia;o_Clostridiales;f_Lachnospiraceae	-8.27184	0.00414849	0.0182376
OTU1106614	k_Bacteria;p_Firmicutes;c_Clostridia;o_Clostridiales	-2.64166	0.0041516	0.0182376
OTU185126	k_Bacteria;p_Firmicutes;c_Clostridia;o_Clostridiales	-13.1926	0.00419792	0.018415
OTU533847	k_Bacteria;p_Firmicutes;c_Clostridia;o_Clostridiales;f_Ruminococcaceae;g_Oscillospira	-1.39777	0.00421273	0.0184538
OTU341139	k_Bacteria;p_Firmicutes;c_Clostridia;o_Clostridiales;f_Lachnospiraceae	-12.6469	0.00424631	0.0185484
OTU396266	k_Bacteria;p_Firmicutes;c_Clostridia;o_Clostridiales	-12.6469	0.00424631	0.0185484
OTU348875	k_Bacteria;p_Firmicutes;c_Clostridia;o_Clostridiales	-4.414	0.00425375	0.0185548
OTU346098	k_Bacteria;p_Firmicutes;c_Clostridia;o_Clostridiales;f_Lachnospiraceae	-3.5834	0.00426351	0.0185712
OTU268372	k_Bacteria;p_Firmicutes;c_Clostridia;o_Clostridiales	-7.53016	0.0042936	0.0186759
OTU355175	k_Bacteria;p_Firmicutes;c_Clostridia;o_Clostridiales;f_Lachnospiraceae	-4.69478	0.00432414	0.0187697
OTU321825	k_Bacteria;p_Firmicutes;c_Clostridia;o_Clostridiales;f_Ruminococcaceae;g_Oscillospira	-3.01444	0.00432726	0.0187697
OTU287875	k_Bacteria;p_Firmicutes;c_Clostridia;o_Clostridiales	-7.46049	0.00436907	0.0189245
OTU310653	k_Bacteria;p_Firmicutes;c_Clostridia;o_Clostridiales	-8.3742	0.0043896	0.0189869
OTU561312	k_Bacteria;p_Firmicutes;c_Clostridia;o_Clostridiales	-3.53712	0.00440284	0.0189921
OTU354987	k_Bacteria;p_Firmicutes;c_Clostridia;o_Clostridiales	-13.4063	0.00440308	0.0189921
OTU318819	k_Bacteria;p_Firmicutes;c_Clostridia;o_Clostridiales	-3.52252	0.00448418	0.019315
OTU345862	k_Bacteria;p_Firmicutes;c_Clostridia;o_Clostridiales	-5.08945	0.0045089	0.0193945
OTU573010	k_Bacteria;p_Firmicutes;c_Bacilli;o_Lactobacillales;f_Lactobacillaceae;g_Lactobacillusreuteri	-5.75446	0.00457866	0.0196673
OTU585880	k_Bacteria;p_Firmicutes;c_Clostridia;o_Clostridiales	-2.9706	0.00461487	0.0197954
OTU319378	k_Bacteria;p_Firmicutes;c_Clostridia;o_Clostridiales;f_Lachnospiraceae	-5.72809	0.0046399	0.0198752
OTU512593	k_Bacteria;p_Firmicutes;c_Clostridia;o_Clostridiales;f_Lachnospiraceae	-8.51007	0.00465159	0.0198978
OTU194504	k_Bacteria;p_Firmicutes;c_Clostridia;o_Clostridiales	-4.62247	0.00469752	0.02002
OTU344804	k_Bacteria;p_Firmicutes;c_Clostridia;o_Clostridiales;f_Ruminococcaceae	-4.74567	0.00469788	0.02002
OTU726712	k_Bacteria;p_Firmicutes;c_Clostridia;o_Clostridiales;f_Lachnospiraceae;g_Coprococcus	-4.83671	0.00469957	0.02002
OTU158722	k_Bacteria;p_Firmicutes;c_Clostridia;o_Clostridiales;f_Ruminococcaceae;g_Oscillospira	-13.0756	0.00471036	0.0200384
OTU808562	k_Bacteria;p_Firmicutes;c_Bacilli;o_Lactobacillales;f_Lactobacillaceae;g_Lactobacillus	-5.97174	0.0047252	0.020074
OTU649107	k_Bacteria;p_Firmicutes;c_Clostridia;o_Clostridiales	-5.61367	0.00477615	0.0202626
OTU158979	k_Bacteria;p_Firmicutes;c_Clostridia;o_Clostridiales	-5.92884	0.00484421	0.0204773
OTU1110988	k_Bacteria;p_Firmicutes;c_Clostridia;o_Clostridiales;f_Ruminococcaceae;g_Ruminococcusflavefaciens	-3.06853	0.00484502	0.0204773
OTU190976	k_Bacteria;p_Bacteroidetes;c_Bacteroidia;o_Bacteroidales;f_S24-7	1.27033	0.00484658	0.0204773
OTU216888	k_Bacteria;p_Firmicutes;c_Clostridia;o_Clostridiales;f_Lachnospiraceae	-4.60659	0.00485967	0.0205046
OTU334619	k_Bacteria;p_Firmicutes;c_Clostridia;o_Clostridiales;f_Lachnospiraceae	-5.14717	0.00488833	0.0205975
OTU565357	k_Bacteria;p_Firmicutes;c_Clostridia;o_Clostridiales	-8.4627	0.00490477	0.0206387
OTU290762	k_Bacteria;p_Firmicutes;c_Clostridia;o_Clostridiales	-6.51175	0.00493184	0.0207244
OTU272953	k_Bacteria;p_Firmicutes;c_Clostridia;o_Clostridiales;f_Ruminococcaceae;g_Oscillospira	-2.23253	0.00494764	0.0207627
OTU343923	k_Bacteria;p_Firmicutes;c_Clostridia;o_Clostridiales	-2.81186	0.00497213	0.0208372
OTU356627	k_Bacteria;p_Firmicutes;c_Clostridia;o_Clostridiales	-2.80985	0.0049934	0.020898
OTU551419	k_Bacteria;p_Firmicutes;c_Clostridia;o_Clostridiales	-8.12247	0.00502511	0.0209743
OTU318163	k_Bacteria;p_Firmicutes;c_Clostridia;o_Clostridiales;f_Ruminococcaceae	-4.37914	0.00502516	0.0209743
OTU347690	k_Bacteria;p_Firmicutes;c_Clostridia;o_Clostridiales;f_Ruminococcaceae;g_Oscillospira	-7.31514	0.00503199	0.0209745
OTU350256	k_Bacteria;p_Firmicutes;c_Clostridia;o_Clostridiales;f_Ruminococcaceae;g_Oscillospira	-2.81172	0.00506103	0.0210318
OTU309534	k_Bacteria;p_Firmicutes;c_Clostridia;o_Clostridiales;f_Lachnospiraceae	-8.40771	0.0050661	0.0210318
OTU331248	k_Bacteria;p_Firmicutes;c_Bacilli;o_Lactobacillales;f_Lactobacillaceae;g_Lactobacillus	-8.40771	0.0050661	0.0210318
OTU339351	k_Bacteria;p_Firmicutes;c_Clostridia;o_Clostridiales	-5.96695	0.00508192	0.0210692
OTU260859	k_Bacteria;p_Firmicutes;c_Clostridia;o_Clostridiales;f_Ruminococcaceae	-12.368	0.00509843	0.0210851
OTU588513	k_Bacteria;p_Firmicutes;c_Clostridia;o_Clostridiales;f_Lachnospiraceae	-6.36387	0.00510065	0.0210851
OTU162991	k_Bacteria;p_Firmicutes;c_Clostridia;o_Clostridiales;f_Ruminococcaceae	-6.97948	0.00510617	0.0210851
OTU971109	k_Bacteria;p_Firmicutes;c_Clostridia;o_Clostridiales;f_Ruminococcaceae	-2.37146	0.00512327	0.0211016
OTU573068	k_Bacteria;p_Firmicutes;c_Clostridia;o_Clostridiales;f_Ruminococcaceae	-4.28078	0.0051238	0.0211016
OTU274627	k_Bacteria;p_Firmicutes;c_Clostridia;o_Clostridiales	-5.61181	0.00513297	0.0211113
OTU812992	k_Bacteria;p_Firmicutes;c_Clostridia;o_Clostridiales;f_Lachnospiraceae;g_Shuttleworthia	-5.44069	0.00514135	0.0211177
OTU349153	k_Bacteria;p_Firmicutes;c_Clostridia;o_Clostridiales	-12.3413	0.00518571	0.0212717
OTU356144	k_Bacteria;p_Firmicutes;c_Bacilli;o_Lactobacillales;f_Lactobacillaceae;g_Lactobacillusreuteri	-4.01585	0.0052541	0.0215237
OTU537396	k_Bacteria;p_Firmicutes;c_Clostridia;o_Clostridiales;f_Ruminococcaceae	-2.37909	0.00530357	0.0216977
OTU262842	k_Bacteria;p_Firmicutes;c_Clostridia;o_Clostridiales	-4.68764	0.00531208	0.0217038
OTU341223	k_Bacteria;p_Firmicutes;c_Clostridia;o_Clostridiales	-3.75906	0.0053339	0.0217643
OTU716984	k_Bacteria;p_Firmicutes;c_Clostridia;o_Clostridiales;f_Ruminococcaceae;g_Ruminococcus	-3.61522	0.00535698	0.0218297
OTU247557	k_Bacteria;p_Firmicutes;c_Clostridia;o_Clostridiales;f_Ruminococcaceae;g_Oscillospira	-3.14539	0.00539722	0.0219648
OTU276052	k_Bacteria;p_Firmicutes;c_Clostridia;o_Clostridiales	-2.89332	0.00541578	0.0220114
OTU405780	k_Bacteria;p_Firmicutes;c_Clostridia;o_Clostridiales;f_Ruminococcaceae;g_Ruminococcus	-3.07715	0.00544007	0.0220725
OTU4340361	k_Bacteria;p_Bacteroidetes;c_Bacteroidia;o_Bacteroidales;f_S24-7	17.8599	0.00544594	0.0220725
OTU341252	k_Bacteria;p_Firmicutes;c_Clostridia;o_Clostridiales	-4.12802	0.00545219	0.0220725
OTU343030	k_Bacteria;p_Firmicutes;c_Clostridia;o_Clostridiales;f_Ruminococcaceae;g_Oscillospira	-3.89359	0.0054698	0.0221149
OTU339834	k_Bacteria;p_Firmicutes;c_Clostridia;o_Clostridiales;f_Lachnospiraceae;g_Dorea	-5.70888	0.00549673	0.0221948
OTU762699	k_Bacteria;p_Firmicutes;c_Clostridia;o_Clostridiales;f_Ruminococcaceae	-2.36631	0.00557132	0.0224508
OTU339329	k_Bacteria;p_Firmicutes;c_Clostridia;o_Clostridiales;f_Lachnospiraceae	-4.9929	0.00557465	0.0224508
OTU797021	k_Bacteria;p_Firmicutes;c_Clostridia;o_Clostridiales	-3.35787	0.00559031	0.0224847
OTU261551	k_Bacteria;p_Firmicutes;c_Clostridia;o_Clostridiales	-3.27029	0.00561268	0.0225453
OTU259275	k_Bacteria;p_Firmicutes;c_Clostridia;o_Clostridiales;f_Ruminococcaceae	-11.3179	0.0056392	0.0226045
OTU266697	k_Bacteria;p_Firmicutes;c_Clostridia;o_Clostridiales	-5.95518	0.00565216	0.0226045
OTU274697	k_Bacteria;p_Firmicutes;c_Clostridia;o_Clostridiales	-4.56567	0.00565639	0.0226045
OTU508788	k_Bacteria;p_Firmicutes;c_Clostridia;o_Clostridiales;f_Ruminococcaceae	-4.06549	0.0056566	0.0226045
OTU758482	k_Bacteria;p_Firmicutes;c_Clostridia;o_Clostridiales;f_Ruminococcaceae	-3.01174	0.00566426	0.0226059
OTU353982	k_Bacteria;p_Firmicutes;c_Clostridia;o_Clostridiales;f_Ruminococcaceae	-3.40569	0.00570469	0.022738
OTU352624	k_Bacteria;p_Firmicutes;c_Clostridia;o_Clostridiales	-4.57108	0.00571238	0.0227394
OTU189346	k_Bacteria;p_Firmicutes;c_Clostridia;o_Clostridiales	-7.99618	0.00573025	0.0227812
OTU810759	k_Bacteria;p_Firmicutes;c_Clostridia;o_Clostridiales;f_Ruminococcaceae	-2.13047	0.00573863	0.0227853
OTU729559	k_Bacteria;p_Firmicutes;c_Clostridia;o_Clostridiales	-3.82985	0.00575488	0.022817
OTU271406	k_Bacteria;p_Firmicutes;c_Clostridia;o_Clostridiales	-6.41476	0.00576134	0.022817
OTU272880	k_Bacteria;p_Firmicutes;c_Clostridia;o_Clostridiales	-4.86494	0.00579694	0.0229175
OTU306306	k_Bacteria;p_Firmicutes;c_Bacilli;o_Lactobacillales;f_Lactobacillaceae;g_Lactobacillus	-3.99543	0.00580154	0.0229175
OTU275990	k_Bacteria;p_Firmicutes;c_Clostridia;o_Clostridiales	-12.0786	0.00581478	0.0229406
OTU810754	k_Bacteria;p_Firmicutes;c_Clostridia;o_Clostridiales;f_[Tissierellaceae]	-5.3944	0.00583569	0.0229938
OTU715492	k_Bacteria;p_Firmicutes;c_Clostridia;o_Clostridiales;f_Ruminococcaceae	-3.14272	0.00588144	0.0231446
OTU590818	k_Bacteria;p_Firmicutes;c_Clostridia;o_Clostridiales	-12.6714	0.00595347	0.0233984
OTU356404	k_Bacteria;p_Firmicutes;c_Clostridia;o_Clostridiales	-7.65462	0.00596983	0.0234329
OTU324926	k_Bacteria;p_Firmicutes;c_Bacilli;o_Lactobacillales;f_Lactobacillaceae;g_Lactobacillus	-12.5628	0.00598099	0.023443
OTU269172	k_Bacteria;p_Firmicutes;c_Clostridia;o_Clostridiales;f_Ruminococcaceae;g_Oscillospira	-4.21853	0.00598755	0.023443
OTU511564	k_Bacteria;p_Bacteroidetes;c_Bacteroidia;o_Bacteroidales;f_S24-7	1.43347	0.00603597	0.0236028
OTU758788	k_Bacteria;p_Firmicutes;c_Clostridia;o_Clostridiales;f_Lachnospiraceae	-8.3348	0.00609898	0.0238191
OTU397363	k_Bacteria;p_Firmicutes;c_Clostridia;o_Clostridiales;f_Ruminococcaceae;g_Oscillospira	-2.84602	0.00613026	0.0239083
OTU216136	k_Bacteria;p_Firmicutes;c_Clostridia;o_Clostridiales	-5.66438	0.00613726	0.0239083
OTU277090	k_Bacteria;p_Firmicutes;c_Clostridia;o_Clostridiales	-3.92455	0.00614499	0.0239083
OTU594119	k_Bacteria;p_Firmicutes;c_Clostridia;o_Clostridiales;f_Ruminococcaceae	-2.55255	0.00615861	0.0239241
OTU196672	k_Bacteria;p_Bacteroidetes;c_Bacteroidia;o_Bacteroidales;f_S24-7	1.34229	0.00616449	0.0239241
OTU276402	k_Bacteria;p_Firmicutes;c_Clostridia;o_Clostridiales	-3.23164	0.00620466	0.0240498
OTU819181	k_Bacteria;p_Firmicutes;c_Clostridia;o_Clostridiales;f_Ruminococcaceae	-2.72984	0.00624468	0.0241464
OTU191089	k_Bacteria;p_Firmicutes;c_Clostridia;o_Clostridiales	-4.31432	0.00624538	0.0241464
OTU554338	k_Bacteria;p_Firmicutes;c_Clostridia;o_Clostridiales;f_Lachnospiraceae;g_Blautiaproducta	-4	0.00625297	0.0241464
OTU195047	k_Bacteria;p_Firmicutes;c_Clostridia;o_Clostridiales;f_Ruminococcaceae;g_Oscillospira	-2.7621	0.00631683	0.0243627
OTU322062	k_Bacteria;p_Firmicutes;c_Clostridia;o_Clostridiales;f_Lachnospiraceae	-3.09761	0.00635111	0.0244644
OTU214715	k_Bacteria;p_Bacteroidetes;c_Bacteroidia;o_Bacteroidales;f_S24-7	1.35523	0.00636124	0.024473
OTU337727	k_Bacteria;p_Firmicutes;c_Clostridia;o_Clostridiales;f_Ruminococcaceae;g_Oscillospira	-1.92926	0.00638503	0.0245341
OTU290178	k_Bacteria;p_Bacteroidetes;c_Bacteroidia;o_Bacteroidales;f_S24-7	1.19811	0.00643838	0.0246603
OTU300851	k_Bacteria;p_Firmicutes;c_Clostridia;o_Clostridiales;f_Ruminococcaceae;g_Oscillospira	-7.31767	0.00644033	0.0246603
OTU571966	k_Bacteria;p_Bacteroidetes;c_Bacteroidia;o_Bacteroidales;f_S24-7	1.42248	0.00644573	0.0246603
OTU260741	k_Bacteria;p_Firmicutes;c_Clostridia;o_Clostridiales;f_Ruminococcaceae;g_Oscillospira	-5.05677	0.00644973	0.0246603
OTU259051	k_Bacteria;p_Bacteroidetes;c_Bacteroidia;o_Bacteroidales;f_S24-7	1.4603	0.0064757	0.024729
OTU1111782	k_Bacteria;p_Firmicutes;c_Clostridia;o_Clostridiales;f_Ruminococcaceae	-3.17076	0.0065435	0.0249488
OTU275676	k_Bacteria;p_Firmicutes;c_Clostridia;o_Clostridiales	-15.287	0.00654937	0.0249488
OTU592913	k_Bacteria;p_Firmicutes;c_Clostridia;o_Clostridiales	-4.19262	0.00657076	0.0249693
OTU548021	k_Bacteria;p_Firmicutes;c_Clostridia;o_Clostridiales	-4	0.00657432	0.0249693
OTU322466	k_Bacteria;p_Firmicutes;c_Clostridia;o_Clostridiales	-4.70525	0.00657892	0.0249693
OTU1062061	k_Bacteria;p_Firmicutes;c_Clostridia;o_Clostridiales;f_Ruminococcaceae	-2.16684	0.00659586	0.0250029
OTU232072	k_Bacteria;p_Firmicutes;c_Clostridia;o_Clostridiales;f_Ruminococcaceae;g_Oscillospira	-3.30465	0.00663628	0.0251085
OTU14094	k_Bacteria;p_Firmicutes;c_Clostridia;o_Clostridiales;f_Lachnospiraceae	-5.77743	0.00664074	0.0251085
OTU820070	k_Bacteria;p_Firmicutes;c_Clostridia;o_Clostridiales;f_Lachnospiraceae	-7.6368	0.00664803	0.0251085
OTU514299	k_Bacteria;p_Firmicutes;c_Clostridia;o_Clostridiales;f_Ruminococcaceae;g_Oscillospira	-3.18134	0.00669301	0.0252476
OTU584804	k_Bacteria;p_Firmicutes;c_Clostridia;o_Clostridiales	-6.92128	0.00671209	0.0252613
OTU274894	k_Bacteria;p_Firmicutes;c_Clostridia;o_Clostridiales	-2.71797	0.00671298	0.0252613
OTU277588	k_Bacteria;p_Firmicutes;c_Clostridia;o_Clostridiales;f_Ruminococcaceae;g_Oscillospira	-3.34109	0.00675149	0.0253755
OTU272834	k_Bacteria;p_Firmicutes;c_Clostridia;o_Clostridiales;f_Ruminococcaceae;g_Oscillospira	-3.5186	0.0068586	0.0257468
OTU184584	k_Bacteria;p_Firmicutes;c_Clostridia;o_Clostridiales	-5.52686	0.0068769	0.0257842
OTU321251	k_Bacteria;p_Firmicutes;c_Clostridia;o_Clostridiales;f_Ruminococcaceae;g_Ruminococcus	-2.6703	0.00695322	0.0260388
OTU277215	k_Bacteria;p_Firmicutes;c_Clostridia;o_Clostridiales;f_Ruminococcaceae	-3.46772	0.00702492	0.0262756
OTU132929	k_Bacteria;p_Firmicutes;c_Clostridia;o_Clostridiales	-3.13154	0.00704291	0.0263111
OTU315223	k_Bacteria;p_Firmicutes;c_Clostridia;o_Clostridiales;f_Ruminococcaceae;g_Anaerotruncus	-4	0.00707701	0.0264066
OTU194692	k_Bacteria;p_Firmicutes;c_Clostridia;o_Clostridiales;f_Ruminococcaceae;g_Oscillospira	-2.01093	0.00711955	0.0265334
OTU571563	k_Bacteria;p_Firmicutes;c_Clostridia;o_Clostridiales	-3.62234	0.00715641	0.0266065
OTU260088	k_Bacteria;p_Firmicutes;c_Clostridia;o_Clostridiales;f_Lachnospiraceae;g_[Ruminococcus]gnavus	-6.91042	0.00715724	0.0266065
OTU198964	k_Bacteria;p_Bacteroidetes;c_Bacteroidia;o_Bacteroidales;f_S24-7	1.31436	0.00716494	0.0266065
OTU528320	k_Bacteria;p_Firmicutes;c_Clostridia;o_Clostridiales;f_Lachnospiraceae;g_Coprococcus	-3.62214	0.00721004	0.0267303
OTU3176547	k_Bacteria;p_Firmicutes;c_Clostridia;o_Clostridiales	-5.73716	0.00721553	0.0267303
OTU577082	k_Bacteria;p_Firmicutes;c_Clostridia;o_Clostridiales	-6.90811	0.00722854	0.0267465
OTU175972	k_Bacteria;p_Firmicutes;c_Clostridia;o_Clostridiales	-2.48532	0.00724786	0.026786
OTU193915	k_Bacteria;p_Firmicutes;c_Clostridia;o_Clostridiales;f_Ruminococcaceae	-7.06176	0.00729896	0.0269426
OTU261064	k_Bacteria;p_Firmicutes;c_Clostridia;o_Clostridiales	-10.987	0.00739297	0.0271926
OTU343442	k_Bacteria;p_Firmicutes;c_Clostridia;o_Clostridiales	-10.987	0.00739297	0.0271926
OTU297580	k_Bacteria;p_Firmicutes;c_Clostridia;o_Clostridiales	-6.21401	0.007393	0.0271926
OTU193038	k_Bacteria;p_Bacteroidetes;c_Bacteroidia;o_Bacteroidales;f_S24-7	-1.29781	0.00741724	0.0272279
OTU346719	k_Bacteria;p_Firmicutes;c_Clostridia;o_Clostridiales	-8.86225	0.0074202	0.0272279
OTU199059	k_Bacteria;p_Firmicutes;c_Clostridia;o_Clostridiales	-11.5081	0.00746706	0.0272905
OTU214835	k_Bacteria;p_Firmicutes;c_Clostridia;o_Clostridiales;f_Lachnospiraceae	-4.77886	0.00747249	0.0272905
OTU4480176	k_Bacteria;p_Firmicutes;c_Clostridia;o_Clostridiales	-3.44252	0.00748331	0.0272905
OTU462727	k_Bacteria;p_Firmicutes;c_Clostridia;o_Clostridiales;f_Ruminococcaceae	-3.02238	0.0074876	0.0272905
OTU269546	k_Bacteria;p_Firmicutes;c_Clostridia;o_Clostridiales;f_Lachnospiraceae	-11.2404	0.00749636	0.0272905
OTU350579	k_Bacteria;p_Firmicutes;c_Clostridia;o_Clostridiales	-5.2579	0.00749646	0.0272905
OTU164788	k_Bacteria;p_Firmicutes;c_Clostridia;o_Clostridiales	-4.22485	0.00749894	0.0272905
OTU806751	k_Bacteria;p_Firmicutes;c_Clostridia;o_Clostridiales;f_Ruminococcaceae	-3.06118	0.00757117	0.027521
OTU348398	k_Bacteria;p_Firmicutes;c_Clostridia;o_Clostridiales	-2.87925	0.00763613	0.0277094
OTU272072	k_Bacteria;p_Firmicutes;c_Clostridia;o_Clostridiales	-4.59116	0.00764089	0.0277094
OTU278563	k_Bacteria;p_Firmicutes;c_Clostridia;o_Clostridiales	-11.166	0.00774909	0.0280689
OTU590951	k_Bacteria;p_Firmicutes;c_Clostridia;o_Clostridiales;f_Lachnospiraceae	-4.52441	0.0079191	0.0286512
OTU301032	k_Bacteria;p_Firmicutes;c_Clostridia;o_Clostridiales;f_Ruminococcaceae;g_Oscillospira	-3.93978	0.00795894	0.0287508
OTU177822	k_Bacteria;p_Firmicutes;c_Clostridia;o_Clostridiales;f_Lachnospiraceae	-7.42108	0.00796519	0.0287508
OTU381694	k_Bacteria;p_Firmicutes;c_Clostridia;o_Clostridiales;f_Ruminococcaceae;g_Oscillospira	-4.94016	0.00801417	0.0288939
OTU810847	k_Bacteria;p_Firmicutes;c_Clostridia;o_Clostridiales	-6.44415	0.00802539	0.0289007
OTU420345	k_Bacteria;p_Bacteroidetes;c_Bacteroidia;o_Bacteroidales;f_S24-7	1.24	0.00809233	0.0290672
OTU339718	k_Bacteria;p_Firmicutes;c_Clostridia;o_Clostridiales	-3.88711	0.0080991	0.0290672
OTU521491	k_Bacteria;p_Bacteroidetes;c_Bacteroidia;o_Bacteroidales;f_S24-7	1.22734	0.00809976	0.0290672
OTU263272	k_Bacteria;p_Firmicutes;c_Clostridia;o_Clostridiales;f_Ruminococcaceae;g_Ruminococcus	-5.64612	0.00816243	0.0292508
OTU557646	k_Bacteria;p_Firmicutes;c_Clostridia;o_Clostridiales;f_Lachnospiraceae	-6.9435	0.00816981	0.0292508
OTU403497	k_Bacteria;p_Firmicutes;c_Clostridia;o_Clostridiales;f_Lachnospiraceae	-2.5603	0.00826077	0.0295423
OTU591891	k_Bacteria;p_Firmicutes;c_Clostridia;o_Clostridiales	-7.35118	0.00837658	0.0299192
OTU275131	k_Bacteria;p_Firmicutes;c_Clostridia;o_Clostridiales	-4.92319	0.0083855	0.0299192
OTU766351	k_Bacteria;p_Firmicutes;c_Clostridia;o_Clostridiales;f_Clostridiaceae;g_Clostridium	-1.94269	0.00840468	0.0299532
OTU817995	k_Bacteria;p_Firmicutes;c_Clostridia;o_Clostridiales;f_Ruminococcaceae	-2.54537	0.00846519	0.0301341
OTU211876	k_Bacteria;p_Bacteroidetes;c_Bacteroidia;o_Bacteroidales;f_S24-7	1.59561	0.00848434	0.0301561
OTU296094	k_Bacteria;p_Firmicutes;c_Clostridia;o_Clostridiales;f_Ruminococcaceae	-6.24899	0.00849084	0.0301561
OTU197801	k_Bacteria;p_Bacteroidetes;c_Bacteroidia;o_Bacteroidales;f_S24-7	1.97928	0.00850534	0.030173
OTU346275	k_Bacteria;p_Firmicutes;c_Clostridia;o_Clostridiales	-3.52533	0.00851839	0.0301847
OTU276996	k_Bacteria;p_Firmicutes;c_Clostridia;o_Clostridiales;f_Ruminococcaceae;g_Oscillospira	-5.7126	0.0086693	0.0306844
OTU894360	k_Bacteria;p_Firmicutes;c_Clostridia;o_Clostridiales;f_Gracilibacteraceae	-9.23796	0.0087072	0.0307833
OTU277181	k_Bacteria;p_Firmicutes;c_Clostridia;o_Clostridiales	-2.88027	0.00875095	0.0309027
OTU336247	k_Bacteria;p_Firmicutes;c_Clostridia;o_Clostridiales;f_Lachnospiraceae;g_Coprococcus	-10.3884	0.00882384	0.0311246
OTU185723	k_Bacteria;p_Bacteroidetes;c_Bacteroidia;o_Bacteroidales;f_S24-7	1.40729	0.00885146	0.0311865
OTU310031	k_Bacteria;p_Firmicutes;c_Clostridia;o_Clostridiales;f_Ruminococcaceae	-2.7981	0.00892321	0.0314036
OTU271170	k_Bacteria;p_Firmicutes;c_Clostridia;o_Clostridiales	-5.26862	0.00909609	0.0319757
OTU269726	k_Bacteria;p_Bacteroidetes;c_Bacteroidia;o_Bacteroidales;f_S24-7	1.5405	0.00911932	0.0320128
OTU273928	k_Bacteria;p_Firmicutes;c_Clostridia;o_Clostridiales	-4.6239	0.00912732	0.0320128
OTU589989	k_Bacteria;p_Firmicutes;c_Clostridia;o_Clostridiales;f_Ruminococcaceae	-2.20085	0.00918503	0.0321788
OTU189279	k_Bacteria;p_Firmicutes;c_Clostridia;o_Clostridiales;f_Clostridiaceae	-4.6116	0.00922515	0.0322828
OTU351465	k_Bacteria;p_Firmicutes;c_Clostridia;o_Clostridiales;f_Lachnospiraceae	-2.65739	0.00925117	0.0323373
OTU409947	k_Bacteria;p_Firmicutes;c_Clostridia;o_Clostridiales;f_Lachnospiraceae	-3.34827	0.00928819	0.0324301
OTU337004	k_Bacteria;p_Bacteroidetes;c_Bacteroidia;o_Bacteroidales;f_S24-7	1.28037	0.00941806	0.0328466
OTU347226	k_Bacteria;p_Firmicutes;c_Clostridia;o_Clostridiales;f_Lachnospiraceae	-7.69566	0.00943561	0.0328707
OTU276499	k_Bacteria;p_Firmicutes;c_Clostridia;o_Clostridiales	-6.12663	0.00945195	0.0328907
OTU185004	k_Bacteria;p_Bacteroidetes;c_Bacteroidia;o_Bacteroidales;f_S24-7	1.43109	0.00948096	0.0329546
OTU264093	k_Bacteria;p_Firmicutes;c_Clostridia;o_Clostridiales;f_Ruminococcaceae;g_Oscillospira	-6.54752	0.0094917	0.0329549
OTU273631	k_Bacteria;p_Firmicutes;c_Clostridia;o_Clostridiales	-3.61826	0.00951007	0.0329817
OTU271822	k_Bacteria;p_Firmicutes;c_Clostridia;o_Clostridiales	-2.32654	0.00956034	0.033119
OTU191077	k_Bacteria;p_Firmicutes;c_Clostridia;o_Clostridiales;f_Lachnospiraceae	-10.7843	0.00957655	0.0331381
OTU399606	k_Bacteria;p_Firmicutes;c_Clostridia;o_Clostridiales	-3.35477	0.00961975	0.0332504
OTU274095	k_Bacteria;p_Firmicutes;c_Clostridia;o_Clostridiales;f_Lachnospiraceae;g_[Ruminococcus]gnavus	-5.82415	0.00976697	0.0336929
OTU176236	k_Bacteria;p_Firmicutes;c_Clostridia;o_Clostridiales	-8.02657	0.00976953	0.0336929
OTU320249	k_Bacteria;p_Firmicutes;c_Clostridia;o_Clostridiales;f_Ruminococcaceae;g_Oscillospira	-1.88104	0.00986692	0.0339658
OTU449353	k_Bacteria;p_Firmicutes;c_Clostridia;o_Clostridiales;f_Dehalobacteriaceae;g_Dehalobacterium	-1.88107	0.0098706	0.0339658
OTU273533	k_Bacteria;p_Firmicutes;c_Clostridia;o_Clostridiales	-6.63143	0.00990327	0.0340404
OTU676472	k_Bacteria;p_Firmicutes;c_Clostridia;o_Clostridiales	-3.89746	0.00991707	0.0340501
OTU390820	k_Bacteria;p_Firmicutes;c_Clostridia;o_Clostridiales	-3.26801	0.00996257	0.0341684
OTU352702	k_Bacteria;p_Firmicutes;c_Clostridia;o_Clostridiales	-4.06798	0.0100081	0.0342638
OTU276580	k_Bacteria;p_Firmicutes;c_Clostridia;o_Clostridiales	-2.72737	0.0100125	0.0342638
OTU334292	k_Bacteria;p_Firmicutes;c_Clostridia;o_Clostridiales;f_Ruminococcaceae	-2.89703	0.0100319	0.0342923
OTU568952	k_Bacteria;p_Firmicutes;c_Clostridia;o_Clostridiales	-3.17133	0.0100929	0.0344524
OTU338640	k_Bacteria;p_Firmicutes;c_Clostridia;o_Clostridiales;f_Ruminococcaceae;g_Ruminococcus	-4	0.010101	0.0344524
OTU336789	k_Bacteria;p_Firmicutes;c_Clostridia;o_Clostridiales	-3.06855	0.0101424	0.0345556
OTU336696	k_Bacteria;p_Firmicutes;c_Clostridia;o_Clostridiales;f_Ruminococcaceae	-2.9851	0.0102947	0.035036
OTU541394	k_Bacteria;p_Firmicutes;c_Clostridia;o_Clostridiales;f_Lachnospiraceae;g_Anaerostipes	-5.95039	0.0103983	0.0353496
OTU320972	k_Bacteria;p_Firmicutes;c_Clostridia;o_Clostridiales;f_Ruminococcaceae	-4.13882	0.0104364	0.0354404
OTU574122	k_Bacteria;p_Firmicutes;c_Clostridia;o_Clostridiales;f_Ruminococcaceae;g_Oscillospira	-3.84444	0.0104492	0.035445
OTU181249	k_Bacteria;p_Firmicutes;c_Clostridia;o_Clostridiales	-3.15597	0.0104724	0.0354847
OTU271101	k_Bacteria;p_Bacteroidetes;c_Bacteroidia;o_Bacteroidales;f_S24-7	1.33051	0.0105859	0.0358302
OTU298627	k_Bacteria;p_Firmicutes;c_Clostridia;o_Clostridiales;f_Ruminococcaceae	-9.68723	0.0106152	0.0358902
OTU214889	k_Bacteria;p_Bacteroidetes;c_Bacteroidia;o_Bacteroidales;f_S24-7	1.49641	0.0106355	0.0359195
OTU547913	k_Bacteria;p_Firmicutes;c_Clostridia;o_Clostridiales;f_Lachnospiraceae;g_Coprococcus	-4.15832	0.0106476	0.035921
OTU340853	k_Bacteria;p_Firmicutes;c_Clostridia;o_Clostridiales;f_Lachnospiraceae	-2.02237	0.0106964	0.0360466
OTU274546	k_Bacteria;p_Firmicutes;c_Clostridia;o_Clostridiales;f_Ruminococcaceae	-3.15139	0.0107108	0.0360557
OTU510070	k_Bacteria;p_Firmicutes;c_Clostridia;o_Clostridiales;f_Ruminococcaceae;g_Oscillospira	-1.55553	0.0108395	0.0364493
OTU554176	k_Bacteria;p_Firmicutes;c_Clostridia;o_Clostridiales;f_Lachnospiraceae;g_Anaerostipes	-3.40763	0.0109979	0.036942
OTU349246	k_Bacteria;p_Firmicutes;c_Clostridia;o_Clostridiales;f_Ruminococcaceae	-2.99468	0.0110392	0.0370407
OTU844501	k_Bacteria;p_Firmicutes;c_Clostridia;o_Clostridiales;f_Ruminococcaceae	-1.91176	0.0110649	0.0370467
OTU604966	k_Bacteria;p_Firmicutes;c_Bacilli;o_Lactobacillales;f_Lactobacillaceae;g_Lactobacillus	-4.89557	0.011065	0.0370467
OTU1111580	k_Bacteria;p_Firmicutes;c_Clostridia;o_Clostridiales;f_Ruminococcaceae	-1.94853	0.0112339	0.0375347
OTU272576	k_Bacteria;p_Firmicutes;c_Clostridia;o_Clostridiales;f_Ruminococcaceae;g_Oscillospira	-2.83054	0.0112363	0.0375347
OTU242046	k_Bacteria;p_Firmicutes;c_Clostridia;o_Clostridiales	-4.18525	0.0112588	0.0375347
OTU400443	k_Bacteria;p_Firmicutes;c_Clostridia;o_Clostridiales	-4.54784	0.0112775	0.0375347
OTU275132	k_Bacteria;p_Firmicutes;c_Clostridia;o_Clostridiales;f_Lachnospiraceae	-5.55533	0.0112814	0.0375347
OTU270039	k_Bacteria;p_Firmicutes;c_Clostridia;o_Clostridiales	-4.32964	0.0112834	0.0375347
OTU340876	k_Bacteria;p_Firmicutes;c_Clostridia;o_Clostridiales	-6.79725	0.0113603	0.0377497
OTU571766	k_Bacteria;p_Firmicutes;c_Clostridia;o_Clostridiales;f_Lachnospiraceae	-3.74056	0.0114276	0.0379136
OTU343934	k_Bacteria;p_Firmicutes;c_Clostridia;o_Clostridiales;f_Lachnospiraceae;g_Coprococcus	-9.63303	0.0114341	0.0379136
OTU350143	k_Bacteria;p_Firmicutes;c_Clostridia;o_Clostridiales;f_Ruminococcaceae	-5.39996	0.0114906	0.0380521
OTU333330	k_Bacteria;p_Firmicutes;c_Clostridia;o_Clostridiales;f_Lachnospiraceae	-6.70044	0.0115284	0.0380521
OTU519763	k_Bacteria;p_Firmicutes;c_Clostridia;o_Clostridiales;f_Ruminococcaceae;g_Oscillospira	-2.28155	0.0115315	0.0380521
OTU423455	k_Bacteria;p_Bacteroidetes;c_Bacteroidia;o_Bacteroidales;f_S24-7	1.19879	0.0115324	0.0380521
OTU362539	k_Bacteria;p_Firmicutes;c_Clostridia;o_Clostridiales;f_Lachnospiraceae	-3.17197	0.0115373	0.0380521
OTU976470	k_Bacteria;p_Firmicutes;c_Clostridia;o_Clostridiales	-2.38957	0.0116159	0.0382708
OTU524404	k_Bacteria;p_Firmicutes;c_Clostridia;o_Clostridiales;f_Lachnospiraceae	-3.67884	0.0116581	0.038369
OTU275423	k_Bacteria;p_Firmicutes;c_Clostridia;o_Clostridiales;f_Ruminococcaceae;g_Oscillospira	-4.13878	0.0116887	0.0384288
OTU427159	k_Bacteria;p_Firmicutes;c_Clostridia;o_Clostridiales;f_Ruminococcaceae	-6.85282	0.0117949	0.0387348
OTU276305	k_Bacteria;p_Firmicutes;c_Clostridia;o_Clostridiales	-9.95499	0.0118333	0.0387348
OTU175876	k_Bacteria;p_Firmicutes;c_Clostridia;o_Clostridiales	-9.95513	0.0118333	0.0387348
OTU295143	k_Bacteria;p_Bacteroidetes;c_Bacteroidia;o_Bacteroidales;f_[Barnesiellaceae]	-1.36773	0.0118361	0.0387348
OTU367456	k_Bacteria;p_Firmicutes;c_Clostridia;o_Clostridiales;f_Lachnospiraceae;g_Blautia	-6.09568	0.0118521	0.0387348
OTU105498	k_Bacteria;p_Bacteroidetes;c_Bacteroidia;o_Bacteroidales;f_S24-7	1.99551	0.0118568	0.0387348
OTU323386	k_Bacteria;p_Firmicutes;c_Clostridia;o_Clostridiales;f_Ruminococcaceae	-9.92	0.011875	0.0387533
OTU215193	k_Bacteria;p_Firmicutes;c_Clostridia;o_Clostridiales;f_Ruminococcaceae	-3.47909	0.0118955	0.038768
OTU197344	k_Bacteria;p_Bacteroidetes;c_Bacteroidia;o_Bacteroidales;f_S24-7	1.59533	0.0119046	0.038768
OTU567961	k_Bacteria;p_Firmicutes;c_Clostridia;o_Clostridiales;f_Lachnospiraceae;g_Coprococcus	-3.82177	0.0119988	0.039034
OTU389282	k_Bacteria;p_Bacteroidetes;c_Bacteroidia;o_Bacteroidales;f_S24-7	1.45603	0.012012	0.0390359
OTU259631	k_Bacteria;p_Firmicutes;c_Clostridia;o_Clostridiales	-7.58257	0.0120308	0.0390559
OTU265316	k_Bacteria;p_Firmicutes;c_Clostridia;o_Clostridiales	-10.905	0.0120613	0.039114
OTU356498	k_Bacteria;p_Firmicutes;c_Clostridia;o_Clostridiales	-4	0.0121635	0.0394043
OTU268043	k_Bacteria;p_Firmicutes;c_Clostridia;o_Clostridiales;f_Ruminococcaceae;g_Ruminococcus	-2.75974	0.0122316	0.0395835
OTU305127	k_Bacteria;p_Firmicutes;c_Clostridia;o_Clostridiales;f_Dehalobacteriaceae;g_Dehalobacterium	-2.2204	0.0122842	0.0397121
OTU268175	k_Bacteria;p_Firmicutes;c_Clostridia;o_Clostridiales;f_Lachnospiraceae	-5.4873	0.0123069	0.039744
OTU277946	k_Bacteria;p_Firmicutes;c_Clostridia;o_Clostridiales	-3.19639	0.0123509	0.0398081
OTU325793	k_Bacteria;p_Firmicutes;c_Clostridia;o_Clostridiales;f_[Mogibacteriaceae]	-3.6967	0.0123525	0.0398081
OTU838200	k_Bacteria;p_Firmicutes;c_Clostridia;o_Clostridiales;f_Lachnospiraceae	-2.94778	0.0123686	0.0398188
OTU568410	k_Bacteria;p_Bacteroidetes;c_Bacteroidia;o_Bacteroidales;f_Bacteroidaceae;g_5-7N15	1.31058	0.0124395	0.0400047
OTU745960	k_Bacteria;p_Firmicutes;c_Clostridia;o_Clostridiales;f_Christensenellaceae	-8.38044	0.0124522	0.0400047
OTU264252	k_Bacteria;p_Firmicutes;c_Clostridia;o_Clostridiales	-6.3531	0.0124984	0.0401019
OTU1569569	k_Bacteria;p_Firmicutes;c_Clostridia;o_Clostridiales;f_Ruminococcaceae;g_Oscillospira	-6.62597	0.0125084	0.0401019
OTU416341	k_Bacteria;p_Firmicutes;c_Clostridia;o_Clostridiales;f_Lachnospiraceae	-5.14015	0.0125915	0.0402685
OTU287507	k_Bacteria;p_Firmicutes;c_Clostridia;o_Clostridiales;f_Lachnospiraceae	-3.16389	0.0125926	0.0402685
OTU350438	k_Bacteria;p_Firmicutes;c_Clostridia;o_Clostridiales	-4.11424	0.0125993	0.0402685
OTU2781880	k_Bacteria;p_Firmicutes;c_Clostridia;o_Clostridiales;f_Ruminococcaceae;g_Oscillospira	-3.24449	0.0126594	0.0404188
OTU283117	k_Bacteria;p_Firmicutes;c_Clostridia;o_Clostridiales	-6.6828	0.0127547	0.0406616
OTU271846	k_Bacteria;p_Bacteroidetes;c_Bacteroidia;o_Bacteroidales;f_S24-7	2.68512	0.012762	0.0406616
OTU353954	k_Bacteria;p_Firmicutes;c_Clostridia;o_Clostridiales	-2.73569	0.0127749	0.0406616
OTU427219	k_Bacteria;p_Firmicutes;c_Clostridia;o_Clostridiales	-2.12802	0.0128098	0.0407309
OTU275616	k_Bacteria;p_Firmicutes;c_Clostridia;o_Clostridiales;f_Ruminococcaceae;g_Oscillospira	-3.02944	0.0128372	0.0407762
OTU170926	k_Bacteria;p_Firmicutes;c_Clostridia;o_Clostridiales;f_Ruminococcaceae	-4.07787	0.012861	0.04081
OTU354971	k_Bacteria;p_Firmicutes;c_Bacilli;o_Lactobacillales;f_Lactobacillaceae;g_Lactobacillus	-2.59688	0.0128984	0.0408665
OTU274380	k_Bacteria;p_Firmicutes;c_Clostridia;o_Clostridiales	-3.82225	0.0129052	0.0408665
OTU208006	k_Bacteria;p_Firmicutes;c_Clostridia;o_Clostridiales	-5.02166	0.0130004	0.041126
OTU266153	k_Bacteria;p_Firmicutes;c_Clostridia;o_Clostridiales;f_Ruminococcaceae;g_Oscillospira	-3.4702	0.0131555	0.0415368
OTU317948	k_Bacteria;p_Firmicutes;c_Clostridia;o_Clostridiales;f_Ruminococcaceae;g_Ruminococcus	-3.89301	0.0131571	0.0415368
OTU335330	k_Bacteria;p_Firmicutes;c_Clostridia;o_Clostridiales;f_Ruminococcaceae;g_Oscillospira	-3.02688	0.0131772	0.0415579
OTU276386	k_Bacteria;p_Firmicutes;c_Clostridia;o_Clostridiales;f_Ruminococcaceae;g_Oscillospira	-2.4455	0.0131952	0.0415722
OTU263595	k_Bacteria;p_Bacteroidetes;c_Bacteroidia;o_Bacteroidales;f_S24-7	1.28913	0.0132217	0.0416133
OTU539647	k_Bacteria;p_Firmicutes;c_Bacilli;o_Lactobacillales;f_Lactobacillaceae;g_Lactobacillus	-4	0.0132631	0.0417014
OTU272428	k_Bacteria;p_Firmicutes;c_Clostridia;o_Clostridiales;f_Ruminococcaceae	-2.66303	0.013301	0.041778
OTU586208	k_Bacteria;p_Firmicutes;c_Clostridia;o_Clostridiales;f_Ruminococcaceae	-3.07723	0.0133236	0.0418066
OTU555027	k_Bacteria;p_Firmicutes;c_Clostridia;o_Clostridiales;f_Lachnospiraceae	-5.18113	0.013359	0.0418216
OTU434336	k_Bacteria;p_Firmicutes;c_Clostridia;o_Clostridiales	-3.7945	0.0133669	0.0418216
OTU845273	k_Bacteria;p_Firmicutes;c_Clostridia;o_Clostridiales;f_Lachnospiraceae	-2.8468	0.0133689	0.0418216
OTU358104	k_Bacteria;p_Firmicutes;c_Clostridia;o_Clostridiales;f_Lachnospiraceae	-6.9873	0.0134534	0.0420434
OTU633100	k_Bacteria;p_Firmicutes;c_Bacilli;o_Lactobacillales;f_Lactobacillaceae;g_Lactobacillusbrevis	-9.67282	0.0134899	0.0421152
OTU271689	k_Bacteria;p_Firmicutes;c_Clostridia;o_Clostridiales;f_Ruminococcaceae;g_Oscillospira	-6.12754	0.0135074	0.0421274
OTU537548	k_Bacteria;p_Firmicutes;c_Clostridia;o_Clostridiales	-3.92923	0.0135538	0.042207
OTU526081	k_Bacteria;p_Firmicutes;c_Clostridia;o_Clostridiales;f_Lachnospiraceae;g_Oribacterium	-6.0115	0.0135602	0.042207
OTU174071	k_Bacteria;p_Firmicutes;c_Clostridia;o_Clostridiales	-6.06766	0.0136325	0.0423895
OTU345126	k_Bacteria;p_Bacteroidetes;c_Bacteroidia;o_Bacteroidales;f_S24-7	1.39151	0.0136798	0.0424937
OTU233991	k_Bacteria;p_Firmicutes;c_Clostridia;o_Clostridiales;f_Lachnospiraceae	-6.61523	0.0137589	0.0426631
OTU273100	k_Bacteria;p_Firmicutes;c_Clostridia;o_Clostridiales	-3.23924	0.0137619	0.0426631
OTU348821	k_Bacteria;p_Bacteroidetes;c_Bacteroidia;o_Bacteroidales;f_S24-7	1.34223	0.0138092	0.0427413
OTU335728	k_Bacteria;p_Firmicutes;c_Clostridia;o_Clostridiales	-3.74343	0.0138147	0.0427413
OTU2978254	k_Bacteria;p_Firmicutes;c_Clostridia;o_Clostridiales;f_Ruminococcaceae;g_Ruminococcus	-6.01846	0.0139291	0.0430263
OTU567595	k_Bacteria;p_Firmicutes;c_Clostridia;o_Clostridiales	-2.80446	0.0139346	0.0430263
OTU1106101	k_Bacteria;p_Bacteroidetes;c_Bacteroidia;o_Bacteroidales;f_S24-7	1.1594	0.0139867	0.0431401
OTU274901	k_Bacteria;p_Firmicutes;c_Clostridia;o_Clostridiales;f_Ruminococcaceae;g_Ruminococcus	-4.73047	0.0140011	0.0431401
OTU805066	k_Bacteria;p_Firmicutes;c_Clostridia;o_Clostridiales;f_Lachnospiraceae	-4	0.0140255	0.0431401
OTU3150250	k_Bacteria;p_Firmicutes;c_Clostridia;o_Clostridiales;f_Lachnospiraceae	-11.428	0.0140271	0.0431401
OTU263044	k_Bacteria;p_Firmicutes;c_Clostridia;o_Clostridiales;f_Ruminococcaceae	-4.02584	0.0140805	0.0432613
OTU161993	k_Bacteria;p_Firmicutes;c_Clostridia;o_Clostridiales	-2.62292	0.0141015	0.0432828
OTU273504	k_Bacteria;p_Firmicutes;c_Clostridia;o_Clostridiales	-2.96618	0.0142605	0.0437275
OTU956654	k_Bacteria;p_Firmicutes;c_Bacilli;o_Lactobacillales;f_Lactobacillaceae;g_Lactobacillusiners	-2.81207	0.0143245	0.0438768
OTU584152	k_Bacteria;p_Firmicutes;c_Clostridia;o_Clostridiales;f_Lachnospiraceae	-9.77698	0.0143397	0.0438768
OTU233817	k_Bacteria;p_Firmicutes;c_Clostridia;o_Clostridiales	-3.97198	0.0143779	0.0438768
OTU331472	k_Bacteria;p_Firmicutes;c_Clostridia;o_Clostridiales;f_Ruminococcaceae	-5.96265	0.0143902	0.0438768
OTU331043	k_Bacteria;p_Bacteroidetes;c_Bacteroidia;o_Bacteroidales;f_S24-7	1.21284	0.0143952	0.0438768
OTU4435934	k_Bacteria;p_Firmicutes;c_Clostridia;o_Clostridiales	-9.54448	0.0144084	0.0438768
OTU578995	k_Bacteria;p_Firmicutes;c_Clostridia;o_Clostridiales;f_Lachnospiraceae	-9.54448	0.0144084	0.0438768
OTU188862	k_Bacteria;p_Firmicutes;c_Clostridia;o_Clostridiales;f_Ruminococcaceae;g_Oscillospira	-6.66147	0.0145455	0.0442185
OTU734197	k_Bacteria;p_Firmicutes;c_Clostridia;o_Clostridiales;f_Lachnospiraceae;g_Shuttleworthia	-8.92643	0.0145491	0.0442185
OTU266061	k_Bacteria;p_Firmicutes;c_Clostridia;o_Clostridiales	-5.80675	0.0145819	0.0442747
OTU343663	k_Bacteria;p_Firmicutes;c_Clostridia;o_Clostridiales;f_Clostridiaceae;g_Clostridium	-4	0.0146049	0.0443009
OTU352192	k_Bacteria;p_Firmicutes;c_Clostridia;o_Clostridiales	2.44472	0.0146428	0.0443726
OTU842714	k_Bacteria;p_Firmicutes;c_Clostridia;o_Clostridiales;f_Lachnospiraceae;g_Butyrivibrio	-3.19631	0.0146737	0.0444226
OTU586440	k_Bacteria;p_Firmicutes;c_Clostridia;o_Clostridiales	-4	0.0146901	0.0444291
OTU214471	k_Bacteria;p_Firmicutes;c_Clostridia;o_Clostridiales	-2.13445	0.014715	0.0444608
OTU261209	k_Bacteria;p_Firmicutes;c_Clostridia;o_Clostridiales;f_Ruminococcaceae;g_Oscillospira	-3.20064	0.0148122	0.044711
OTU266206	k_Bacteria;p_Firmicutes;c_Clostridia;o_Clostridiales	-8.25009	0.0148848	0.0448864
OTU174441	k_Bacteria;p_Firmicutes;c_Clostridia;o_Clostridiales;f_Ruminococcaceae;g_Oscillospira	-9.59876	0.0149872	0.0451511
OTU333837	k_Bacteria;p_Firmicutes;c_Clostridia;o_Clostridiales	-3.13092	0.0150696	0.0452972
OTU1107439	k_Bacteria;p_Firmicutes;c_Clostridia;o_Clostridiales	-2.72165	0.0150761	0.0452972
OTU3257594	k_Bacteria;p_Firmicutes;c_Clostridia;o_Clostridiales;f_Ruminococcaceae;g_Oscillospira	-9.12074	0.0150796	0.0452972
OTU321484	k_Bacteria;p_Firmicutes;c_Clostridia;o_Clostridiales;f_Ruminococcaceae;g_Oscillospira	-2.89807	0.0151512	0.0454684
OTU690690	k_Bacteria;p_Firmicutes;c_Clostridia;o_Clostridiales;f_Gracilibacteraceae	-4.06936	0.0151734	0.0454907
OTU312455	k_Bacteria;p_Firmicutes;c_Clostridia;o_Clostridiales;f_Ruminococcaceae;g_Oscillospira	-4.18851	0.0152063	0.0455056
OTU186194	k_Bacteria;p_Firmicutes;c_Clostridia;o_Clostridiales;f_Ruminococcaceae;g_Oscillospira	-4.12421	0.01523	0.0455056
OTU1035392	k_Bacteria;p_Firmicutes;c_Clostridia;o_Clostridiales;f_Ruminococcaceae	-2.46743	0.0152326	0.0455056
OTU349783	k_Bacteria;p_Firmicutes;c_Clostridia;o_Clostridiales;f_Ruminococcaceae;g_Oscillospira	-2.59541	0.0152371	0.0455056
OTU265129	k_Bacteria;p_Firmicutes;c_Clostridia;o_Clostridiales	-4.53179	0.0153356	0.0457557
OTU310103	k_Bacteria;p_Firmicutes;c_Clostridia;o_Clostridiales	-4.01667	0.0154002	0.0459042
OTU263815	k_Bacteria;p_Firmicutes;c_Clostridia;o_Clostridiales	-3.43746	0.0154307	0.0459509
OTU567715	k_Bacteria;p_Firmicutes;c_Clostridia;o_Clostridiales;f_Lachnospiraceae;g_Blautia	-9.02435	0.0155697	0.0463201
OTU157081	k_Bacteria;p_Firmicutes;c_Clostridia;o_Clostridiales;f_Ruminococcaceae	-3.67344	0.0156966	0.0465937
OTU324867	k_Bacteria;p_Firmicutes;c_Clostridia;o_Clostridiales	-4.4371	0.0156971	0.0465937
OTU196134	k_Bacteria;p_Firmicutes;c_Clostridia;o_Clostridiales	-9.27219	0.0157067	0.0465937
OTU832848	k_Bacteria;p_Firmicutes;c_Clostridia;o_Clostridiales	-2.49982	0.0157858	0.0467833
OTU185695	k_Bacteria;p_Bacteroidetes;c_Bacteroidia;o_Bacteroidales;f_S24-7	1.45297	0.0158913	0.0470512
OTU325126	k_Bacteria;p_Firmicutes;c_Clostridia;o_Clostridiales;f_Lachnospiraceae;g_Coprococcus	-3.71587	0.0160365	0.0474105
OTU205940	k_Bacteria;p_Firmicutes;c_Clostridia;o_Clostridiales	-5.16107	0.0160433	0.0474105
OTU353073	k_Bacteria;p_Bacteroidetes;c_Bacteroidia;o_Bacteroidales;f_S24-7	1.44316	0.0160705	0.0474455
OTU749151	k_Bacteria;p_Firmicutes;c_Clostridia;o_Clostridiales;f_Ruminococcaceae	-2.10244	0.0161576	0.0476573
OTU319791	k_Bacteria;p_Firmicutes;c_Clostridia;o_Clostridiales;f_Ruminococcaceae	-3.08355	0.0163118	0.0480662
OTU322839	k_Bacteria;p_Firmicutes;c_Clostridia;o_Clostridiales	-2.82852	0.0163422	0.0481101
OTU383971	k_Bacteria;p_Firmicutes;c_Clostridia;o_Clostridiales;f_Lachnospiraceae;g_[Ruminococcus]gnavus	-3.4677	0.0164294	0.0482806
OTU356073	k_Bacteria;p_Firmicutes;c_Clostridia;o_Clostridiales	-2.82463	0.0164313	0.0482806
OTU331657	k_Bacteria;p_Firmicutes;c_Clostridia;o_Clostridiales	-3.5331	0.0165032	0.0484459
OTU353862	k_Bacteria;p_Firmicutes;c_Clostridia;o_Clostridiales;f_Clostridiaceae;g_Clostridium	-9.30562	0.0165498	0.0485367
OTU176154	k_Bacteria;p_Bacteroidetes;c_Bacteroidia;o_Bacteroidales;f_S24-7	1.5318	0.0166518	0.0487475
OTU336276	k_Bacteria;p_Firmicutes;c_Clostridia;o_Clostridiales	-2.89426	0.0166532	0.0487475
OTU273240	k_Bacteria;p_Firmicutes;c_Clostridia;o_Clostridiales;f_Lachnospiraceae;g_[Ruminococcus]gnavus	-13.678	0.0166777	0.0487734
OTU369389	k_Bacteria;p_Firmicutes;c_Clostridia;o_Clostridiales;f_Ruminococcaceae;g_Oscillospira	-2.30885	0.0167029	0.0488008
OTU353964	k_Bacteria;p_Firmicutes;c_Clostridia;o_Clostridiales	-2.6498	0.0167396	0.0488619
OTU310491	k_Bacteria;p_Firmicutes;c_Clostridia;o_Clostridiales;f_Lachnospiraceae	-6.53517	0.0168796	0.0491299
OTU1108377	k_Bacteria;p_Bacteroidetes;c_Bacteroidia;o_Bacteroidales;f_S24-7	3.84434	0.0168888	0.0491299
OTU351682	k_Bacteria;p_Firmicutes;c_Clostridia;o_Clostridiales	-9.51163	0.0168964	0.0491299
OTU216958	k_Bacteria;p_Bacteroidetes;c_Bacteroidia;o_Bacteroidales;f_S24-7	1.43377	0.0169192	0.0491299
OTU576285	k_Bacteria;p_Firmicutes;c_Clostridia;o_Clostridiales	-2.63317	0.0169391	0.0491299
OTU819599	k_Bacteria;p_Acidobacteria;c_Acidobacteria-6;o_iii1-15;f_mb2424	-8.6249	0.0169421	0.0491299
OTU367813	k_Bacteria;p_Firmicutes;c_Clostridia;o_Clostridiales;f_Lachnospiraceae	-5.71106	0.0169424	0.0491299
OTU2590430	k_Bacteria;p_Bacteroidetes;c_Bacteroidia;o_Bacteroidales;f_S24-7	1.4085	0.0169831	0.0492017
OTU839598	k_Bacteria;p_Firmicutes;c_Clostridia;o_Clostridiales	-3.04134	0.017082	0.049442
OTU349310	k_Bacteria;p_Firmicutes;c_Clostridia;o_Clostridiales	-2.75352	0.0171116	0.049444
OTU334751	k_Bacteria;p_Firmicutes;c_Clostridia;o_Clostridiales;f_Lachnospiraceae	-4.9818	0.0171146	0.049444
OTU843454	k_Bacteria;p_Firmicutes;c_Clostridia;o_Clostridiales;f_Lachnospiraceae	-3.18846	0.0171577	0.0495224
OTU553245	k_Bacteria;p_Firmicutes;c_Clostridia;o_Clostridiales	-3.04564	0.0172121	0.0496102
OTU276985	k_Bacteria;p_Firmicutes;c_Clostridia;o_Clostridiales;f_Ruminococcaceae;g_Oscillospira	-2.09708	0.0172202	0.0496102
OTU267220	k_Bacteria;p_Bacteroidetes;c_Bacteroidia;o_Bacteroidales;f_S24-7	1.32255	0.0173333	0.0498896

## Sheet: phylum
Phylum	Ea16_W10_C2_M900_S4	Ea16_W10_C2_M901_S3	Ea16_W10_C3_M903A_S8	Ea16_W10_C4_M911_S12	Ea16_W10_C5_M921_S14	Ea16_W10_C7_M983_S20	NOD_W10_C2_M903_S5	NOD_W10_C2_M904_S6	NOD_W10_C3_M902A_S7	NOD_W10_C4_M910_S11	NOD_W10_C5_M920_S13	NOD_W10_C7_M980_S19	>3 non-zero in at least 1 group
[Caldithrix]	2	2	0	0	2	0	0	0	0	0	0	0
[Thermi]	1	0	0	0	0	0	0	0	0	0	0	0
AC1	0	1	0	1	1	0	0	1	0	0	0	0
Acidobacteria	2	8	11	1	15	0	1	0	0	0	0	0	yes
Actinobacteria	37	21	11	4	41	0	51	28	3	11	30	9	yes
Armatimonadetes	0	0	0	0	0	0	0	0	0	0	1	0
Bacteroidetes	119636	120043	106221	238605	100583	143906	227686	182853	296995	130532	118027	85627	yes
BHI80-139	1	0	0	0	0	0	0	0	0	0	0	0
BRC1	1	1	2	0	0	0	0	0	0	0	0	0
Caldithrix	0	0	0	0	1	0	1	0	0	0	0	0
Chlorobi	2	7	2	4	13	1	5	5	2	2	5	0	yes
Chloroflexi	0	0	0	3	0	0	1	0	0	2	0	0
Cyanobacteria	1	1	0	0	6	3	0	0	1	1	2	1	yes
FBP	1	0	0	0	0	0	0	0	0	0	0	0
Fibrobacteres	1	0	0	0	0	0	0	0	0	0	1	0
Firmicutes	31880	24758	30200	18668	85476	7169	16206	12122	7856	5333	23187	4595	yes
Fusobacteria	0	0	0	0	0	0	0	0	0	0	0	0
Gemmatimonadetes	0	0	1	0	1	0	0	0	0	0	1	0
GN04	0	0	0	0	0	0	1	0	0	0	0	0
H-178	0	0	0	0	1	0	0	0	0	0	0	0
Hyd24-12	0	0	0	0	1	0	0	0	0	0	0	0
MVS-104	0	0	0	0	1	0	0	0	0	0	0	1
Nitrospirae	0	0	0	0	0	0	0	0	0	0	0	0
OP9	1	0	0	0	0	0	0	0	1	0	0	0
Planctomycetes	0	0	0	0	0	0	1	0	0	0	0	0
Proteobacteria	18	17	26	14	119	9	17	12	15	5	21	4	yes
SAR406	0	0	0	1	0	0	0	0	0	0	0	0
Spirochaetes	1	0	1	0	2	0	1	0	0	0	1	0
Synergistetes	2	0	0	0	0	0	0	0	0	0	0	0
Tenericutes	109	5	1	2	113	4	49	12	0	3	16	7	yes
TM6	0	0	0	0	0	0	0	0	0	0	0	0
TPD-58	2	2	0	0	0	0	0	0	0	0	0	0
Verrucomicrobia	0	0	0	0	63	0	0	0	0	0	364	0
WS3	5	1	1	0	2	0	2	3	0	0	0	0	yes
WS4	0	1	0	0	0	0	0	0	0	0	0	0
WWE1	0	1	0	1	0	0	1	1	0	0	0	0

## Sheet: differential phyla
Phylum	NOD/Eα16 fold-change	p-value	adjusted p-value
Firmicutes	-2.44281	0.00557765	0.0167329
Proteobacteria	-2.49628	0.0037722	0.0167329
Acidobacteria	-23.5103	6.24426e-06	5.616e-05

## Sheet: class
Class	Ea16_W10_C2_M900_S4	Ea16_W10_C2_M901_S3	Ea16_W10_C3_M903A_S8	Ea16_W10_C4_M911_S12	Ea16_W10_C5_M921_S14	Ea16_W10_C7_M983_S20	NOD_W10_C2_M903_S5	NOD_W10_C2_M904_S6	NOD_W10_C3_M902A_S7	NOD_W10_C4_M910_S11	NOD_W10_C5_M920_S13	NOD_W10_C7_M980_S19	>3 non-zero in at least 1 group
[Chloracidobacteria]	0	0	1	0	3	0	0	0	0	0	0	0
[Cloacamonae]	0	1	0	1	0	0	1	1	0	0	0	0
[Leptospirae]	1	0	1	0	1	0	0	0	0	0	0	0
[Rhodothermi]	0	1	1	0	1	0	0	0	1	0	1	0
[Saprospirae]	0	0	2	0	2	0	0	1	0	0	0	0
[Spartobacteria]	0	0	0	0	1	0	0	0	0	0	0	0
4C0d-2	1	0	0	0	0	0	0	0	0	0	0	0
AB16	0	0	0	1	0	0	0	0	0	0	0	0
Acidobacteria-6	0	4	6	1	5	0	1	0	0	0	0	0	yes
Acidobacteriia	0	0	0	0	2	0	0	0	0	0	0	0
Actinobacteria	13	3	2	0	24	0	14	7	1	1	2	0	yes
Alphaproteobacteria	1	0	2	1	6	1	1	1	0	0	0	0	yes
Anaerolineae	0	0	0	3	0	0	1	0	0	2	0	0
At12OctB3	0	0	0	0	1	0	0	0	0	0	0	0
Bacilli	366	294	973	102	1613	364	120	446	440	49	195	132	yes
Bacteroidia	119631	120036	106209	238588	100567	143890	227674	182843	296970	130520	118008	85626	yes
Betaproteobacteria	10	3	3	3	51	5	3	4	3	2	9	1	yes
BME43	0	0	0	0	1	1	1	0	1	0	0	0
BPC102	0	0	0	0	1	0	0	0	0	0	0	0
Caldithrixae	0	0	0	0	1	0	1	0	0	0	0	0
Chlorobia	0	0	0	0	0	0	0	0	0	0	0	0
Chloroplast	0	1	0	0	5	0	0	0	0	0	1	0
Chthonomonadetes	0	0	0	0	0	0	0	0	0	0	0	0
CK-1C4-19	0	0	0	0	0	0	0	0	0	0	0	0
Clostridia	31324	24439	29094	18560	83575	6566	15288	11063	7401	5280	22919	2772	yes
Coriobacteriia	24	18	9	4	17	0	37	21	2	10	27	9	yes
Cytophagia	0	0	0	2	1	3	0	3	3	1	1	1	yes
Dehalococcoidetes	0	0	0	0	0	0	0	0	0	0	0	0
Deinococci	1	0	0	0	0	0	0	0	0	0	0	0
Deltaproteobacteria	4	4	4	7	17	2	5	2	3	1	5	2	yes
Epsilonproteobacteria	0	0	0	0	0	0	0	0	0	0	0	0
Erysipelotrichi	190	24	133	5	287	239	795	613	15	4	73	1691	yes
Fibrobacteria	1	0	0	0	0	0	0	0	0	0	1	0
Flavobacteriia	3	3	9	9	8	8	8	4	6	6	12	0	yes
Fusobacteriia	0	0	0	0	0	0	0	0	0	0	0	0
Gammaproteobacteria	3	10	17	3	44	1	8	5	9	2	7	1	yes
Gemm-1	0	0	0	0	1	0	0	0	0	0	0	0
Gemm-5	0	0	0	0	0	0	0	0	0	0	1	0
Gloeobacterophycideae	0	0	0	0	0	0	0	0	0	0	0	0
Ignavibacteria	0	0	0	1	0	0	0	0	2	0	0	0
iii1-8	0	1	0	0	0	0	0	0	0	0	0	0
KSB1	2	2	0	0	2	0	0	0	0	0	0	0
MD2896-B26	1	0	0	0	0	0	0	0	0	0	0	0
ML635J-21	0	0	0	0	0	2	0	0	1	1	0	0
Mollicutes	109	4	1	2	113	4	49	12	0	3	16	7	yes
Nitrospira	0	0	0	0	0	0	0	0	0	0	0	0
Nostocophycideae	0	0	0	0	0	0	0	0	0	0	0	0
OM190	0	0	0	0	0	0	1	0	0	0	0	0
OPB41	0	0	0	0	0	0	0	0	0	0	0	0
OPB46	1	0	0	0	0	0	0	0	1	0	0	0
OPB54	0	1	0	1	1	0	3	0	0	0	0	0
OPB56	2	7	2	3	13	0	5	5	0	1	5	0	yes
Opitutae	0	0	0	0	0	0	0	0	0	0	0	0
Oscillatoriophycideae	0	0	0	0	1	1	0	0	0	0	1	1
OS-K	1	3	1	0	1	0	0	0	0	0	0	0	yes
PAUC37f	0	0	0	0	0	0	0	0	0	0	0	0
PRR-11	1	1	2	0	0	0	0	0	0	0	0	0
PRR-12	5	1	1	0	2	0	2	3	0	0	0	0	yes
RF3	0	1	0	0	0	0	0	0	0	0	0	0
SBRH58	0	0	0	0	0	0	0	0	0	0	0	0
SHA-114	0	1	0	0	0	0	0	1	0	0	0	0
SJA-176	0	0	0	0	0	0	0	0	0	0	1	0
SJA-28	0	0	0	0	0	1	0	0	0	1	0	0
SM1A07	0	0	0	0	0	0	0	0	0	0	0	0
Sphingobacteriia	2	3	0	6	1	4	3	1	13	5	4	0	yes
Spirochaetes	0	0	0	0	1	0	1	0	0	0	1	0
Sva0725	1	0	3	0	3	0	0	0	0	0	0	0
Synechococcophycideae	0	0	0	0	0	0	0	0	0	0	0	0
Synergistia	2	0	0	0	0	0	0	0	0	0	0	0
TA06	0	0	0	1	0	0	0	0	0	0	0	0
TA18	0	0	0	0	0	0	0	0	0	0	0	0
Thermoleophilia	0	0	0	0	0	0	0	0	0	0	1	0
VCBac22	0	0	0	0	1	0	0	0	1	0	1	0
Verrucomicrobiae	0	0	0	0	62	0	0	0	0	0	364	0
WM88	0	0	0	0	1	0	0	0	0	0	0	0
Zetaproteobacteria	0	0	0	0	1	0	0	0	0	0	0	0

## Sheet: differential classes
Class	NOD/Eα16 fold-change	p-value	adjusted p-value
Clostridia	-2.72878	0.00134405	0.0128465
Acidobacteria-6	-9.91997	0.00142739	0.0128465

## Sheet: order
Order	Ea16_W10_C2_M900_S4	Ea16_W10_C2_M901_S3	Ea16_W10_C3_M903A_S8	Ea16_W10_C4_M911_S12	Ea16_W10_C5_M921_S14	Ea16_W10_C7_M983_S20	NOD_W10_C2_M903_S5	NOD_W10_C2_M904_S6	NOD_W10_C3_M902A_S7	NOD_W10_C4_M910_S11	NOD_W10_C5_M920_S13	NOD_W10_C7_M980_S19	>3 non-zero in at least 1 group
[Chloroherpetales]	0	0	0	0	0	0	0	0	0	0	0	0
[Chthoniobacterales]	0	0	0	0	1	0	0	0	0	0	0	0
[Cloacamonales]	0	1	0	1	0	0	1	1	0	0	0	0
[Leptospirales]	1	0	1	0	1	0	0	0	0	0	0	0
[Rhodothermales]	0	1	1	0	1	0	0	0	1	0	1	0
[Saprospirales]	0	0	2	0	2	0	0	1	0	0	0	0
Acholeplasmatales	0	0	0	0	1	0	0	0	0	0	0	0
Acidithiobacillales	0	2	0	1	1	0	1	1	0	0	0	0
Acidobacteriales	0	0	0	0	2	0	0	0	0	0	0	0
Actinomycetales	7	3	2	0	5	0	7	1	1	1	1	0	yes
Aeromonadales	0	0	0	0	0	0	0	0	0	0	0	0
Alteromonadales	0	0	0	0	0	0	0	0	0	0	0	0
Anaeroplasmatales	0	0	0	0	106	4	0	0	0	0	10	3
Arctic96B-7	0	0	0	1	0	0	0	0	0	0	0	0
B110	0	0	0	0	1	0	0	0	0	0	0	0
Bacillales	14	7	20	2	44	7	8	12	3	3	6	4	yes
Bacteroidales	119631	120036	106209	238588	100567	143890	227674	182843	296970	130520	118008	85626	yes
BD7-3	0	0	0	0	0	0	0	0	0	0	0	0
Bdellovibrionales	0	0	0	0	0	0	0	0	0	0	1	1
Bifidobacteriales	6	0	0	0	19	0	7	6	0	0	1	0
Burkholderiales	5	1	3	3	16	2	1	1	2	1	4	1	yes
Caldithrixales	0	0	0	0	1	0	1	0	0	0	0	0
Campylobacterales	0	0	0	0	0	0	0	0	0	0	0	0
Cardiobacteriales	0	0	0	0	0	0	0	0	0	0	1	0
CCU21	0	0	1	0	1	0	1	0	0	0	0	0
Cercozoa	0	0	0	0	1	0	0	0	0	0	0	0
Chromatiales	0	2	1	1	7	0	1	1	4	0	1	0	yes
Chroococcales	0	0	0	0	0	0	0	0	0	0	0	0
CL500-15	0	0	0	0	0	0	1	0	0	0	0	0
Clostridiales	31305	24437	29083	18552	83556	6564	15284	11056	7392	5280	22915	2771	yes
Coriobacteriales	24	18	9	4	17	0	37	21	2	10	27	9	yes
Cytophagales	0	0	0	2	1	3	0	3	3	1	1	1	yes
Dehalococcoidales	0	0	0	0	0	0	0	0	0	0	0	0
Deinococcales	1	0	0	0	0	0	0	0	0	0	0	0
Desulfobacterales	1	2	3	1	3	0	1	1	1	1	0	1	yes
Desulfovibrionales	2	2	0	3	5	1	1	1	1	0	3	0	yes
Desulfuromonadales	0	0	0	0	0	0	1	0	0	0	0	0
DS-18	0	1	0	0	0	0	0	0	0	0	0	0
DTB120	0	0	0	1	0	0	0	0	0	0	0	0
Enterobacteriales	0	0	0	0	1	0	1	0	2	0	0	0
envOPS12	0	0	0	3	0	0	1	0	0	2	0	0
Erysipelotrichales	190	24	133	5	287	239	795	613	15	4	73	1691	yes
Fibrobacterales	1	0	0	0	0	0	0	0	0	0	1	0
Flavobacteriales	3	3	9	9	8	8	8	4	6	6	12	0	yes
Fusobacteriales	0	0	0	0	0	0	0	0	0	0	0	0
Gaiellales	0	0	0	0	0	0	0	0	0	0	0	0
Gemellales	21	9	48	4	49	24	8	22	24	3	7	5	yes
Gloeobacterales	0	0	0	0	0	0	0	0	0	0	0	0
GN03	1	0	0	0	1	0	1	2	0	0	0	0
GW-22	0	0	0	0	1	0	0	0	0	0	0	0
Haloplasmatales	0	0	1	1	2	0	0	0	0	0	0	0
HOC36	0	0	0	0	4	0	0	0	0	0	0	0
Hydrogenophilales	0	0	0	0	0	0	0	0	0	0	0	0
Ignavibacteriales	0	0	0	1	0	0	0	0	2	0	0	0
iii1-15	0	4	5	1	4	0	0	0	0	0	0	0	yes
Lactobacillales	331	278	904	95	1480	333	104	412	413	43	182	123	yes
Legionellales	0	0	2	0	3	0	0	0	0	0	0	0
Mariprofundales	0	0	0	0	1	0	0	0	0	0	0	0
MBA08	2	1	5	2	6	2	1	5	8	0	1	1	yes
Methylococcales	0	0	0	0	0	0	0	1	0	0	1	0
ML615J-28	0	1	0	0	0	0	0	0	0	0	0	0
MSB-5B5	0	0	0	0	0	0	0	0	0	0	0	0
MWH-UniP1	0	1	0	0	0	0	0	0	0	0	0	0
Mycoplasmatales	0	0	0	1	2	0	0	0	0	0	1	0
Myxococcales	1	0	0	0	5	0	1	0	1	0	1	0
Natranaerobiales	2	0	2	2	3	0	1	0	0	0	1	0	yes
Neisseriales	2	0	0	0	17	1	0	3	1	0	3	0
Nitrosomonadales	0	0	0	0	1	0	0	0	0	0	0	0
Nitrospirales	0	0	0	0	0	0	0	0	0	0	0	0
Nostocales	0	0	0	0	0	0	0	0	0	0	0	0
Oceanospirillales	0	1	1	1	1	0	0	0	0	0	0	0	yes
OPB54	0	0	0	0	1	0	0	0	1	0	0	0
OPB72	1	0	0	0	0	0	0	0	1	0	0	0
Opitutales	0	0	0	0	0	0	0	0	0	0	0	0
Oscillatoriales	0	0	0	0	1	1	0	0	0	0	1	1
Pasteurellales	0	0	0	0	0	0	0	0	1	0	0	0
PBS-III-9	0	0	0	0	1	0	0	0	0	0	0	0
PHOS-HD29	0	0	0	0	0	0	0	0	0	0	0	0
Procabacteriales	0	0	0	0	1	0	0	0	0	0	0	0
Pseudanabaenales	0	0	0	0	0	0	0	0	0	0	0	0
Pseudomonadales	0	1	8	0	17	1	2	2	2	0	2	0	yes
RB046	0	0	0	0	0	0	0	0	0	0	1	0
RB41	0	0	1	0	1	0	0	0	0	0	0	0
RF39	109	3	0	0	4	0	49	12	0	2	5	4	yes
Rhizobiales	0	0	1	0	1	0	1	1	0	0	0	0
Rhodobacterales	0	0	0	0	1	0	0	0	0	0	0	0
Rhodocyclales	2	0	0	0	8	0	1	0	0	0	1	0
Rhodospirillales	0	0	1	0	4	0	0	0	0	0	0	0
Rickettsiales	0	0	0	0	0	0	0	0	0	0	0	0
RsaHF231	0	0	1	0	0	0	0	0	0	0	0	0
SC-I-84	0	1	0	0	4	0	1	0	0	0	0	0
Sediment-1	3	1	1	0	0	0	1	1	0	0	0	0
SJA-22	0	0	0	0	0	0	0	0	0	0	0	0
SM1D11	1	0	0	0	0	0	0	0	0	0	0	0
Solirubrobacterales	0	0	0	0	0	0	0	0	0	0	1	0
Sphingobacteriales	2	3	0	6	1	4	3	1	13	5	4	0	yes
Spirobacillales	0	0	0	1	0	0	1	0	0	0	0	0
Spirochaetales	0	0	0	0	1	0	1	0	0	0	1	0
Streptophyta	0	1	0	0	4	0	0	0	0	0	1	0
Sva0725	1	0	3	0	3	0	0	0	0	0	0	0
Synergistales	2	0	0	0	0	0	0	0	0	0	0	0
Syntrophobacterales	0	0	1	1	2	1	0	0	0	0	0	0	yes
Thermales	0	0	0	0	0	0	0	0	0	0	0	0
Thermoanaerobacterales	4	0	3	1	4	0	0	0	0	0	1	0	yes
Thiohalorhabdales	0	0	0	0	0	0	0	0	0	1	0	0
Thiotrichales	0	2	1	0	0	0	1	0	0	1	0	1
Turicibacterales	0	0	0	0	38	0	0	0	0	0	0	0
Ucn15732	1	1	0	0	1	0	0	0	0	0	0	0
Verrucomicrobiales	0	0	0	0	62	0	0	0	0	0	364	0
Vibrionales	0	0	0	0	0	0	0	0	0	0	0	0
Xanthomonadales	1	2	3	0	9	0	1	0	0	0	2	0	yes
YS2	0	0	0	0	0	0	0	0	0	0	0	0

## Sheet: differential orders
Order	NOD/Eα16 fold-change	p-value	adjusted p-value
Clostridiales	-2.72944	0.00134412	0.0161294
iii1-15	-20.4733	0.000768276	0.0161294

## Sheet: family
Family	Ea16_W10_C2_M900_S4	Ea16_W10_C2_M901_S3	Ea16_W10_C3_M903A_S8	Ea16_W10_C4_M911_S12	Ea16_W10_C5_M921_S14	Ea16_W10_C7_M983_S20	NOD_W10_C2_M903_S5	NOD_W10_C2_M904_S6	NOD_W10_C3_M902A_S7	NOD_W10_C4_M910_S11	NOD_W10_C5_M920_S13	NOD_W10_C7_M980_S19	>3 non-zero in at least 1 group
[Acidaminobacteraceae]	1	1	6	3	4	0	2	0	1	0	0	1	yes
[Balneolaceae]	0	0	1	0	1	0	0	0	1	0	0	0
[Barnesiellaceae]	53	38	116	269	70	138	98	88	241	117	69	74	yes
[Chromatiaceae]	0	0	0	0	0	0	0	0	0	0	0	0
[Chthoniobacteraceae]	0	0	0	0	1	0	0	0	0	0	0	0
[Cloacamonaceae]	0	1	0	1	0	0	1	1	0	0	0	0
[Exiguobacteraceae]	0	0	0	0	0	0	0	0	0	0	1	0
[Melioribacteraceae]	0	0	0	0	0	0	0	0	1	0	0	0
[Mogibacteriaceae]	60	27	44	38	46	9	27	30	15	29	31	41	yes
[Odoribacteraceae]	17	14	16	66	14	18	26	10	33	22	12	8	yes
[Paraprevotellaceae]	354	559	386	982	458	512	859	760	1188	460	448	265	yes
[Thermodesulfovibrionaceae]	0	0	0	0	0	0	0	0	0	0	0	0
[Tissierellaceae]	8	10	13	3	42	0	2	1	1	3	6	0	yes
[Weeksellaceae]	1	1	2	3	2	0	2	3	0	0	3	0	yes
0319-6A21	0	0	0	0	0	0	0	0	0	0	0	0
A714017	0	0	0	1	0	0	0	0	0	0	0	0
Acetobacteraceae	0	0	0	0	1	0	0	0	0	0	0	0
Acholeplasmataceae	0	0	0	0	1	0	0	0	0	0	0	0
Acidithiobacillaceae	0	2	0	1	1	0	1	1	0	0	0	0
Acidobacteriaceae	0	0	0	0	2	0	0	0	0	0	0	0
ACK-M1	0	0	1	0	0	0	0	1	1	0	0	0
Actinomycetaceae	0	0	0	0	1	0	0	0	0	0	0	0
Aerococcaceae	4	1	3	0	5	4	0	1	2	0	2	0	yes
Aeromonadaceae	0	0	0	0	0	0	0	0	0	0	0	0
Alcaligenaceae	1	0	0	0	4	2	0	1	0	0	2	0
Alcanivoracaceae	0	1	1	1	1	0	0	0	0	0	0	0	yes
Alicyclobacillaceae	1	0	0	0	0	1	1	1	0	0	0	2
Alteromonadaceae	0	0	0	0	0	0	0	0	0	0	0	0
Anaerobrancaceae	0	0	1	0	0	0	0	0	0	0	0	0
Anaeroplasmataceae	0	0	0	0	106	4	0	0	0	0	10	3
BA008	7	11	9	52	7	25	6	13	22	27	9	5	yes
BA059	0	0	0	0	1	0	1	0	0	0	0	0
Bacillaceae	2	2	2	0	7	1	0	4	0	0	1	0	yes
Bacteriovoracaceae	0	0	0	0	0	0	0	0	0	0	0	1
Bacteroidaceae	701	701	742	1649	670	949	1412	1279	2296	800	693	477	yes
Bdellovibrionaceae	0	0	0	0	0	0	0	0	0	0	1	0
Bifidobacteriaceae	6	0	0	0	19	0	7	6	0	0	1	0
Brevibacteriaceae	0	0	0	0	1	0	0	0	0	0	0	0
BS11	33	13	0	0	1	1	97	55	0	3	1	0	yes
Burkholderiaceae	0	0	1	2	1	0	0	0	1	0	1	1
Caldicellulosiruptoraceae	1	0	0	0	1	0	0	0	0	0	0	0
Caldicoprobacteraceae	8	1	2	4	16	0	2	2	2	2	8	0	yes
Caldithrixaceae	0	0	0	0	0	0	0	0	0	0	0	0
Carnobacteriaceae	0	0	0	0	5	0	0	0	1	0	0	0
Cellulomonadaceae	0	0	0	0	1	0	0	0	0	0	1	0
Chitinophagaceae	0	0	2	0	1	0	0	0	0	0	0	0
Christensenellaceae	9	7	29	26	20	4	9	5	12	2	18	2	yes
Chromatiaceae	0	0	0	0	0	0	0	0	0	0	0	0
Clostridiaceae	211	91	109	130	268	20	115	88	44	51	139	59	yes
Colwelliaceae	0	0	0	0	0	0	0	0	0	0	0	0
Comamonadaceae	3	1	0	1	8	0	1	0	1	1	1	0	yes
Coriobacteriaceae	24	18	9	4	17	0	37	21	2	10	27	9	yes
Corynebacteriaceae	0	0	0	0	1	0	0	0	0	0	0	0
Coxiellaceae	0	0	2	0	1	0	0	0	0	0	0	0
Cryomorphaceae	2	1	2	2	1	2	4	0	0	0	1	0	yes
Cystobacterineae	0	0	0	0	0	0	0	0	0	0	0	0
Cytophagaceae	0	0	0	1	0	2	0	3	3	1	0	1	yes
Dehalobacteriaceae	179	151	77	139	194	118	132	85	43	27	143	23	yes
Dehalococcoidaceae	0	0	0	0	0	0	0	0	0	0	0	0
Deinococcaceae	1	0	0	0	0	0	0	0	0	0	0	0
Desulfobacteraceae	0	1	2	1	3	0	0	1	1	1	0	1	yes
Desulfobulbaceae	1	1	1	0	0	0	1	0	0	0	0	0
Desulfovibrionaceae	2	2	0	3	5	1	1	1	1	0	3	0	yes
Desulfuromonadaceae	0	0	0	0	0	0	0	0	0	0	0	0
Ectothiorhodospiraceae	0	0	0	0	0	0	1	0	1	0	1	0
Ellin6075	0	0	1	0	0	0	0	0	0	0	0	0
Endozoicimonaceae	0	0	0	0	0	0	0	0	0	0	0	0
Enterobacteriaceae	0	0	0	0	1	0	1	0	2	0	0	0
Enterococcaceae	9	5	11	3	21	3	0	6	10	1	3	6	yes
Erysipelotrichaceae	190	24	133	5	287	239	795	613	15	4	73	1691	yes
EtOH8	0	0	0	0	0	0	0	0	0	0	0	0
Eubacteriaceae	1	0	0	1	3	0	0	0	1	0	0	0
Fibrobacteraceae	1	0	0	0	0	0	0	0	0	0	1	0
Flammeovirgaceae	0	0	0	1	1	1	0	0	0	0	1	0
Flavobacteriaceae	0	1	4	2	4	6	2	1	6	5	8	0	yes
Fusobacteriaceae	0	0	0	0	0	0	0	0	0	0	0	0
Gaiellaceae	0	0	0	0	0	0	0	0	0	0	0	0
Gemellaceae	0	0	0	0	1	0	0	0	0	0	0	0
Geobacteraceae	0	0	0	0	0	0	1	0	0	0	0	0
Gloeobacteraceae	0	0	0	0	0	0	0	0	0	0	0	0
Gracilibacteraceae	19	5	15	5	16	2	9	3	2	3	5	0	yes
GZKB119	3	1	0	0	1	1	0	1	1	0	1	0	yes
Halomonadaceae	0	0	0	0	0	0	0	0	0	0	0	0
Haloplasmataceae	0	0	1	1	2	0	0	0	0	0	0	0
Halothiobacillaceae	0	2	1	1	7	0	0	0	3	0	0	0	yes
Helicobacteraceae	0	0	0	0	0	0	0	0	0	0	0	0
HTCC2188	0	0	0	0	0	0	0	0	0	0	0	0
Hydrogenophilaceae	0	0	0	0	0	0	0	0	0	0	0	0
Hyphomicrobiaceae	0	0	0	0	0	0	0	0	0	0	0	0
Idiomarinaceae	0	0	0	0	0	0	0	0	0	0	0	0
Ignavibacteriaceae	0	0	0	1	0	0	0	0	0	0	0	0
JTB215	0	0	0	0	1	0	0	0	0	0	0	0
KSB4	1	0	0	0	1	0	1	2	0	0	0	0
Lachnospiraceae	5502	3779	7347	931	14092	444	1484	726	743	672	2791	184	yes
Lactobacillaceae	316	261	878	91	1420	325	101	397	394	41	173	114	yes
Leuconostocaceae	0	3	2	0	1	0	0	0	1	1	0	0
Marinilabiaceae	91	136	56	153	128	71	167	177	130	86	147	36	yes
Mariprofundaceae	0	0	0	0	1	0	0	0	0	0	0	0
mb2424	0	2	3	1	4	0	0	0	0	0	0	0	yes
Methylobacteriaceae	0	0	1	0	1	0	0	1	0	0	0	0
Microbacteriaceae	0	0	0	0	0	0	0	0	0	0	0	0
Micrococcaceae	1	0	0	0	0	0	0	0	0	0	0	0
mitochondria	0	0	0	0	0	0	0	0	0	0	0	0
ML1228J-1	2	0	0	2	3	0	1	0	0	0	1	0
ML635J-40	0	1	0	4	4	4	6	2	10	0	4	3	yes
Moraxellaceae	0	1	7	0	16	1	2	2	2	0	2	0	yes
Mycoplasmataceae	0	0	0	1	2	0	0	0	0	0	1	0
Neisseriaceae	2	0	0	0	17	1	0	3	1	0	3	0
Nitrosomonadaceae	0	0	0	0	1	0	0	0	0	0	0	0
Nitrospinaceae	0	0	0	0	0	0	0	0	0	0	0	0
Nocardioidaceae	0	1	0	0	0	0	1	0	0	0	0	0
Nostocaceae	0	0	0	0	0	0	0	0	0	0	0	0
NS9	0	0	0	0	1	0	0	0	0	0	0	0
Oceanospirillaceae	0	0	0	0	0	0	0	0	0	0	0	0
OM27	0	0	0	0	0	0	0	0	1	0	0	0
Opitutaceae	0	0	0	0	0	0	0	0	0	0	0	0
Oxalobacteraceae	1	0	2	0	3	0	0	0	0	0	0	0
p-2534-18B5	2	0	0	0	0	0	0	0	0	1	1	0
Paenibacillaceae	1	2	0	0	6	0	0	2	2	0	2	1	yes
Pasteurellaceae	0	0	0	0	0	0	0	0	1	0	0	0
Patulibacteraceae	0	0	0	0	0	0	0	0	0	0	1	0
Peptococcaceae	4	6	17	1	13	1	1	2	0	1	2	1	yes
Peptostreptococcaceae	8	3	11	1	16	0	0	1	0	0	1	0	yes
Phormidiaceae	0	0	0	0	1	1	0	0	0	0	1	1
Phyllobacteriaceae	0	0	0	0	0	0	1	0	0	0	0	0
Piscirickettsiaceae	0	1	1	0	0	0	0	0	0	0	0	0
Planococcaceae	7	3	8	0	6	1	1	0	0	1	1	0	yes
Porphyromonadaceae	575	700	433	1129	455	583	1184	993	1077	536	464	341	yes
Prevotellaceae	194	220	122	972	161	146	438	299	304	491	133	110	yes
Procabacteriaceae	0	0	0	0	1	0	0	0	0	0	0	0
Propionibacteriaceae	5	1	0	0	1	0	5	0	0	1	0	0
Pseudanabaenaceae	0	0	0	0	0	0	0	0	0	0	0	0
Pseudoalteromonadaceae	0	0	0	0	0	0	0	0	0	0	0	0
Pseudomonadaceae	0	0	1	0	1	0	0	0	0	0	0	0
RF16	20	38	16	78	17	22	39	60	42	30	11	9	yes
Rhodobacteraceae	0	0	0	0	1	0	0	0	0	0	0	0
Rhodocyclaceae	2	0	0	0	8	0	1	0	0	0	1	0
Rhodospirillaceae	0	0	1	0	3	0	0	0	0	0	0	0
Rhodothermaceae	0	1	0	0	0	0	0	0	0	0	1	0
Rikenellaceae	479	401	99	318	82	97	928	669	177	177	72	57	yes
Ruminococcaceae	12851	11320	5781	13544	21333	4094	9636	7429	2658	3155	8554	1555	yes
S24-7	116431	116446	103652	231507	97722	140611	220968	177200	289680	127099	115158	83823	yes
Saprospiraceae	0	0	0	0	1	0	0	1	0	0	0	0
SB-1	21	31	22	81	25	46	37	51	96	28	23	22	yes
SBY4172	0	0	0	0	0	0	1	0	0	0	0	0
Scytonemataceae	0	0	0	0	0	0	0	0	0	0	0	0
Sediment-4	1	0	1	0	1	0	0	0	0	0	0	0
Shewanellaceae	0	0	0	0	0	0	0	0	0	0	0	0
Sinobacteraceae	0	1	2	0	0	0	0	0	0	0	1	0
SM1B02	0	0	0	0	0	0	0	0	0	0	0	0
Sphingobacteriaceae	0	2	0	3	0	1	1	0	3	1	2	0	yes
Spirochaetaceae	0	0	0	0	1	0	1	0	0	0	1	0
Sporolactobacillaceae	0	0	0	0	1	1	0	0	0	0	0	0
Staphylococcaceae	2	0	3	0	6	0	1	2	0	0	0	0
Streptococcaceae	2	8	9	1	26	1	3	7	5	0	4	3	yes
Streptomycetaceae	1	0	0	0	0	0	0	0	0	0	0	0
Succinivibrionaceae	0	0	0	0	0	0	0	0	0	0	0	0
SUP05	0	0	0	0	0	0	0	0	0	0	0	0
Symbiobacteriaceae	0	0	0	0	2	0	0	0	0	0	0	0
Syntrophaceae	0	0	0	1	1	1	0	0	0	0	0	0
Syntrophomonadaceae	3	3	7	2	14	1	0	1	3	0	0	0	yes
Syntrophorhabdaceae	0	0	1	0	1	0	0	0	0	0	0	0
Thermaceae	0	0	0	0	0	0	0	0	0	0	0	0
Thermoactinomycetaceae	0	0	4	1	4	2	4	0	0	2	1	1	yes
Thermoanaerobacteraceae	0	0	1	1	1	0	0	0	0	0	0	0
Thermoanaerobacterales Family III. Incertae Sedis	1	0	2	0	1	0	0	0	0	0	0	0
Thermodesulfobiaceae	2	0	0	0	1	0	0	0	0	0	1	0
Thiohalorhabdaceae	0	0	0	0	0	0	0	0	0	1	0	0
Thiotrichaceae	0	1	0	0	0	0	1	0	0	1	0	1
TIBD11	1	0	0	0	0	0	0	0	1	0	0	0
Trueperaceae	0	0	0	0	0	0	0	0	0	0	0	0
Turicibacteraceae	0	0	0	0	38	0	0	0	0	0	0	0
VC2Bac22	0	0	1	1	2	0	0	1	1	0	0	0
Veillonellaceae	12	7	10	11	35	4	10	8	9	4	7	1	yes
Verrucomicrobiaceae	0	0	0	0	62	0	0	0	0	0	364	0
Vibrionaceae	0	0	0	0	0	0	0	0	0	0	0	0
Xanthomonadaceae	1	1	1	0	9	0	1	0	0	0	1	0	yes
Xenococcaceae	0	0	0	0	0	0	0	0	0	0	0	0
YAB3B13	0	0	1	0	0	0	0	0	0	0	0	0
Yaniellaceae	0	0	1	0	0	0	1	0	0	0	0	0

## Sheet: differential families
Family	NOD/Eα16 fold-change	p-value	adjusted p-value
Ruminococcaceae	-2.40223	0.000505981	0.00504078
Lactobacillaceae	-2.4152	0.0100868	0.0403472
Veillonellaceae	-2.42684	0.00625505	0.0295693
Dehalobacteriaceae	-2.43995	0.000581629	0.00504078
Lachnospiraceae	-3.09507	0.000574208	0.00504078
Gracilibacteraceae	-3.56557	0.00453165	0.0235646
Aerococcaceae	-4.19823	0.00869842	0.0376932
Peptococcaceae	-4.4781	0.00112463	0.00731009
[Tissierellaceae]	-5.06706	0.000714494	0.00530767
Syntrophomonadaceae	-10.8463	7.70358e-05	0.002002
Planococcaceae	-11.038	0.000338397	0.00504078
mb2424	-14.9	0.00285634	0.0165033
Peptostreptococcaceae	-23.9339	6.83813e-06	0.00035568

[truncated: 2 more sheets: genus, differential genera]
